# Supplementary material for: Changes in Lolium perenne transcriptome during cold acclimation in two genotypes adapted to different climatic conditions
Source: BMC Plant Biol. 2015 Oct 17;15:250. doi: 10.1186/s12870-015-0643-x (PMC4609083; doi:10.1186/s12870-015-0643-x)
Supplement: Additional file 2: — The transcripts classified into different clusters based on their expression patterns using K-means clustering analysis of transcripts differentially expressed in ‘Veyo’ during cold acclimation. (XLSX 18 kb) [file 12870_2015_643_MOESM2_ESM.xlsx]

## Sheet: Additional file 2
Additional file 2. The transcripts classified into different clusters based on their expression patterns using K-means clustering analysis of transcripts differentially expressed in ‘Veyo’ during cold acclimation.
C1
Veyo_82021_c0_seq1
Veyo_64112_c1_seq1
Veyo_86268_c0_seq1
Veyo_29041_c0_seq1
Veyo_73762_c0_seq1
Veyo_59406_c0_seq9
Veyo_23101_c0_seq1
Veyo_81256_c0_seq1
Veyo_83301_c0_seq1
Veyo_73473_c0_seq1
Veyo_78048_c0_seq1
Veyo_72395_c0_seq1
Veyo_23105_c0_seq1
Veyo_69075_c0_seq24
Veyo_59528_c0_seq1
Veyo_75732_c0_seq1
Veyo_32791_c0_seq1
Veyo_78170_c0_seq1
Veyo_73895_c0_seq1
Veyo_54412_c0_seq2
Veyo_48188_c0_seq1
Veyo_55902_c0_seq1
Veyo_75859_c0_seq1
Veyo_24258_c0_seq1
Veyo_60667_c0_seq1
Veyo_46147_c0_seq1
Veyo_77213_c0_seq1
Veyo_72107_c0_seq1
Veyo_21941_c0_seq1
Veyo_76592_c0_seq1
Veyo_72232_c0_seq1
Veyo_51791_c0_seq1
Veyo_44373_c0_seq1
Veyo_81139_c0_seq1
Veyo_30217_c0_seq1
Veyo_72646_c0_seq1
Veyo_49636_c0_seq4
C2
Veyo_48815_c0_seq1
Veyo_23525_c0_seq1
Veyo_35212_c0_seq1
Veyo_67127_c1_seq11
Veyo_88852_c0_seq1
Veyo_22864_c0_seq1
Veyo_30799_c0_seq1
Veyo_69963_c0_seq1
Veyo_87354_c0_seq1
Veyo_72816_c0_seq1
Veyo_57112_c1_seq3
Veyo_21895_c0_seq1
Veyo_74469_c0_seq1
Veyo_64091_c0_seq1
Veyo_63828_c0_seq2
Veyo_59279_c0_seq9
Veyo_72923_c0_seq1
Veyo_56034_c1_seq5
Veyo_72100_c0_seq1
Veyo_57162_c0_seq1
Veyo_23602_c0_seq2
Veyo_65590_c0_seq3
Veyo_51757_c0_seq1
Veyo_72989_c0_seq1
Veyo_69288_c0_seq37
Veyo_71912_c0_seq1
Veyo_76689_c0_seq1
Veyo_41781_c0_seq2
Veyo_69288_c0_seq29
Veyo_63791_c0_seq1
Veyo_75527_c0_seq1
Veyo_57482_c0_seq3
Veyo_64498_c0_seq2
Veyo_28459_c0_seq1
Veyo_65000_c0_seq1
Veyo_69578_c0_seq1
Veyo_59722_c0_seq6
Veyo_69777_c0_seq1
Veyo_75314_c0_seq1
Veyo_85275_c0_seq1
Veyo_70994_c0_seq1
Veyo_30597_c0_seq1
Veyo_71329_c0_seq1
Veyo_55130_c0_seq1
Veyo_28939_c0_seq1
Veyo_57674_c0_seq1
Veyo_55675_c0_seq2
Veyo_24806_c0_seq2
Veyo_64996_c0_seq1
Veyo_80182_c0_seq1
Veyo_69624_c0_seq1
Veyo_84077_c0_seq1
Veyo_68126_c0_seq5
Veyo_83346_c0_seq1
Veyo_69824_c0_seq1
Veyo_87970_c0_seq1
Veyo_64350_c0_seq2
Veyo_61734_c0_seq1
Veyo_67618_c0_seq3
Veyo_26154_c0_seq2
Veyo_70597_c0_seq1
Veyo_68281_c1_seq43
Veyo_59655_c0_seq1
Veyo_66183_c0_seq7
Veyo_63542_c0_seq2
Veyo_67206_c0_seq5
Veyo_66183_c0_seq13
Veyo_64665_c1_seq7
Veyo_74832_c0_seq1
Veyo_79579_c0_seq1
Veyo_71882_c0_seq1
Veyo_66483_c0_seq1
Veyo_63773_c0_seq16
Veyo_23772_c0_seq1
Veyo_57962_c0_seq3
Veyo_29438_c0_seq2
Veyo_75126_c0_seq1
Veyo_43829_c0_seq1
Veyo_92420_c0_seq1
Veyo_69259_c1_seq4
Veyo_70937_c0_seq1
Veyo_72064_c0_seq1
Veyo_70205_c0_seq1
Veyo_73693_c0_seq1
Veyo_31230_c0_seq1
Veyo_67041_c0_seq8
Veyo_70787_c0_seq1
Veyo_64224_c0_seq1
Veyo_65148_c0_seq4
Veyo_54556_c0_seq1
Veyo_67535_c0_seq1
Veyo_90277_c0_seq1
Veyo_21593_c0_seq1
Veyo_70056_c0_seq1
Veyo_65788_c0_seq5
Veyo_50883_c0_seq3
Veyo_66183_c0_seq2
Veyo_24725_c0_seq1
Veyo_26285_c0_seq1
Veyo_72414_c0_seq1
Veyo_68430_c0_seq5
Veyo_60889_c0_seq1
Veyo_26269_c0_seq2
Veyo_71873_c0_seq1
Veyo_77531_c0_seq1
Veyo_68281_c1_seq1
Veyo_70958_c0_seq1
Veyo_69068_c0_seq2
Veyo_72343_c0_seq1
Veyo_73288_c0_seq1
Veyo_52441_c0_seq1
Veyo_53964_c0_seq2
Veyo_66101_c0_seq1
Veyo_66183_c1_seq17
Veyo_66872_c0_seq1
Veyo_64649_c0_seq2
Veyo_83559_c0_seq1
Veyo_78850_c0_seq1
Veyo_77565_c0_seq1
Veyo_66516_c4_seq10
Veyo_68281_c1_seq38
Veyo_66137_c0_seq3
Veyo_24470_c0_seq1
Veyo_65678_c0_seq2
Veyo_70815_c0_seq1
Veyo_74139_c0_seq1
Veyo_70812_c0_seq1
Veyo_60989_c0_seq10
Veyo_62888_c2_seq10
Veyo_66597_c1_seq2
Veyo_61307_c0_seq1
Veyo_75668_c0_seq1
Veyo_72030_c0_seq1
Veyo_60836_c0_seq1
Veyo_88942_c0_seq1
Veyo_30599_c0_seq1
Veyo_51193_c0_seq2
Veyo_23929_c0_seq1
Veyo_70938_c0_seq1
Veyo_21975_c0_seq1
Veyo_24573_c0_seq1
Veyo_66822_c0_seq7
Veyo_73556_c0_seq1
Veyo_51811_c0_seq10
Veyo_77760_c0_seq1
Veyo_69653_c0_seq1
Veyo_73989_c0_seq1
Veyo_47599_c0_seq2
Veyo_60128_c0_seq2
Veyo_80364_c0_seq1
Veyo_58491_c1_seq1
Veyo_69812_c0_seq1
Veyo_46694_c0_seq1
Veyo_82306_c0_seq1
Veyo_22159_c0_seq1
Veyo_72582_c0_seq1
Veyo_64413_c0_seq1
Veyo_73712_c0_seq1
Veyo_75610_c0_seq1
Veyo_57470_c0_seq1
Veyo_75041_c0_seq1
Veyo_75655_c0_seq1
Veyo_57601_c0_seq1
Veyo_62448_c0_seq1
Veyo_49963_c0_seq14
Veyo_70345_c0_seq1
Veyo_52662_c1_seq6
Veyo_28269_c0_seq2
Veyo_66183_c0_seq10
Veyo_85250_c0_seq1
Veyo_99806_c0_seq1
Veyo_71036_c0_seq1
Veyo_64916_c0_seq1
C3
Veyo_61773_c2_seq2
Veyo_69176_c0_seq3
Veyo_27560_c0_seq1
Veyo_22845_c0_seq1
Veyo_23089_c0_seq1
Veyo_68966_c0_seq2
Veyo_68756_c0_seq4
Veyo_79581_c0_seq1
Veyo_59284_c0_seq15
Veyo_68261_c0_seq5
Veyo_58166_c0_seq9
Veyo_67062_c0_seq14
Veyo_52718_c0_seq2
Veyo_86570_c0_seq1
C4
Veyo_63616_c0_seq1
Veyo_58328_c0_seq1
Veyo_64112_c0_seq1
Veyo_43342_c0_seq1
Veyo_80063_c0_seq1
Veyo_44066_c0_seq1
C5
Veyo_86766_c0_seq1
Veyo_86147_c0_seq1
Veyo_62579_c0_seq2
Veyo_35622_c1_seq1
Veyo_34875_c0_seq1
Veyo_23310_c0_seq1
Veyo_27744_c0_seq1
Veyo_22985_c0_seq1
Veyo_63316_c1_seq4
Veyo_82115_c0_seq1
Veyo_78348_c0_seq1
Veyo_22355_c0_seq1
Veyo_50374_c0_seq1
Veyo_36628_c0_seq1
Veyo_61600_c0_seq1
Veyo_67233_c1_seq6
Veyo_80780_c0_seq1
Veyo_56029_c0_seq1
Veyo_86848_c0_seq1
Veyo_78538_c0_seq1
Veyo_67650_c0_seq5
Veyo_76839_c0_seq1
Veyo_33715_c0_seq1
Veyo_72960_c0_seq1
Veyo_66298_c1_seq2
Veyo_26622_c0_seq1
Veyo_32487_c0_seq1
Veyo_64344_c0_seq1
Veyo_54693_c0_seq1
Veyo_81521_c0_seq1
Veyo_21816_c0_seq1
Veyo_35171_c0_seq1
Veyo_62927_c1_seq10
Veyo_29351_c0_seq1
Veyo_41665_c0_seq1
Veyo_38946_c0_seq2
Veyo_62006_c0_seq1
Veyo_68900_c0_seq57
Veyo_22634_c0_seq1
Veyo_87123_c0_seq1
Veyo_99674_c0_seq1
Veyo_47358_c0_seq2
Veyo_29851_c0_seq1
Veyo_81293_c0_seq1
Veyo_23238_c0_seq1
Veyo_87522_c0_seq1
Veyo_72504_c0_seq1
C6
Veyo_69762_c0_seq1
Veyo_69436_c0_seq1
Veyo_69453_c0_seq1
Veyo_52265_c0_seq1
Veyo_69713_c0_seq1
Veyo_56743_c0_seq1
Veyo_69446_c0_seq1
Veyo_69534_c0_seq1
Veyo_69636_c0_seq1
Veyo_44354_c0_seq1
Veyo_69545_c0_seq1
Veyo_51052_c0_seq1
C7
Veyo_73625_c0_seq1
Veyo_73707_c0_seq1
Veyo_48641_c0_seq2
Veyo_72926_c0_seq1
Veyo_68952_c1_seq28
Veyo_75905_c0_seq1
Veyo_33196_c0_seq1
Veyo_29785_c0_seq1
Veyo_75709_c0_seq1
Veyo_23066_c0_seq2
Veyo_70396_c0_seq1
Veyo_76038_c0_seq1
Veyo_51184_c0_seq5
Veyo_64816_c0_seq1
Veyo_79865_c0_seq1
Veyo_80161_c0_seq1
Veyo_29520_c0_seq1
Veyo_59679_c0_seq1
Veyo_83172_c0_seq1
Veyo_69863_c0_seq1
Veyo_24525_c0_seq2
Veyo_73536_c0_seq1
Veyo_57857_c0_seq8
Veyo_23109_c0_seq2
Veyo_68649_c1_seq2
Veyo_99365_c0_seq1
Veyo_58276_c0_seq1
Veyo_22889_c0_seq2
Veyo_21826_c0_seq1
Veyo_33950_c0_seq5
Veyo_65772_c0_seq1
Veyo_49509_c0_seq2
Veyo_28312_c0_seq1
Veyo_21973_c0_seq1
Veyo_55104_c0_seq2
Veyo_22884_c0_seq1
Veyo_66824_c0_seq1
Veyo_67479_c0_seq1
Veyo_69065_c0_seq3
Veyo_74510_c0_seq1
Veyo_77180_c0_seq1
Veyo_63874_c0_seq1
Veyo_80759_c0_seq1
Veyo_63377_c0_seq10
Veyo_43821_c0_seq2
Veyo_85079_c0_seq1
Veyo_76180_c0_seq1
Veyo_24747_c0_seq2
Veyo_32274_c0_seq1
Veyo_90079_c0_seq1
Veyo_75220_c0_seq1
Veyo_42677_c0_seq1
Veyo_68035_c0_seq42
Veyo_36937_c0_seq1
Veyo_68261_c0_seq2
Veyo_89169_c0_seq1
Veyo_31742_c0_seq2
Veyo_71416_c0_seq1
Veyo_45094_c0_seq1
Veyo_55622_c0_seq1
Veyo_23791_c0_seq1
Veyo_75702_c0_seq1
Veyo_59583_c0_seq1
Veyo_63463_c0_seq4
Veyo_73703_c0_seq1
Veyo_76641_c0_seq1
Veyo_76953_c0_seq1
Veyo_26667_c0_seq1
Veyo_61754_c0_seq1
Veyo_73987_c0_seq1
Veyo_97775_c0_seq1
Veyo_55547_c0_seq1
Veyo_31601_c0_seq2
C8
Veyo_25728_c0_seq2
Veyo_24313_c0_seq1
Veyo_87256_c0_seq1
Veyo_76163_c0_seq1
Veyo_80627_c0_seq1
Veyo_24388_c0_seq1
Veyo_74980_c0_seq1
Veyo_69007_c1_seq13
Veyo_48740_c0_seq2
Veyo_80931_c0_seq1
Veyo_49596_c0_seq3
Veyo_64239_c0_seq1
Veyo_66557_c0_seq1
Veyo_77189_c0_seq1
Veyo_67182_c0_seq1
Veyo_53719_c0_seq1
Veyo_87507_c0_seq1
Veyo_66536_c0_seq1
Veyo_35508_c0_seq2
Veyo_22895_c0_seq1
Veyo_86293_c0_seq1
Veyo_56116_c0_seq2
Veyo_21787_c0_seq1
Veyo_66013_c0_seq7
Veyo_24008_c0_seq1
Veyo_23120_c0_seq1
Veyo_59162_c0_seq1
Veyo_40979_c0_seq1
Veyo_24289_c0_seq1
Veyo_26017_c0_seq2
Veyo_84398_c0_seq1
Veyo_56189_c0_seq3
Veyo_51735_c0_seq1
Veyo_67604_c0_seq1
Veyo_80414_c0_seq1
Veyo_56687_c0_seq1
Veyo_68848_c0_seq6
Veyo_56350_c0_seq3
Veyo_22903_c0_seq1
Veyo_79482_c0_seq1
Veyo_35771_c0_seq1
Veyo_78226_c0_seq1
Veyo_67335_c0_seq1
Veyo_59125_c0_seq8
Veyo_24322_c0_seq1
Veyo_86368_c0_seq1
Veyo_74165_c0_seq1
Veyo_66476_c2_seq1
Veyo_77116_c0_seq1
Veyo_71426_c0_seq1
Veyo_61919_c0_seq3
Veyo_77698_c0_seq1
Veyo_84451_c0_seq1
Veyo_30956_c0_seq1
Veyo_74950_c0_seq1
Veyo_65054_c0_seq1
Veyo_69873_c0_seq1
Veyo_29609_c0_seq1
Veyo_43441_c0_seq1
Veyo_45281_c0_seq1
Veyo_87087_c0_seq1
Veyo_79172_c0_seq1
Veyo_89025_c0_seq1
Veyo_66013_c0_seq9
Veyo_30058_c0_seq2
Veyo_40105_c0_seq2
Veyo_24608_c0_seq1
Veyo_51480_c0_seq1
Veyo_77197_c0_seq1
C9
Veyo_68427_c0_seq1
Veyo_66183_c1_seq10
Veyo_49150_c0_seq3
Veyo_93224_c0_seq1
Veyo_27681_c0_seq1
Veyo_68281_c1_seq32
Veyo_67062_c0_seq18
Veyo_107132_c0_seq1
Veyo_22489_c0_seq1
Veyo_73208_c0_seq1
Veyo_65809_c1_seq6
Veyo_69244_c0_seq2
Veyo_63773_c0_seq2
Veyo_26962_c0_seq1
Veyo_57112_c1_seq2
Veyo_25377_c0_seq1
Veyo_68044_c2_seq1
Veyo_67053_c1_seq10
Veyo_31742_c0_seq1
Veyo_67650_c0_seq2
Veyo_68275_c0_seq2
Veyo_68630_c1_seq1
C10
Veyo_24029_c0_seq1
Veyo_107620_c0_seq1
Veyo_24752_c0_seq1
Veyo_49908_c0_seq2
Veyo_96880_c0_seq1
Veyo_68083_c1_seq1
Veyo_24392_c0_seq1
Veyo_76662_c0_seq1
Veyo_68789_c0_seq11
Veyo_67062_c0_seq5
Veyo_67112_c1_seq24
Veyo_86400_c0_seq1
Veyo_60269_c0_seq1
Veyo_60990_c0_seq2
Veyo_52780_c0_seq5
Veyo_126146_c0_seq1
Veyo_93802_c0_seq1
Veyo_68523_c0_seq3
Veyo_65054_c0_seq5
Veyo_69178_c0_seq5
Veyo_23066_c0_seq1
Veyo_66908_c4_seq3
Veyo_45746_c0_seq4
Veyo_22982_c0_seq1
Veyo_69015_c1_seq4
Veyo_68085_c0_seq2
Veyo_61773_c2_seq1
Veyo_24190_c0_seq1
Veyo_117503_c0_seq1
Veyo_22226_c0_seq1
Veyo_31950_c0_seq1
Veyo_68214_c1_seq8
Veyo_23094_c0_seq1
Veyo_65759_c1_seq1
Veyo_71057_c0_seq1
Veyo_63686_c0_seq9
Veyo_80740_c0_seq1
Veyo_67622_c1_seq1
Veyo_65500_c0_seq3
Veyo_77417_c0_seq1
Veyo_69140_c0_seq17
Veyo_53645_c0_seq2
Veyo_73477_c0_seq1
Veyo_21794_c0_seq1
Veyo_21396_c0_seq1
Veyo_25291_c0_seq1
Veyo_68597_c0_seq8
Veyo_63209_c0_seq9
Veyo_46386_c0_seq2
Veyo_82850_c0_seq1
Veyo_61668_c0_seq10
Veyo_68674_c0_seq14
Veyo_62335_c0_seq1
Veyo_22961_c0_seq1
Veyo_24068_c0_seq1
Veyo_32128_c0_seq1
Veyo_67925_c1_seq2
Veyo_67079_c0_seq3
Veyo_76880_c0_seq1
Veyo_69139_c0_seq1
Veyo_64955_c1_seq1
C11
Veyo_68824_c0_seq4
Veyo_74121_c0_seq1
Veyo_78421_c0_seq1
Veyo_78680_c0_seq1
Veyo_22022_c0_seq1
Veyo_76552_c0_seq1
Veyo_77352_c0_seq1
Veyo_24608_c0_seq2
Veyo_25180_c0_seq2
Veyo_30077_c0_seq1
Veyo_82691_c0_seq1
Veyo_34793_c0_seq1
Veyo_54853_c0_seq4
Veyo_52977_c0_seq2
Veyo_23124_c0_seq1
Veyo_21908_c0_seq1
Veyo_69068_c1_seq4
Veyo_51880_c0_seq2
C12
Veyo_79674_c0_seq1
Veyo_48256_c0_seq1
Veyo_21862_c0_seq1
Veyo_28242_c0_seq1
Veyo_24518_c0_seq2
Veyo_76009_c0_seq1
Veyo_63278_c0_seq3
Veyo_57846_c0_seq1
Veyo_58677_c0_seq2
Veyo_47880_c0_seq1
Veyo_73025_c0_seq1
Veyo_24850_c0_seq1
Veyo_24464_c0_seq1
Veyo_24759_c0_seq1
Veyo_67920_c0_seq9
Veyo_29322_c0_seq1
C13
Veyo_67925_c1_seq1
Veyo_89031_c0_seq1
Veyo_63008_c0_seq1
Veyo_57579_c0_seq23
Veyo_59908_c0_seq1
Veyo_42305_c0_seq1
Veyo_45746_c0_seq6
Veyo_93338_c0_seq1
Veyo_63008_c0_seq3
Veyo_32430_c0_seq1
Veyo_83450_c0_seq1
Veyo_68556_c0_seq1
Veyo_68125_c0_seq2
Veyo_68117_c2_seq6
Veyo_68430_c0_seq20
Veyo_65847_c0_seq1
Veyo_68159_c1_seq1
Veyo_81058_c0_seq1
Veyo_68552_c0_seq5
Veyo_97162_c0_seq1
C14
Veyo_62250_c0_seq1
Veyo_63666_c0_seq1
Veyo_84805_c0_seq1
Veyo_49923_c0_seq1
Veyo_48428_c0_seq1
Veyo_67495_c1_seq1
Veyo_23606_c0_seq1
Veyo_65083_c0_seq1
Veyo_64688_c0_seq1
Veyo_104666_c0_seq1
Veyo_47645_c0_seq1
Veyo_67495_c0_seq1
Veyo_56068_c0_seq1
Veyo_24200_c0_seq1
Veyo_58848_c0_seq1
Veyo_59489_c0_seq1
Veyo_44223_c0_seq1
C15
Veyo_66011_c0_seq2
C16
Veyo_69140_c0_seq11
Veyo_39021_c0_seq1
Veyo_22700_c0_seq2
Veyo_24110_c0_seq1
Veyo_50255_c0_seq4
Veyo_77369_c0_seq1
Veyo_46345_c0_seq1
C17
Veyo_52228_c0_seq1
Veyo_72268_c0_seq1
Veyo_70413_c0_seq1
Veyo_23552_c0_seq1
Veyo_62876_c0_seq1
Veyo_58822_c0_seq2
Veyo_70807_c0_seq1
Veyo_72574_c0_seq1
C18
Veyo_76313_c0_seq1
Veyo_29438_c0_seq1
Veyo_83161_c0_seq1
C19
Veyo_48245_c0_seq1
Veyo_71642_c0_seq1
Veyo_68126_c0_seq4
Veyo_76458_c0_seq1
C20
Veyo_65351_c0_seq2
Veyo_103065_c0_seq1
Veyo_78437_c0_seq1
Veyo_75355_c0_seq1
Veyo_74953_c0_seq1
Veyo_76256_c0_seq1
Veyo_24978_c0_seq1
Veyo_59279_c0_seq3
Veyo_53390_c0_seq1
Veyo_57572_c0_seq1
Veyo_23228_c0_seq1
Veyo_37899_c0_seq3
Veyo_51609_c0_seq1
Veyo_28807_c0_seq2
Veyo_68125_c0_seq1
Veyo_58231_c0_seq1
Veyo_52158_c0_seq2
Veyo_57053_c0_seq1
C21
Veyo_50163_c0_seq1
Veyo_84736_c0_seq1
Veyo_79620_c0_seq1
Veyo_24609_c0_seq1
Veyo_23002_c0_seq1
Veyo_24712_c0_seq1
Veyo_48389_c0_seq1
C22
Veyo_29793_c0_seq1
Veyo_66183_c0_seq5
Veyo_62117_c1_seq5
Veyo_54665_c0_seq2
Veyo_63773_c0_seq14
Veyo_23424_c0_seq1
Veyo_69927_c0_seq1
Veyo_31161_c0_seq1
Veyo_71883_c0_seq1
Veyo_77652_c0_seq1
Veyo_63764_c0_seq2
Veyo_74544_c0_seq1
Veyo_70213_c0_seq1
Veyo_59689_c0_seq1
C23
Veyo_69552_c0_seq1
Veyo_62348_c0_seq7
C24
Veyo_53657_c0_seq1
