# Supplementary material for: Changes in Lolium perenne transcriptome during cold acclimation in two genotypes adapted to different climatic conditions
Source: BMC Plant Biol. 2015 Oct 17;15:250. doi: 10.1186/s12870-015-0643-x (PMC4609083; doi:10.1186/s12870-015-0643-x)
Supplement: Additional file 3: — The transcripts classified into different clusters based on their expression patterns using K-means clustering analysis of transcripts differentially expressed in ‘Falster’ during cold acclimation. (XLSX 31 kb) [file 12870_2015_643_MOESM3_ESM.xlsx]

## Sheet: Additional file 3
Additional file 3. The transcripts classified into different clusters based on their expression patterns using K-means clustering analysis of transcripts differentially expressed in ‘Falster’ during cold acclimation.
C1
NGB_58740_c0_seq1
NGB_49798_c0_seq1
NGB_70702_c1_seq4
NGB_62984_c0_seq1
NGB_100607_c0_seq1
NGB_22596_c0_seq1
NGB_71004_c0_seq14
NGB_66934_c1_seq2
NGB_46009_c0_seq1
NGB_30957_c0_seq2
NGB_22868_c0_seq1
NGB_80667_c0_seq1
NGB_70997_c0_seq1
NGB_53442_c0_seq1
NGB_30392_c0_seq1
NGB_78060_c0_seq1
NGB_60053_c0_seq1
NGB_62628_c0_seq1
NGB_87155_c0_seq1
NGB_29205_c0_seq1
NGB_55996_c1_seq2
NGB_47719_c0_seq1
NGB_70873_c0_seq3
NGB_43021_c0_seq1
NGB_54933_c0_seq1
NGB_88682_c0_seq1
NGB_94582_c0_seq1
NGB_82670_c0_seq1
NGB_69185_c0_seq2
NGB_56639_c0_seq2
NGB_37850_c0_seq2
NGB_93865_c0_seq1
NGB_75397_c0_seq1
NGB_42263_c0_seq1
NGB_58764_c0_seq2
NGB_69829_c0_seq1
NGB_67559_c1_seq2
NGB_23769_c0_seq1
NGB_30197_c0_seq1
NGB_87250_c0_seq1
NGB_112444_c0_seq1
NGB_52951_c0_seq1
NGB_67723_c1_seq15
NGB_68201_c0_seq1
NGB_95594_c0_seq1
NGB_23753_c0_seq1
NGB_29021_c0_seq1
NGB_21836_c0_seq1
NGB_69822_c0_seq3
NGB_61631_c0_seq1
NGB_49608_c0_seq1
NGB_31137_c0_seq2
NGB_70338_c1_seq31
NGB_83859_c0_seq1
NGB_119396_c0_seq1
NGB_55915_c0_seq3
NGB_99785_c0_seq1
NGB_67205_c0_seq1
NGB_55826_c0_seq4
NGB_23250_c0_seq1
NGB_67936_c0_seq1
NGB_48886_c1_seq1
NGB_55566_c0_seq1
NGB_33549_c0_seq1
NGB_69352_c0_seq10
NGB_22989_c0_seq1
NGB_22857_c0_seq1
NGB_55213_c0_seq1
NGB_23439_c0_seq1
NGB_48542_c0_seq2
NGB_103728_c0_seq1
NGB_21950_c0_seq1
NGB_87874_c0_seq1
NGB_82019_c0_seq1
NGB_69754_c0_seq1
NGB_60679_c0_seq4
NGB_59595_c0_seq3
NGB_60951_c0_seq3
NGB_67744_c0_seq1
NGB_71361_c0_seq1
NGB_52949_c0_seq1
NGB_89702_c0_seq1
NGB_55898_c0_seq2
NGB_75786_c0_seq1
NGB_68423_c0_seq2
NGB_96722_c0_seq1
NGB_23898_c0_seq1
NGB_48561_c0_seq1
NGB_22064_c0_seq1
NGB_96044_c0_seq1
NGB_107232_c0_seq1
NGB_65930_c2_seq1
NGB_93262_c0_seq1
NGB_52641_c0_seq1
NGB_66527_c0_seq8
NGB_62286_c0_seq1
NGB_68983_c0_seq2
NGB_24594_c0_seq2
NGB_59217_c0_seq1
NGB_92347_c0_seq1
NGB_23796_c0_seq2
NGB_69403_c0_seq20
NGB_23935_c0_seq1
NGB_60371_c0_seq3
NGB_57173_c0_seq1
NGB_82126_c0_seq1
NGB_27013_c0_seq1
NGB_55547_c0_seq1
NGB_68567_c0_seq3
NGB_31476_c0_seq2
NGB_68172_c0_seq1
C2
NGB_66884_c0_seq12
NGB_95188_c0_seq1
NGB_27214_c0_seq1
NGB_31546_c0_seq1
NGB_116472_c0_seq1
NGB_107269_c0_seq1
NGB_23884_c0_seq1
NGB_66346_c0_seq1
NGB_66835_c0_seq2
NGB_136455_c0_seq1
NGB_93861_c0_seq1
NGB_152816_c0_seq1
NGB_112533_c0_seq1
NGB_105086_c0_seq1
NGB_28080_c0_seq1
NGB_52881_c0_seq2
NGB_70350_c0_seq24
NGB_66773_c0_seq2
NGB_92605_c0_seq1
NGB_49355_c0_seq8
NGB_25758_c0_seq1
NGB_82259_c0_seq1
NGB_66773_c0_seq1
NGB_114686_c0_seq1
NGB_87741_c0_seq1
NGB_93294_c0_seq1
C3
NGB_70695_c0_seq16
NGB_28828_c0_seq1
NGB_80910_c0_seq1
NGB_45459_c0_seq1
NGB_40355_c0_seq1
NGB_86907_c0_seq1
NGB_59111_c1_seq4
NGB_23472_c0_seq1
NGB_22085_c0_seq1
NGB_39905_c0_seq2
NGB_67586_c0_seq4
NGB_55478_c0_seq1
NGB_66914_c0_seq1
NGB_97256_c0_seq1
NGB_95862_c0_seq1
NGB_70965_c0_seq1
NGB_66047_c0_seq1
NGB_101010_c0_seq1
NGB_31337_c0_seq1
NGB_69352_c0_seq4
NGB_57369_c0_seq1
NGB_61767_c0_seq1
NGB_56417_c0_seq3
NGB_58925_c0_seq1
NGB_67267_c1_seq9
NGB_50002_c0_seq5
NGB_124404_c0_seq1
NGB_47804_c0_seq1
NGB_23097_c0_seq1
NGB_88229_c0_seq1
NGB_70996_c2_seq4
NGB_66362_c0_seq1
NGB_94353_c0_seq1
NGB_29728_c0_seq1
NGB_47706_c0_seq1
NGB_60628_c0_seq1
NGB_31426_c0_seq1
NGB_80210_c0_seq1
NGB_30823_c0_seq1
NGB_85487_c0_seq1
NGB_31049_c0_seq4
NGB_65993_c0_seq4
NGB_21752_c0_seq1
NGB_54114_c0_seq1
NGB_22893_c0_seq1
NGB_89218_c0_seq1
NGB_68949_c0_seq4
NGB_28409_c0_seq1
NGB_44237_c0_seq2
NGB_45589_c0_seq1
NGB_25355_c0_seq1
NGB_67269_c0_seq1
NGB_31445_c0_seq1
NGB_55745_c0_seq2
NGB_64352_c1_seq5
NGB_71101_c0_seq7
NGB_64364_c0_seq2
NGB_65993_c0_seq2
NGB_21725_c0_seq1
NGB_51382_c0_seq1
NGB_69073_c0_seq4
NGB_69887_c0_seq47
NGB_31983_c0_seq2
NGB_46041_c0_seq1
NGB_96015_c0_seq1
NGB_44360_c0_seq2
NGB_70470_c0_seq2
NGB_54795_c0_seq1
NGB_66194_c0_seq2
NGB_67035_c0_seq3
C4
NGB_75269_c0_seq1
NGB_80437_c0_seq1
NGB_29563_c0_seq1
NGB_43301_c0_seq1
NGB_80717_c0_seq1
NGB_27639_c0_seq1
NGB_73333_c0_seq1
NGB_26709_c0_seq1
NGB_51783_c0_seq1
NGB_64827_c1_seq4
NGB_74530_c0_seq1
NGB_28571_c0_seq1
NGB_57645_c0_seq1
NGB_71157_c0_seq3
NGB_69756_c1_seq5
NGB_42808_c0_seq2
NGB_48929_c0_seq2
NGB_55945_c0_seq2
NGB_64699_c0_seq1
NGB_89101_c0_seq1
NGB_70428_c0_seq2
NGB_45846_c0_seq2
NGB_67116_c0_seq13
NGB_24804_c0_seq1
NGB_22513_c0_seq1
NGB_22246_c0_seq1
NGB_112432_c0_seq1
NGB_90012_c0_seq1
NGB_53237_c0_seq1
NGB_55127_c0_seq1
NGB_30661_c0_seq1
NGB_50884_c1_seq1
NGB_95709_c0_seq1
NGB_55710_c0_seq1
NGB_31335_c0_seq1
NGB_77142_c0_seq1
NGB_59256_c0_seq1
NGB_29321_c0_seq1
NGB_81422_c0_seq1
NGB_63683_c0_seq1
NGB_66115_c0_seq2
NGB_83519_c0_seq1
NGB_73541_c0_seq1
NGB_23637_c0_seq1
NGB_61516_c0_seq1
NGB_83394_c0_seq1
NGB_67438_c0_seq1
NGB_79665_c0_seq1
NGB_52424_c0_seq1
NGB_25468_c0_seq1
NGB_61691_c1_seq2
NGB_77455_c0_seq1
NGB_28452_c0_seq1
NGB_59595_c0_seq1
NGB_28418_c0_seq1
NGB_45245_c0_seq1
NGB_31117_c0_seq1
NGB_72574_c0_seq1
NGB_71036_c1_seq3
NGB_30194_c0_seq1
NGB_51650_c0_seq1
NGB_74698_c0_seq1
NGB_69022_c2_seq3
NGB_29950_c0_seq1
C5
NGB_49663_c0_seq2
NGB_77704_c0_seq1
NGB_30079_c0_seq1
NGB_75065_c0_seq1
NGB_24807_c0_seq1
NGB_61843_c0_seq2
NGB_27466_c0_seq1
NGB_31147_c0_seq1
NGB_84544_c0_seq1
NGB_60539_c0_seq1
NGB_60110_c0_seq1
NGB_69294_c0_seq2
NGB_52869_c0_seq1
NGB_76208_c0_seq1
NGB_68251_c0_seq1
NGB_57245_c0_seq1
NGB_22506_c0_seq1
NGB_72647_c0_seq1
NGB_76467_c0_seq1
NGB_100431_c0_seq1
NGB_30143_c0_seq1
NGB_55828_c0_seq2
NGB_55315_c0_seq2
NGB_55148_c0_seq2
NGB_59856_c0_seq2
NGB_68115_c0_seq1
NGB_62217_c0_seq1
NGB_73468_c0_seq1
NGB_78138_c0_seq1
NGB_42887_c0_seq1
NGB_75662_c0_seq1
NGB_28655_c0_seq1
NGB_51077_c0_seq1
NGB_28858_c0_seq1
NGB_47285_c0_seq1
NGB_30173_c0_seq1
NGB_63154_c0_seq1
NGB_66573_c0_seq1
NGB_77250_c0_seq1
NGB_79687_c0_seq1
NGB_55515_c0_seq4
NGB_67723_c2_seq3
NGB_65591_c2_seq4
NGB_68180_c0_seq2
NGB_57327_c0_seq1
NGB_63170_c0_seq2
NGB_50928_c0_seq1
NGB_58831_c0_seq1
C6
NGB_67594_c0_seq2
NGB_69939_c1_seq3
NGB_30810_c0_seq2
C7
NGB_54091_c0_seq3
NGB_66056_c1_seq3
NGB_67202_c0_seq1
NGB_70988_c0_seq7
NGB_61041_c0_seq2
NGB_67907_c0_seq11
NGB_69963_c0_seq1
NGB_42494_c0_seq1
NGB_67332_c1_seq6
NGB_77203_c0_seq1
NGB_70737_c1_seq13
NGB_69141_c0_seq1
NGB_50933_c0_seq1
NGB_66670_c0_seq1
NGB_64818_c0_seq1
NGB_55949_c0_seq2
NGB_64163_c0_seq16
NGB_63471_c0_seq23
NGB_70583_c0_seq10
NGB_51886_c0_seq7
NGB_53409_c0_seq1
NGB_69683_c0_seq1
NGB_79739_c0_seq1
NGB_59168_c0_seq1
NGB_44152_c0_seq1
NGB_49869_c0_seq3
NGB_68335_c0_seq8
NGB_78928_c0_seq1
NGB_71165_c0_seq1
NGB_57253_c0_seq1
NGB_65591_c0_seq2
NGB_21609_c0_seq2
NGB_50648_c0_seq3
NGB_49152_c0_seq1
NGB_63415_c0_seq1
NGB_132576_c0_seq1
NGB_55693_c0_seq1
NGB_70930_c1_seq4
NGB_74691_c0_seq1
NGB_67162_c0_seq26
NGB_70583_c0_seq5
NGB_55789_c0_seq1
NGB_63406_c0_seq13
NGB_60538_c0_seq4
NGB_68019_c0_seq19
NGB_54213_c0_seq1
NGB_59540_c1_seq3
NGB_67347_c1_seq15
NGB_67848_c1_seq3
NGB_58851_c1_seq2
NGB_63981_c0_seq9
NGB_69623_c0_seq2
NGB_29556_c0_seq1
NGB_51905_c0_seq1
NGB_70485_c2_seq4
NGB_71004_c0_seq10
NGB_69403_c0_seq11
NGB_68335_c0_seq5
NGB_79270_c0_seq1
NGB_72466_c0_seq1
NGB_71101_c0_seq43
NGB_66670_c0_seq2
NGB_57677_c0_seq1
NGB_26461_c0_seq1
NGB_70930_c0_seq2
NGB_49508_c0_seq1
NGB_70737_c1_seq6
NGB_22181_c0_seq1
NGB_65721_c0_seq1
NGB_70321_c0_seq15
NGB_70614_c1_seq5
NGB_70321_c0_seq14
NGB_70753_c0_seq1
NGB_71014_c0_seq5
NGB_68635_c1_seq1
NGB_46992_c0_seq3
NGB_68335_c0_seq7
NGB_41338_c0_seq1
NGB_65242_c0_seq4
NGB_38319_c0_seq1
NGB_65930_c0_seq5
NGB_86896_c0_seq1
NGB_68690_c1_seq1
NGB_61516_c0_seq2
NGB_69034_c2_seq11
NGB_61228_c0_seq2
NGB_25400_c0_seq1
NGB_71021_c2_seq4
NGB_37752_c0_seq1
NGB_65721_c1_seq1
NGB_70321_c0_seq21
NGB_68335_c1_seq3
NGB_52143_c0_seq1
NGB_70841_c0_seq1
NGB_48812_c0_seq1
NGB_70968_c0_seq2
NGB_70495_c0_seq3
NGB_70841_c0_seq15
NGB_62693_c0_seq2
NGB_76998_c0_seq1
NGB_48482_c0_seq1
NGB_63609_c0_seq16
NGB_37917_c0_seq1
NGB_70668_c0_seq9
NGB_51910_c0_seq2
NGB_61563_c0_seq1
NGB_68642_c1_seq1
NGB_84891_c0_seq1
NGB_64507_c1_seq1
NGB_33166_c0_seq1
NGB_27037_c0_seq1
NGB_110286_c0_seq1
NGB_55345_c0_seq1
NGB_56273_c0_seq1
NGB_70930_c0_seq1
NGB_24977_c0_seq1
NGB_52409_c0_seq1
NGB_52561_c0_seq1
NGB_70841_c0_seq14
NGB_62080_c0_seq1
NGB_60728_c1_seq2
NGB_70841_c0_seq12
C8
NGB_58895_c0_seq2
NGB_25014_c0_seq2
NGB_59867_c0_seq1
NGB_58222_c1_seq1
NGB_43734_c0_seq2
NGB_81554_c0_seq1
NGB_70325_c0_seq16
NGB_86483_c0_seq1
NGB_24221_c0_seq1
NGB_27610_c0_seq1
NGB_70325_c0_seq34
NGB_23430_c0_seq1
NGB_61783_c0_seq1
NGB_60434_c0_seq2
NGB_84496_c0_seq1
NGB_60077_c0_seq2
NGB_25552_c0_seq1
NGB_52726_c0_seq3
NGB_75875_c0_seq1
NGB_85230_c0_seq1
NGB_65453_c0_seq1
NGB_65591_c2_seq3
NGB_69121_c0_seq1
NGB_67546_c0_seq4
NGB_69011_c1_seq10
NGB_70951_c0_seq1
NGB_55378_c0_seq2
NGB_24932_c0_seq1
NGB_30343_c0_seq2
NGB_70888_c0_seq5
NGB_44707_c0_seq1
NGB_25120_c0_seq1
NGB_56825_c0_seq2
NGB_58419_c1_seq1
NGB_28545_c0_seq1
NGB_63869_c1_seq2
NGB_79495_c0_seq1
NGB_155373_c0_seq1
NGB_69522_c0_seq1
NGB_31099_c0_seq1
NGB_66138_c0_seq1
NGB_79204_c0_seq1
NGB_27042_c0_seq1
NGB_30737_c0_seq1
NGB_31023_c0_seq1
NGB_41840_c0_seq1
NGB_65601_c0_seq2
NGB_69417_c0_seq11
NGB_77642_c0_seq1
NGB_25015_c0_seq1
NGB_70764_c0_seq1
NGB_73664_c0_seq1
NGB_105579_c0_seq1
NGB_70178_c1_seq46
NGB_83537_c0_seq1
NGB_58132_c0_seq3
NGB_76769_c0_seq1
NGB_26196_c0_seq1
NGB_30231_c0_seq2
NGB_61388_c0_seq1
NGB_21695_c0_seq1
NGB_77719_c0_seq1
NGB_29682_c0_seq2
NGB_30613_c0_seq1
NGB_56622_c0_seq1
NGB_78690_c0_seq1
NGB_70325_c0_seq22
NGB_76784_c0_seq1
NGB_67471_c0_seq2
NGB_68829_c0_seq1
NGB_52309_c0_seq1
NGB_70583_c0_seq6
NGB_100530_c0_seq1
NGB_31103_c0_seq1
NGB_85605_c0_seq1
NGB_70710_c0_seq11
NGB_68219_c0_seq1
NGB_27000_c0_seq1
NGB_104626_c0_seq1
NGB_62964_c0_seq1
NGB_70875_c0_seq1
NGB_66447_c0_seq4
NGB_41353_c0_seq1
NGB_70587_c0_seq18
NGB_67781_c1_seq1
NGB_52589_c0_seq3
NGB_69159_c0_seq1
NGB_31401_c0_seq1
NGB_24410_c0_seq1
NGB_58875_c0_seq2
NGB_85912_c0_seq1
NGB_95424_c0_seq1
NGB_42988_c0_seq1
NGB_72359_c0_seq1
NGB_72443_c0_seq1
NGB_29847_c0_seq1
NGB_62706_c0_seq2
NGB_59387_c0_seq1
NGB_59013_c0_seq1
NGB_21560_c0_seq1
NGB_23889_c0_seq1
NGB_27174_c0_seq2
NGB_69811_c0_seq18
NGB_61855_c0_seq2
NGB_61307_c0_seq2
NGB_64274_c0_seq2
NGB_23986_c0_seq2
NGB_81091_c0_seq1
NGB_67944_c0_seq3
NGB_70763_c0_seq2
NGB_70848_c1_seq2
NGB_78826_c0_seq1
NGB_61330_c0_seq1
NGB_64441_c0_seq3
NGB_69419_c2_seq5
NGB_69243_c0_seq2
NGB_66762_c0_seq1
NGB_76460_c0_seq1
NGB_53461_c0_seq8
NGB_52960_c0_seq1
NGB_65346_c0_seq1
NGB_117337_c0_seq1
NGB_59305_c0_seq2
NGB_71853_c0_seq1
NGB_27916_c0_seq1
NGB_79169_c0_seq1
NGB_68067_c0_seq1
NGB_88808_c0_seq1
NGB_62038_c0_seq1
NGB_24128_c0_seq1
NGB_77386_c0_seq1
NGB_57005_c0_seq1
NGB_68692_c0_seq2
NGB_56947_c0_seq1
NGB_80654_c0_seq1
NGB_49435_c0_seq1
NGB_97154_c0_seq1
NGB_61211_c0_seq1
NGB_39555_c0_seq1
NGB_56396_c0_seq5
NGB_63929_c0_seq11
NGB_56638_c1_seq4
NGB_60070_c0_seq2
NGB_70450_c0_seq18
NGB_75040_c0_seq1
NGB_48594_c0_seq1
NGB_55753_c0_seq1
NGB_57960_c0_seq3
NGB_70435_c2_seq5
NGB_92376_c0_seq1
NGB_64936_c0_seq1
NGB_69073_c0_seq2
NGB_54225_c0_seq1
NGB_99493_c0_seq1
NGB_77801_c0_seq1
NGB_67347_c1_seq10
NGB_29457_c0_seq1
NGB_47479_c0_seq1
NGB_89425_c0_seq1
NGB_29608_c0_seq1
NGB_50860_c0_seq1
NGB_30651_c0_seq1
NGB_75780_c0_seq1
NGB_105621_c0_seq1
NGB_55232_c0_seq2
NGB_69763_c0_seq3
NGB_70809_c0_seq3
NGB_27817_c0_seq1
NGB_42666_c0_seq1
NGB_55016_c0_seq1
NGB_75817_c0_seq1
NGB_46985_c0_seq2
NGB_25857_c0_seq1
NGB_57928_c0_seq1
NGB_67839_c1_seq8
NGB_52209_c0_seq1
NGB_78488_c0_seq1
NGB_90770_c0_seq1
NGB_61485_c0_seq1
NGB_31273_c0_seq2
NGB_104869_c0_seq1
NGB_74849_c0_seq1
NGB_71051_c0_seq10
NGB_24682_c0_seq1
NGB_52042_c0_seq3
NGB_85961_c0_seq1
NGB_26764_c0_seq1
NGB_58517_c0_seq1
NGB_30363_c0_seq1
NGB_60977_c0_seq1
NGB_67839_c0_seq2
NGB_73701_c0_seq1
NGB_27190_c0_seq1
NGB_72572_c0_seq1
NGB_63828_c1_seq12
NGB_58442_c0_seq1
NGB_53495_c0_seq6
NGB_98680_c0_seq1
NGB_57737_c0_seq1
NGB_60419_c0_seq2
NGB_82989_c0_seq1
NGB_21751_c0_seq1
NGB_23156_c0_seq1
NGB_60833_c0_seq2
NGB_29789_c0_seq1
NGB_70325_c0_seq38
NGB_61811_c0_seq1
NGB_69403_c0_seq22
NGB_39996_c0_seq1
NGB_30231_c0_seq1
NGB_66907_c0_seq1
NGB_55512_c0_seq1
NGB_70701_c1_seq2
NGB_63559_c0_seq2
NGB_70313_c0_seq1
NGB_30483_c0_seq1
NGB_70325_c0_seq39
NGB_61207_c0_seq2
NGB_85094_c0_seq1
NGB_66806_c0_seq1
NGB_66635_c0_seq13
NGB_61307_c0_seq1
NGB_52550_c0_seq1
NGB_68742_c0_seq1
NGB_59541_c0_seq1
NGB_25500_c0_seq1
NGB_66932_c0_seq1
NGB_43230_c0_seq1
NGB_132286_c0_seq1
NGB_93826_c0_seq1
NGB_56355_c0_seq1
NGB_68721_c0_seq6
NGB_57481_c0_seq2
NGB_71055_c0_seq3
NGB_73759_c0_seq1
NGB_24362_c0_seq1
NGB_77124_c0_seq1
NGB_29304_c0_seq1
NGB_101604_c0_seq1
NGB_59859_c0_seq2
NGB_81260_c0_seq1
NGB_56859_c0_seq1
NGB_59235_c1_seq2
NGB_31223_c0_seq1
NGB_27273_c0_seq1
NGB_57271_c0_seq1
NGB_61537_c0_seq1
NGB_29053_c0_seq1
NGB_45040_c0_seq1
NGB_64605_c0_seq1
NGB_83290_c0_seq1
NGB_47795_c0_seq1
NGB_64158_c0_seq1
NGB_55627_c0_seq1
NGB_73463_c0_seq1
NGB_59884_c0_seq1
NGB_67433_c1_seq5
NGB_70028_c0_seq37
NGB_58501_c0_seq1
NGB_75203_c0_seq1
NGB_68705_c0_seq1
NGB_80597_c0_seq1
NGB_58482_c0_seq1
NGB_81804_c0_seq1
NGB_105826_c0_seq1
NGB_66252_c0_seq1
NGB_52288_c0_seq3
NGB_24612_c0_seq1
NGB_50560_c0_seq2
NGB_69463_c0_seq1
NGB_78033_c0_seq1
NGB_85595_c0_seq1
NGB_43624_c0_seq1
NGB_45473_c0_seq1
NGB_29628_c0_seq1
NGB_62447_c0_seq1
NGB_71095_c0_seq3
NGB_27877_c0_seq1
NGB_74545_c0_seq1
NGB_52522_c0_seq2
NGB_59026_c1_seq1
NGB_69067_c4_seq37
NGB_25260_c0_seq1
NGB_26667_c0_seq1
NGB_78953_c0_seq1
NGB_62466_c0_seq3
NGB_26598_c0_seq2
NGB_26268_c0_seq1
NGB_52570_c0_seq3
NGB_30777_c0_seq1
NGB_49013_c0_seq1
NGB_61561_c0_seq1
NGB_60183_c0_seq1
NGB_81701_c0_seq1
NGB_60112_c0_seq1
NGB_48886_c0_seq4
NGB_21892_c0_seq1
NGB_59646_c0_seq4
NGB_73566_c0_seq1
NGB_68445_c0_seq1
NGB_70681_c0_seq2
C9
NGB_27618_c0_seq2
NGB_27112_c0_seq1
NGB_65559_c0_seq4
NGB_45988_c0_seq1
NGB_31225_c0_seq1
NGB_30761_c0_seq2
NGB_55933_c0_seq2
NGB_78227_c0_seq1
NGB_28290_c0_seq1
NGB_55140_c0_seq1
NGB_70381_c1_seq23
NGB_27618_c0_seq1
NGB_69710_c0_seq2
NGB_40611_c0_seq1
NGB_69621_c0_seq3
NGB_65782_c0_seq1
NGB_60768_c0_seq4
NGB_60191_c0_seq1
NGB_81906_c0_seq1
NGB_91687_c0_seq1
NGB_21645_c0_seq1
NGB_81060_c0_seq1
NGB_80824_c0_seq1
NGB_67310_c0_seq7
NGB_70726_c1_seq5
NGB_70690_c0_seq1
NGB_61652_c0_seq2
NGB_67809_c0_seq1
NGB_62286_c0_seq2
NGB_64945_c0_seq1
NGB_102609_c0_seq1
NGB_66321_c0_seq1
NGB_58088_c2_seq1
NGB_100967_c0_seq1
NGB_57673_c0_seq1
NGB_57399_c0_seq1
NGB_56208_c0_seq1
NGB_62955_c0_seq1
NGB_82517_c0_seq1
NGB_41677_c0_seq1
NGB_68869_c0_seq1
NGB_102595_c0_seq1
NGB_26819_c0_seq1
NGB_42139_c0_seq1
NGB_30471_c0_seq1
NGB_90964_c0_seq1
NGB_70950_c0_seq6
NGB_63746_c0_seq3
NGB_87041_c0_seq1
NGB_70321_c0_seq6
NGB_45800_c0_seq2
NGB_89066_c0_seq1
NGB_67034_c1_seq3
NGB_80250_c0_seq1
NGB_22705_c0_seq1
NGB_66576_c0_seq1
NGB_64827_c1_seq7
NGB_22830_c0_seq1
NGB_67131_c0_seq5
NGB_70591_c1_seq3
NGB_69908_c1_seq4
NGB_57123_c0_seq2
NGB_67471_c1_seq3
NGB_21691_c0_seq2
NGB_24298_c0_seq1
NGB_69067_c0_seq11
NGB_65978_c0_seq1
NGB_91732_c0_seq1
NGB_63577_c0_seq2
NGB_83714_c0_seq1
NGB_66086_c4_seq37
NGB_29780_c0_seq1
NGB_67113_c0_seq4
NGB_68690_c0_seq2
NGB_30981_c0_seq1
NGB_112879_c0_seq1
NGB_24194_c0_seq1
NGB_23043_c0_seq1
NGB_82208_c0_seq1
NGB_65213_c1_seq1
C10
NGB_66651_c1_seq4
NGB_72444_c0_seq1
NGB_77249_c0_seq1
NGB_51849_c0_seq1
NGB_86582_c0_seq1
NGB_74400_c0_seq1
NGB_69102_c2_seq7
NGB_26415_c0_seq1
NGB_29604_c0_seq1
NGB_87143_c0_seq1
NGB_91252_c0_seq1
NGB_54820_c0_seq1
NGB_69917_c0_seq3
NGB_30363_c0_seq2
NGB_78517_c0_seq1
NGB_28686_c0_seq2
NGB_69403_c0_seq18
NGB_70325_c0_seq28
NGB_86600_c0_seq1
NGB_101432_c0_seq1
NGB_72610_c0_seq1
NGB_28852_c0_seq1
NGB_90895_c0_seq1
NGB_69260_c0_seq5
NGB_55757_c0_seq1
NGB_46521_c0_seq1
NGB_67183_c0_seq2
NGB_78987_c0_seq1
NGB_54793_c0_seq1
NGB_67864_c1_seq26
NGB_101824_c0_seq1
NGB_65193_c0_seq1
NGB_70521_c5_seq1
NGB_51130_c0_seq2
NGB_70809_c0_seq2
NGB_25124_c0_seq1
NGB_46455_c0_seq2
NGB_23362_c0_seq2
NGB_87539_c0_seq1
NGB_102589_c0_seq1
NGB_23794_c0_seq2
NGB_111551_c0_seq1
NGB_47436_c0_seq1
NGB_74013_c0_seq1
NGB_70159_c0_seq2
NGB_58630_c0_seq3
NGB_70450_c0_seq5
NGB_81776_c0_seq1
NGB_45418_c0_seq2
NGB_26912_c0_seq1
NGB_70264_c0_seq2
NGB_67347_c1_seq37
NGB_84516_c0_seq1
NGB_24802_c0_seq1
NGB_67864_c1_seq18
NGB_61996_c0_seq6
NGB_82441_c0_seq1
NGB_82153_c0_seq1
NGB_43347_c0_seq1
C11
NGB_48110_c0_seq1
NGB_85109_c0_seq1
NGB_43686_c0_seq1
C12
NGB_47196_c0_seq1
NGB_67034_c0_seq2
NGB_23117_c0_seq1
NGB_88301_c0_seq1
NGB_67034_c1_seq1
NGB_64462_c1_seq3
NGB_26559_c0_seq1
NGB_45259_c0_seq1
NGB_61533_c0_seq1
NGB_51088_c0_seq3
NGB_61533_c1_seq1
C13
NGB_62624_c0_seq1
NGB_29385_c0_seq1
NGB_26804_c0_seq1
NGB_70583_c0_seq9
NGB_51559_c0_seq1
NGB_66813_c0_seq3
NGB_26053_c0_seq1
NGB_24976_c0_seq1
NGB_70270_c0_seq1
NGB_31008_c0_seq1
NGB_72263_c0_seq1
NGB_26183_c0_seq1
NGB_57407_c0_seq1
NGB_71736_c0_seq1
NGB_52914_c0_seq1
NGB_24549_c0_seq1
NGB_71835_c0_seq1
NGB_59847_c0_seq1
NGB_26578_c0_seq1
NGB_47290_c0_seq1
NGB_26315_c0_seq1
NGB_65440_c0_seq2
NGB_66175_c0_seq1
NGB_72023_c0_seq1
NGB_57612_c0_seq1
NGB_73740_c0_seq1
NGB_57841_c0_seq1
NGB_44142_c0_seq1
C14
NGB_42898_c0_seq1
NGB_24298_c0_seq2
NGB_26857_c0_seq1
NGB_77938_c0_seq1
NGB_29614_c0_seq1
NGB_71831_c0_seq1
C15
NGB_26112_c0_seq1
C16
NGB_68019_c0_seq9
C17
NGB_60441_c0_seq1
NGB_45681_c0_seq1
NGB_64998_c0_seq2
NGB_48542_c0_seq1
NGB_76932_c0_seq1
C18
NGB_29390_c0_seq1
NGB_49068_c0_seq1
C19
NGB_91318_c0_seq1
NGB_55711_c0_seq2
NGB_70512_c0_seq41
NGB_69429_c0_seq4
NGB_66219_c0_seq2
NGB_64307_c0_seq1
NGB_31160_c0_seq1
NGB_69260_c0_seq8
NGB_25766_c0_seq1
NGB_76918_c0_seq1
C20
NGB_68263_c0_seq1
NGB_79521_c0_seq1
NGB_64631_c0_seq2
C21
NGB_52881_c0_seq3
NGB_40289_c0_seq1
NGB_57474_c0_seq4
NGB_82042_c0_seq1
NGB_58638_c0_seq1
NGB_55121_c0_seq1
NGB_23112_c0_seq1
NGB_56966_c0_seq1
C22
NGB_74126_c0_seq1
NGB_72124_c0_seq1
NGB_79931_c0_seq1
NGB_83901_c0_seq1
NGB_74671_c0_seq1
C23
NGB_51069_c0_seq5
C24
NGB_62624_c1_seq1
