# Supplementary material for: Changes in Lolium perenne transcriptome during cold acclimation in two genotypes adapted to different climatic conditions
Source: BMC Plant Biol. 2015 Oct 17;15:250. doi: 10.1186/s12870-015-0643-x (PMC4609083; doi:10.1186/s12870-015-0643-x)
Supplement: Additional file 4: — Differentially expressed transcripts in ‘Veyo’ genotype of perennial ryegrass ( Lolium perenne L.) during cold acclimation. (XLSX 289 kb) [file 12870_2015_643_MOESM4_ESM.xlsx]

## Sheet: Additional file 4
Additional file 4. Differentially expressed transcripts in 'Veyo' genotype of perennial ryegrass (Lolium perenne L.) during cold acclimation.
Sequence name	Sequence desc.	Sequence length	Hit desc.	Hit ACC	E-Value	Similarity	Bit-Score	Alignment length	Positives
Veyo_2112_c0_seq1	gbp12 type transcription partial	599	gi|474219750|gb|EMS59225.1|hypothetical protein TRIUR3_22716 [Triticum urartu]	EMS59225	2.90314e-61	95	212616	116	111
Veyo_6597_c0_seq1	receptor kinase lecrk	1137	gi|326511047|dbj|BAJ91871.1|predicted protein [Hordeum vulgare subsp. vulgare]	BAJ91871	1.40598e-168	91	511146	380	349
Veyo_12644_c0_seq1	seed maturation protein pm25-like protein	471	gi|342873335|gb|EGU75524.1|hypothetical protein FOXB_13973 [Fusarium oxysporum Fo5176] >gi|475675770|gb|EMT72833.1| hypothetical protein FOC4_g10004318 [Fusarium oxysporum f. sp. cubense race 4]	EGU75524	5.49052e-37	83	146362	107	89
Veyo_21396_c0_seq1	integral membrane protein	1481	gi|357118154|ref|XP_003560823.1|PREDICTED: uncharacterized protein LOC100835286 [Brachypodium distachyon]	XP_003560823	5.76784e-173	94	516924	317	300
Veyo_21414_c0_seq1	ring finger and chy zinc finger domain-containing protein 1-like	1118	gi|357112239|ref|XP_003557917.1|PREDICTED: RING finger and CHY zinc finger domain-containing protein 1-like [Brachypodium distachyon]	XP_003557917	3.11859e-123	92	380563	209	193
Veyo_21426_c0_seq2	atp-dependent rna helicase dhh1	911	gi|413923246|gb|AFW63178.1|putative DEAD-box ATP-dependent RNA helicase family protein [Zea mays]	AFW63178	3.05492e-21	98	109383	53	52
Veyo_21431_c0_seq1	histone acetyltransferase hac1-like	2879	gi|222622134|gb|EEE56266.1|hypothetical protein OsJ_05304 [Oryza sativa Japonica Group]	EEE56266	0.0	86	1228.0	754	653
Veyo_21459_c0_seq1	wd repeat-containing protein 44	2747	gi|357165328|ref|XP_003580346.1|PREDICTED: uncharacterized protein LOC100828955 [Brachypodium distachyon]	XP_003580346	0.0	87	998038	709	620
Veyo_21467_c0_seq1	duf1421 domain family protein	2097	gi|326494594|dbj|BAJ94416.1|predicted protein [Hordeum vulgare subsp. vulgare]	BAJ94416	0.0	79	721465	565	450
Veyo_21499_c0_seq2	retrotransposon unclassified	1071	gi|77553001|gb|ABA95797.1|retrotransposon protein, putative, unclassified [Oryza sativa Japonica Group]	ABA95797	1.41382e-37	69	169088	155	107
Veyo_21506_c0_seq1	f-box protein pp2-a13-like	1105	gi|475591763|gb|EMT21879.1|hypothetical protein F775_08315 [Aegilops tauschii]	EMT21879	2.68459e-159	90	473011	277	250
Veyo_21528_c0_seq2	cysteine-rich receptor-like protein kinase 39	1792	gi|326532266|dbj|BAK05062.1|predicted protein [Hordeum vulgare subsp. vulgare]	BAK05062	3.33563e-27	44	139813	409	180
Veyo_21530_c0_seq1	wd repeat-containing protein wrap73-like	1671	gi|357147429|ref|XP_003574340.1|PREDICTED: WD repeat-containing protein WRAP73-like [Brachypodium distachyon]	XP_003574340	0.0	97	877.47	456	446
Veyo_21593_c0_seq1	protein	1319	gi|326516630|dbj|BAJ92470.1|predicted protein [Hordeum vulgare subsp. vulgare] >gi|326518394|dbj|BAJ88226.1| predicted protein [Hordeum vulgare subsp. vulgare] >gi|326519014|dbj|BAJ92667.1| predicted protein [Hordeum vulgare subsp. vulgare] >gi|326520335|dbj|BAK07426.1| predicted protein [Hordeum vulgare subsp. vulgare] >gi|326524998|dbj|BAK04435.1| predicted protein [Hordeum vulgare subsp. vulga…	BAJ92470	0.0	98	711449	363	358
Veyo_21593_c0_seq2	protein	1305	gi|326516630|dbj|BAJ92470.1|predicted protein [Hordeum vulgare subsp. vulgare] >gi|326518394|dbj|BAJ88226.1| predicted protein [Hordeum vulgare subsp. vulgare] >gi|326519014|dbj|BAJ92667.1| predicted protein [Hordeum vulgare subsp. vulgare] >gi|326520335|dbj|BAK07426.1| predicted protein [Hordeum vulgare subsp. vulgare] >gi|326524998|dbj|BAK04435.1| predicted protein [Hordeum vulgare subsp. vulga…	BAJ92470	0.0	98	554673	283	279
Veyo_21697_c0_seq1	15-cis-phytoene chloroplastic chromoplastic-like	1667	gi|326510243|dbj|BAJ87338.1|predicted protein [Hordeum vulgare subsp. vulgare]	BAJ87338	0.0	90	702.59	471	427
Veyo_21735_c0_seq1	tpr domain containing protein	645	gi|326531830|dbj|BAK01291.1|predicted protein [Hordeum vulgare subsp. vulgare]	BAK01291	4.37399e-47	96	178333	136	131
Veyo_21742_c0_seq2	protein far1-related sequence 6-like	3104	gi|474311263|gb|EMS61900.1|Protein FAR1-RELATED SEQUENCE 6 [Triticum urartu]	EMS61900	0.0	91	1404.81	782	719
Veyo_21787_c0_seq1	cytosolic fe-s cluster assembly factor narfl-like	1928	gi|475440378|gb|EMT01420.1|hypothetical protein F775_00628 [Aegilops tauschii]	EMT01420	0.0	96	872078	461	447
Veyo_21794_c0_seq1	aberrant root formation protein 4-like	1949	gi|357145504|ref|XP_003573665.1|PREDICTED: aberrant root formation protein 4-like [Brachypodium distachyon]	XP_003573665	0.0	83	829706	615	513
Veyo_21816_c0_seq1	cytoplasmic trna 2-thiolation protein 1-like	1442	gi|357137990|ref|XP_003570581.1|PREDICTED: cytoplasmic tRNA 2-thiolation protein 1-like [Brachypodium distachyon]	XP_003570581	0.0	96	701049	359	346
Veyo_21824_c0_seq2	60s ribosomal protein l10-like	1108	gi|357119894|ref|XP_003561668.1|PREDICTED: 60S ribosomal protein L10-like [Brachypodium distachyon]	XP_003561668	2.06623e-146	96	437958	224	217
Veyo_21826_c0_seq1	ubiquinone biosynthesis protein ubib	2077	gi|326527881|dbj|BAJ88992.1|predicted protein [Hordeum vulgare subsp. vulgare]	BAJ88992	0.0	96	1176.39	610	588
Veyo_21862_c0_seq1	transcription factor bhlh92	1382	gi|326524191|dbj|BAJ97106.1|predicted protein [Hordeum vulgare subsp. vulgare]	BAJ97106	6.08656e-107	79	343199	294	234
Veyo_21886_c0_seq1	ankyrin repeat protein family-like protein	2237	gi|297607353|ref|NP_001059835.2|Os07g0527800 [Oryza sativa Japonica Group] >gi|255677834|dbj|BAF21749.2| Os07g0527800 [Oryza sativa Japonica Group]	NP_001059835	0.0	90	867455	618	558
Veyo_21895_c0_seq1	predicted protein	2717	gi|326507736|dbj|BAJ86611.1|predicted protein [Hordeum vulgare subsp. vulgare] >gi|326513680|dbj|BAJ87859.1| predicted protein [Hordeum vulgare subsp. vulgare]	BAJ86611	2.27317e-136	70	449129	521	366
Veyo_21907_c0_seq1	xh domain family protein	2695	gi|474077665|gb|EMS54623.1|hypothetical protein TRIUR3_33647 [Triticum urartu]	EMS54623	2.43142e-50	69	213001	264	183
Veyo_21908_c0_seq1	squamosa promoter-binding-like protein 1	849	gi|357131885|ref|XP_003567564.1|PREDICTED: squamosa promoter-binding-like protein 1-like [Brachypodium distachyon]	XP_003567564	2.14134e-72	80	262692	186	150
Veyo_21941_c0_seq1	hydroxyproline-rich glyco	2194	gi|357163197|ref|XP_003579654.1|PREDICTED: uncharacterized protein At2g33490-like [Brachypodium distachyon]	XP_003579654	0.0	93	1041.95	628	589
Veyo_21973_c0_seq1	protein	1184	gi|326495530|dbj|BAJ85861.1|predicted protein [Hordeum vulgare subsp. vulgare] >gi|326499295|dbj|BAK06138.1| predicted protein [Hordeum vulgare subsp. vulgare] >gi|326531574|dbj|BAJ97791.1| predicted protein [Hordeum vulgare subsp. vulgare]	BAJ85861	1.46504e-125	88	385956	228	202
Veyo_21975_c0_seq1	squamosa promoter-binding-like protein 1	851	gi|357131885|ref|XP_003567564.1|PREDICTED: squamosa promoter-binding-like protein 1-like [Brachypodium distachyon]	XP_003567564	2.14134e-72	80	262692	186	150
Veyo_22022_c0_seq1	nuclear pore complex protein	2403	gi|326530820|dbj|BAK01208.1|predicted protein [Hordeum vulgare subsp. vulgare]	BAK01208	0.0	94	1296.18	725	684
Veyo_22159_c0_seq1	retrotransposon unclassified	3881	gi|77555174|gb|ABA97970.1|retrotransposon protein, putative, unclassified, expressed [Oryza sativa Japonica Group]	ABA97970	0.0	71	1389.02	1219	872
Veyo_22191_c0_seq1	phosphoenolpyruvate carboxylase kinase	603	gi|326503552|dbj|BAJ86282.1|predicted protein [Hordeum vulgare subsp. vulgare]	BAJ86282	5.70008e-46	94	176792	100	94
Veyo_22226_c0_seq1	bacterial blight-resistance protein xa1	3065	gi|357145517|ref|XP_003573670.1|PREDICTED: putative disease resistance protein RGA3-like [Brachypodium distachyon]	XP_003573670	0.0	79	1214.52	935	747
Veyo_22355_c0_seq1	rrp6-like protein 3	2807	gi|357116782|ref|XP_003560156.1|PREDICTED: uncharacterized protein LOC100837522 [Brachypodium distachyon]	XP_003560156	0.0	86	1429.46	896	773
Veyo_22489_c0_seq1	duf246 domain-containing protein at1g04910-like	1748	gi|326513480|dbj|BAK06980.1|predicted protein [Hordeum vulgare subsp. vulgare]	BAK06980	0.0	93	899812	485	452
Veyo_22501_c0_seq1	pachytene checkpoint protein 2 homolog	1801	gi|357164171|ref|XP_003579971.1|PREDICTED: pachytene checkpoint protein 2 homolog [Brachypodium distachyon]	XP_003579971	0.0	97	756133	418	408
Veyo_22560_c0_seq2	hypothetical protein	1183	gi|40714672|gb|AAR88578.1|hypothetical protein [Oryza sativa Japonica Group] >gi|108711943|gb|ABF99738.1| hypothetical protein LOC_Os03g61840 [Oryza sativa Japonica Group] >gi|125546332|gb|EAY92471.1| hypothetical protein OsI_14204 [Oryza sativa Indica Group] >gi|125588535|gb|EAZ29199.1| hypothetical protein OsJ_13258 [Oryza sativa Japonica Group]	AAR88578	4.47363e-44	71	174866	157	113
Veyo_22615_c0_seq1	beta-glucuronidase precursor	550	gi|357137481|ref|XP_003570329.1|PREDICTED: heparanase-like protein 3-like [Brachypodium distachyon]	XP_003570329	3.39531e-06	78	700922	79	62
Veyo_22634_c0_seq1	translation initiation factor if-2-like	2733	gi|357130053|ref|XP_003566671.1|PREDICTED: translation initiation factor IF-2-like [Brachypodium distachyon]	XP_003566671	0.0	96	1260.74	713	686
Veyo_22700_c0_seq2	retrotransposon unclassified	5285	gi|38346992|emb|CAD40278.2|OSJNBb0062H02.17 [Oryza sativa Japonica Group] >gi|38347666|emb|CAE05600.2| OSJNBa0054D14.1 [Oryza sativa Japonica Group]	CAD40278	0.0	75	1184.09	990	747
Veyo_22721_c0_seq1	pra1 family protein d-like	1119	gi|357121066|ref|XP_003562243.1|PREDICTED: PRA1 family protein D-like [Brachypodium distachyon]	XP_003562243	5.17966e-21	90	112849	110	100
Veyo_22775_c0_seq1	(+)-delta-cadinene synthase isozyme a	1888	gi|383100777|emb|CCG48008.1|terpene synthase, putative, expressed [Triticum aestivum]	CCG48008	0.0	84	842803	546	461
Veyo_22777_c0_seq2	protein transport protein sec23	2048	gi|475522191|gb|EMT06708.1|Protein transport protein SEC23 [Aegilops tauschii]	EMT06708	0.0	96	1082.4	571	553
Veyo_22788_c0_seq2	auxin efflux carrier-like protein	1605	gi|326492411|dbj|BAK01989.1|predicted protein [Hordeum vulgare subsp. vulgare]	BAK01989	0.0	95	776163	422	401
Veyo_22833_c0_seq1	probable beta- -galactosyltransferase 10-like	1262	gi|357125086|ref|XP_003564226.1|PREDICTED: probable beta-1,3-galactosyltransferase 10-like [Brachypodium distachyon]	XP_003564226	0.0	97	622854	350	340
Veyo_22845_c0_seq1	villin- expressed	1868	gi|108708244|gb|ABF96039.1|Villin-3, putative, expressed [Oryza sativa Japonica Group]	ABF96039	0.0	83	684.1	488	409
Veyo_22855_c0_seq1	ble2 protein	3017	gi|475585724|gb|EMT20124.1|hypothetical protein F775_12144 [Aegilops tauschii]	EMT20124	0.0	75	1019.99	953	715
Veyo_22856_c0_seq2	bsd domain-containing protein	1623	gi|357121707|ref|XP_003562559.1|PREDICTED: uncharacterized protein LOC100837542 isoform 1 [Brachypodium distachyon] >gi|357121709|ref|XP_003562560.1| PREDICTED: uncharacterized protein LOC100837542 isoform 2 [Brachypodium distachyon]	XP_003562559	6.86254e-120	81	385185	391	320
Veyo_22878_c0_seq1	26s proteasome non-atpase regulatory subunit 10	1210	gi|357114816|ref|XP_003559190.1|PREDICTED: 26S proteasome non-ATPase regulatory subunit 10-like [Brachypodium distachyon]	XP_003559190	2.4332e-119	90	368622	247	224
Veyo_22884_c0_seq1	inosine triphosphate pyrophosphatase	1019	gi|473901856|gb|EMS49226.1|putative inosine triphosphate pyrophosphatase [Triticum urartu]	EMS49226	5.98167e-128	96	389037	200	193
Veyo_22889_c0_seq2	na+ h+ antiporter	2559	gi|333033744|dbj|BAK23261.1|Na+/H+ exchanger [Puccinellia tenuiflora]	BAK23261	0.0	98	923309	535	529
Veyo_22895_c0_seq1	peroxidase 54	498	gi|475443333|gb|EMT01499.1|Peroxidase 54 [Aegilops tauschii]	EMT01499	7.96206e-48	91	181.8	100	91
Veyo_22903_c0_seq1	mannose-p-dolichol utilization defect 1 protein homolog	1244	gi|326495666|dbj|BAJ85929.1|predicted protein [Hordeum vulgare subsp. vulgare] >gi|326514622|dbj|BAJ96298.1| predicted protein [Hordeum vulgare subsp. vulgare]	BAJ85929	7.16186e-136	95	413.69	239	228
Veyo_22928_c0_seq2	probable plastid-lipid-associated protein chloroplastic-like	1071	gi|326487544|dbj|BAK05444.1|predicted protein [Hordeum vulgare subsp. vulgare]	BAK05444	3.20294e-124	95	380563	222	213
Veyo_22941_c0_seq1	ketol-acid reductoisomerase	1208	gi|357135741|ref|XP_003569467.1|PREDICTED: ketol-acid reductoisomerase, chloroplastic-like [Brachypodium distachyon]	XP_003569467	0.0	98	637876	312	307
Veyo_22950_c0_seq1	glycine-rich protein	1697	gi|475621040|gb|EMT31318.1|hypothetical protein F775_30727 [Aegilops tauschii]	EMT31318	1.9814e-121	89	379793	251	224
Veyo_22961_c0_seq1	mate efflux family protein chloroplastic-like	2118	gi|357138527|ref|XP_003570843.1|PREDICTED: MATE efflux family protein 4, chloroplastic-like [Brachypodium distachyon]	XP_003570843	0.0	96	822002	449	432
Veyo_22982_c0_seq1	hth dna-binding expressed	1273	gi|357115799|ref|XP_003559673.1|PREDICTED: uncharacterized protein LOC100838340 [Brachypodium distachyon]	XP_003559673	0.0	96	541576	282	271
Veyo_22985_c0_seq1	lysophosphatidylcholine acyltransferase 1	2073	gi|326511451|dbj|BAJ87739.1|predicted protein [Hordeum vulgare subsp. vulgare]	BAJ87739	0.0	91	889412	524	480
Veyo_22991_c0_seq1	dj-1 family protein	1535	gi|474072321|gb|EMS54398.1|Intracellular protease 1 [Triticum urartu]	EMS54398	0.0	95	748043	393	375
Veyo_23002_c0_seq1	serine threonine-protein kinase sapk7	850	gi|475498575|gb|EMT04089.1|Serine/threonine-protein kinase SAPK7 [Aegilops tauschii]	EMT04089	5.9565e-108	97	338961	194	190
Veyo_23004_c0_seq1	cell differentiation protein rcd1 homolog	1593	gi|357112791|ref|XP_003558190.1|PREDICTED: cell differentiation protein RCD1 homolog [Brachypodium distachyon]	XP_003558190	0.0	99	549.28	270	269
Veyo_23022_c0_seq2	derl1_orysj ame: full=derlin-1 ame: full=18 kda cold-induced protein ame: full=der1-like protein 1 ame: full= erlin 1-1	1148	gi|326514518|dbj|BAJ96246.1|predicted protein [Hordeum vulgare subsp. vulgare] >gi|326526039|dbj|BAJ93196.1| predicted protein [Hordeum vulgare subsp. vulgare]	BAJ96246	5.3755e-150	95	445277	240	230
Veyo_23066_c0_seq1	atpase family aaa domain-containing protein 1	1630	gi|475546756|gb|EMT10747.1|ATPase family AAA domain-containing protein 1 [Aegilops tauschii]	EMT10747	0.0	96	697197	364	352
Veyo_23066_c0_seq2	atpase family aaa domain-containing protein 1	1750	gi|473885148|gb|EMS48070.1|ATPase family AAA domain-containing protein 1 [Triticum urartu]	EMS48070	0.0	96	726857	383	369
Veyo_23074_c0_seq1	post-gpi attachment to proteins factor 3-like	1377	gi|357114352|ref|XP_003558964.1|PREDICTED: post-GPI attachment to proteins factor 3-like [Brachypodium distachyon]	XP_003558964	0.0	95	552747	314	300
Veyo_23077_c0_seq1	ketose-bisphosphate aldolase class-ii-like protein	589	gi|475555513|gb|EMT12443.1|Fructose-bisphosphate aldolase [Aegilops tauschii]	EMT12443	3.64587e-112	98	372089	196	194
Veyo_23089_c0_seq1	aldehyde oxidase	2353	gi|357119054|ref|XP_003561261.1|PREDICTED: putative aldehyde oxidase-like protein-like [Brachypodium distachyon]	XP_003561261	0.0	95	1218.76	670	637
Veyo_23094_c0_seq1	protein rtf2 homolog	1459	gi|326511076|dbj|BAJ91885.1|predicted protein [Hordeum vulgare subsp. vulgare] >gi|326528453|dbj|BAJ93378.1| predicted protein [Hordeum vulgare subsp. vulgare] >gi|326528783|dbj|BAJ97413.1| predicted protein [Hordeum vulgare subsp. vulgare]	BAJ91885	4.65072e-172	92	512301	345	318
Veyo_23101_c0_seq1	enhanced disease resistance 2 protein	2951	gi|357140562|ref|XP_003571834.1|PREDICTED: uncharacterized protein LOC100833403 [Brachypodium distachyon]	XP_003571834	0.0	96	1310.43	728	699
Veyo_23105_c0_seq1	myosin xi-k headless derivative	1146	gi|326533330|dbj|BAJ93637.1|predicted protein [Hordeum vulgare subsp. vulgare]	BAJ93637	4.956e-90	85	306.22	270	230
Veyo_23109_c0_seq2	wall-associated receptor kinase 2	2406	gi|218184168|gb|EEC66595.1|hypothetical protein OsI_32811 [Oryza sativa Indica Group]	EEC66595	0.0	71	785793	675	481
Veyo_23120_c0_seq1	peptide transporter ptr2-like	2324	gi|357117582|ref|XP_003560544.1|PREDICTED: peptide transporter PTR2-like [Brachypodium distachyon]	XP_003560544	0.0	96	1100.5	589	567
Veyo_23124_c0_seq1	polyol transporter protein 4	672	gi|326499610|dbj|BAJ86116.1|predicted protein [Hordeum vulgare subsp. vulgare] >gi|326531828|dbj|BAJ97918.1| predicted protein [Hordeum vulgare subsp. vulgare]	BAJ86116	9.31241e-91	92	300056	172	159
Veyo_23131_c0_seq1	rna recognition motif family expressed	1067	gi|357122439|ref|XP_003562923.1|PREDICTED: uncharacterized protein LOC100844345 [Brachypodium distachyon]	XP_003562923	6.25761e-52	85	194897	141	120
Veyo_23148_c0_seq1	predicted protein	718	gi|326507444|dbj|BAK03115.1|predicted protein [Hordeum vulgare subsp. vulgare]	BAK03115	5.82783e-49	94	180259	111	105
Veyo_23150_c0_seq1	serine threonine-protein kinase dyrk2	3026	gi|326505958|dbj|BAJ91218.1|predicted protein [Hordeum vulgare subsp. vulgare]	BAJ91218	0.0	95	1527.3	873	833
Veyo_23184_c0_seq1	nucleolysin tiar-like	1718	gi|475549338|gb|EMT11242.1|Nucleolysin TIAR [Aegilops tauschii]	EMT11242	0.0	91	655596	387	356
Veyo_23185_c0_seq1	lipase precursor	975	gi|21425569|emb|CAD32695.1|triacylglycerol Lipase [Triticum aestivum]	CAD32695	2.74503e-142	94	430254	240	226
Veyo_23201_c0_seq1	probable phosphate dikinase regulatory chloroplastic-like	2812	gi|357122578|ref|XP_003562992.1|PREDICTED: probable pyruvate, phosphate dikinase regulatory protein, chloroplastic-like [Brachypodium distachyon]	XP_003562992	0.0	86	688723	437	378
Veyo_23202_c0_seq1	protein grip-like	2308	gi|357116926|ref|XP_003560227.1|PREDICTED: protein GRIP-like [Brachypodium distachyon]	XP_003560227	0.0	88	820076	608	539
Veyo_23213_c0_seq1	outer envelope membrane protein oep75 precursor	2460	gi|357139374|ref|XP_003571257.1|PREDICTED: outer envelope protein of 80 kDa-like [Brachypodium distachyon]	XP_003571257	0.0	96	1041.57	659	634
Veyo_23228_c0_seq1	family inner membrane protein ynai	2236	gi|475529961|gb|EMT07838.1|MscS family inner membrane protein ynaI [Aegilops tauschii]	EMT07838	0.0	88	780785	505	449
Veyo_23235_c0_seq1	superkiller viralicidic activity 2-like protein 2	1704	gi|326516908|dbj|BAJ96446.1|predicted protein [Hordeum vulgare subsp. vulgare]	BAJ96446	0.0	90	761911	450	406
Veyo_23238_c0_seq1	morc family cw-type zinc finger protein 3-like	2350	gi|326507054|dbj|BAJ95604.1|predicted protein [Hordeum vulgare subsp. vulgare]	BAJ95604	0.0	90	1059.67	606	547
Veyo_23254_c0_seq1	calcium-dependent protein kinase family protein	2110	gi|357146083|ref|XP_003573870.1|PREDICTED: calcium-dependent protein kinase 16-like [Brachypodium distachyon]	XP_003573870	0.0	98	948732	474	469
Veyo_23260_c0_seq1	rrm-containing rna-binding	1623	gi|357121679|ref|XP_003562545.1|PREDICTED: uncharacterized protein LOC100833358 [Brachypodium distachyon]	XP_003562545	1.53121e-139	91	433335	390	356
Veyo_23264_c0_seq1	hypothetical protein FOC1_g10008730, partial	436	gi|477521115|gb|ENH73234.1|hypothetical protein FOC1_g10008730, partial [Fusarium oxysporum f. sp. cubense race 1]	ENH73234	0.0158425	76	535286	42	32
Veyo_23268_c0_seq1	protein	1519	gi|357156545|ref|XP_003577493.1|PREDICTED: uncharacterized protein LOC100823815 [Brachypodium distachyon]	XP_003577493	8.52937e-125	85	397127	327	278
Veyo_23310_c0_seq1	glucose repressible protein grg1	480	gi|358401319|gb|EHK50625.1|hypothetical protein TRIATDRAFT_52968 [Trichoderma atroviride IMI 206040]	EHK50625	3.37754e-21	88	104375	69	61
Veyo_23320_c0_seq1	glucose repressible protein grg1	481	gi|358401319|gb|EHK50625.1|hypothetical protein TRIATDRAFT_52968 [Trichoderma atroviride IMI 206040]	EHK50625	3.37754e-21	88	104375	69	61
Veyo_23385_c0_seq2	e3 ubiquitin-protein ligase hos1-like	3831	gi|326521658|dbj|BAK00405.1|predicted protein [Hordeum vulgare subsp. vulgare]	BAK00405	0.0	89	1574.68	927	832
Veyo_23424_c0_seq1	cellulose synthase	531	gi|357134454|ref|XP_003568832.1|PREDICTED: probable cellulose synthase A catalytic subunit 1 [UDP-forming]-like [Brachypodium distachyon]	XP_003568832	1.93209e-24	100	124.02	57	57
Veyo_23431_c0_seq1	chlorophyll a-b binding chloroplastic	234	gi|31753114|gb|AAH53854.1|Unknown (protein for IMAGE:5194336), partial [Homo sapiens] >gi|111494016|gb|AAI11385.1| Unknown (protein for IMAGE:5198300), partial [Homo sapiens]	AAH53854	3.66828e-19	80	101293	75	60
Veyo_23433_c0_seq1	chlorophyll a-b binding chloroplastic	246	gi|31753114|gb|AAH53854.1|Unknown (protein for IMAGE:5194336), partial [Homo sapiens] >gi|111494016|gb|AAI11385.1| Unknown (protein for IMAGE:5198300), partial [Homo sapiens]	AAH53854	2.47161e-19	80	101679	75	60
Veyo_23465_c0_seq1	chaperone protein chloroplastic-like	3153	gi|357160412|ref|XP_003578756.1|PREDICTED: chaperone protein ClpC2, chloroplastic-like [Brachypodium distachyon]	XP_003578756	0.0	97	1622.06	915	896
Veyo_23513_c0_seq1	chloroplast light-harvesting chlorophyll a b-binding protein	205	gi|77799148|gb|ABB03717.1|putative chloroplast chlorophyll A-B binding protein type I [Sorghum bicolor]	ABB03717	0.00313449	97	54299	39	38
Veyo_23514_c0_seq1	chaperone protein chloroplastic-like	3193	gi|357160412|ref|XP_003578756.1|PREDICTED: chaperone protein ClpC2, chloroplastic-like [Brachypodium distachyon]	XP_003578756	0.0	97	1619.36	915	896
Veyo_23525_c0_seq1	nucleoid-associated protein synpcc7942_0464-like	985	gi|326518424|dbj|BAJ88241.1|predicted protein [Hordeum vulgare subsp. vulgare]	BAJ88241	3.65694e-105	96	330487	179	173
Veyo_23552_c0_seq1	seryl-trna synthetase	1711	gi|242041875|ref|XP_002468332.1|hypothetical protein SORBIDRAFT_01g043930 [Sorghum bicolor] >gi|241922186|gb|EER95330.1| hypothetical protein SORBIDRAFT_01g043930 [Sorghum bicolor]	XP_002468332	0.0	76	680248	509	390
Veyo_23562_c0_seq1	protein kinase adk1	680	gi|52077492|dbj|BAD45136.1|putative protein kinase ADK1 [Oryza sativa Japonica Group]	BAD45136	7.35837e-112	99	343969	168	167
Veyo_23564_c0_seq1	tobamovirus multiplication 1	1250	gi|326510947|dbj|BAJ91821.1|predicted protein [Hordeum vulgare subsp. vulgare]	BAJ91821	1.08668e-133	96	410223	269	260
Veyo_23602_c0_seq2	zinc finger	788	gi|156766641|gb|ABU95041.1|C2H2 Zn finger protein [Triticum aestivum]	ABU95041	5.38389e-44	90	168318	119	108
Veyo_23606_c0_seq1	rubisco activase	220	gi|475522663|gb|EMT06779.1|Ribulose bisphosphate carboxylase/oxygenase activase B, chloroplastic [Aegilops tauschii]	EMT06779	1.81001e-39	100	158303	73	73
Veyo_23627_c0_seq1	zinc finger	829	gi|156766641|gb|ABU95041.1|C2H2 Zn finger protein [Triticum aestivum]	ABU95041	6.87705e-44	90	168703	119	108
Veyo_23633_c0_seq1	udp-glucose 4-epimerase	1572	gi|61658230|gb|AAX49504.1|UDP-D-glucose epimerase 1 [Hordeum vulgare]	AAX49504	0.0	96	683.33	355	341
Veyo_23690_c0_seq1	Veyo_23690_c0_seq1	0	>FakeBlastResult|Veyo_23690_c0_seq1	Veyo_23690_c0_seq1	0.0	100	1	1	1
Veyo_23772_c0_seq1	Veyo_23772_c0_seq1	0	>FakeBlastResult|Veyo_23772_c0_seq1	Veyo_23772_c0_seq1	0.0	100	1	1	1
Veyo_23791_c0_seq1	chaperone protein dnaj 10-like	1464	gi|357132715|ref|XP_003567974.1|PREDICTED: chaperone protein dnaJ 10-like [Brachypodium distachyon]	XP_003567974	0.0	94	598971	338	321
Veyo_23805_c0_seq1	soluble inorganic pyrophosphatase	421	gi|413942263|gb|AFW74912.1|hypothetical protein ZEAMMB73_875183 [Zea mays] >gi|413942268|gb|AFW74917.1| hypothetical protein ZEAMMB73_605071 [Zea mays]	AFW74912	1.33647e-12	100	824185	40	40
Veyo_23816_c0_seq1	thioredoxin-like protein chloroplastic	918	gi|475594007|gb|EMT22564.1|Thioredoxin [Aegilops tauschii]	EMT22564	7.02858e-94	92	300442	167	154
Veyo_23832_c0_seq1	alanine aminotransferase 2	2155	gi|357111762|ref|XP_003557680.1|PREDICTED: alanine aminotransferase 2-like [Brachypodium distachyon]	XP_003557680	0.0	98	943725	473	468
Veyo_23904_c0_seq1	zeaxanthin chloroplastic-like	1731	gi|326496122|dbj|BAJ90682.1|predicted protein [Hordeum vulgare subsp. vulgare]	BAJ90682	0.0	87	677937	451	394
Veyo_23929_c0_seq1	had-superfamily subfamily iia	1237	gi|326530938|dbj|BAK01267.1|predicted protein [Hordeum vulgare subsp. vulgare]	BAK01267	0.0	96	560066	307	295
Veyo_23933_c0_seq1	hypothetical protein F775_09787	629	gi|475625288|gb|EMT32914.1|hypothetical protein F775_09787 [Aegilops tauschii]	EMT32914	0.00502357	57	58151	94	54
Veyo_23938_c0_seq2	cral trio domain sec14p-like phosphatidylinositol transfer family protein	1920	gi|475617139|gb|EMT30016.1|hypothetical protein F775_08667 [Aegilops tauschii]	EMT30016	0.0	90	756133	455	414
Veyo_23982_c0_seq1	chloroplast envelope membrane	659	gi|357145218|ref|XP_003573565.1|PREDICTED: chloroplast envelope membrane protein-like [Brachypodium distachyon]	XP_003573565	1.57748e-17	86	102834	86	74
Veyo_24008_c0_seq1	acid phosphatase vanadium-dependent haloperoxidase related	771	gi|326512800|dbj|BAK03307.1|predicted protein [Hordeum vulgare subsp. vulgare] >gi|326517984|dbj|BAK07244.1| predicted protein [Hordeum vulgare subsp. vulgare]	BAK03307	1.53348e-62	90	218009	187	170
Veyo_24029_c0_seq1	rrna n-glycosidase (ec ) precursor (b- ) -	1520	gi|222615569|gb|EEE51701.1|hypothetical protein OsJ_33076 [Oryza sativa Japonica Group]	EEE51701	8.56202e-08	47	797221	256	121
Veyo_24033_c0_seq1	tbc1 domain family member 13-like	1305	gi|326496827|dbj|BAJ98440.1|predicted protein [Hordeum vulgare subsp. vulgare]	BAJ98440	0.0	96	694886	356	342
Veyo_24051_c0_seq2	uncharacterized loc101210942	954	gi|473886421|gb|EMS48148.1|hypothetical protein TRIUR3_04923 [Triticum urartu]	EMS48148	1.87702e-56	94	201.83	109	103
Veyo_24068_c0_seq1	myb dna-binding domain superfamily protein	1126	gi|326527223|dbj|BAK04553.1|predicted protein [Hordeum vulgare subsp. vulgare]	BAK04553	1.11692e-91	92	298901	214	198
Veyo_24103_c0_seq1	villin-4-like isoform 2	611	gi|357165531|ref|XP_003580415.1|PREDICTED: villin-4-like [Brachypodium distachyon]	XP_003580415	3.71168e-33	97	149828	72	70
Veyo_24110_c0_seq1	cytosolic fe-s cluster assembly factor narfl-like	1936	gi|475440378|gb|EMT01420.1|hypothetical protein F775_00628 [Aegilops tauschii]	EMT01420	0.0	96	872848	461	447
Veyo_24184_c0_seq1	uridine-cytidine kinase c-like	2497	gi|326498527|dbj|BAJ98691.1|predicted protein [Hordeum vulgare subsp. vulgare] >gi|326499249|dbj|BAK06115.1| predicted protein [Hordeum vulgare subsp. vulgare]	BAJ98691	0.0	99	1306.97	653	647
Veyo_24189_c0_seq1	ru large subunit-binding protein subunit chloroplastic-like	1228	gi|357163757|ref|XP_003579836.1|PREDICTED: ruBisCO large subunit-binding protein subunit beta, chloroplastic-like [Brachypodium distachyon]	XP_003579836	2.76262e-122	96	390963	244	236
Veyo_24190_c0_seq1	af364304_1succinate dehydrogenase subunit 4	1111	gi|326513548|dbj|BAJ87793.1|predicted protein [Hordeum vulgare subsp. vulgare]	BAJ87793	4.7847e-101	88	319701	228	201
Veyo_24200_c0_seq1	chloroplast small heat shock protein	1055	gi|357139022|ref|XP_003571085.1|PREDICTED: 23.6 kDa heat shock protein, mitochondrial-like [Brachypodium distachyon]	XP_003571085	8.89486e-47	74	182.57	230	171
Veyo_24258_c0_seq1	pentatricopeptide repeat-containing protein mitochondrial-like	1836	gi|326495818|dbj|BAJ90531.1|predicted protein [Hordeum vulgare subsp. vulgare] >gi|326509169|dbj|BAJ86977.1| predicted protein [Hordeum vulgare subsp. vulgare]	BAJ90531	0.0	94	758059	482	457
Veyo_24269_c0_seq1	u6 snrna-associated sm-like protein lsm1	354	gi|326500218|dbj|BAK06198.1|predicted protein [Hordeum vulgare subsp. vulgare] >gi|326503284|dbj|BAJ99267.1| predicted protein [Hordeum vulgare subsp. vulgare]	BAK06198	7.8197e-34	100	134806	66	66
Veyo_24287_c0_seq1	beta-glucosidase 16	1336	gi|473786877|gb|EMS46231.1|Beta-glucosidase 16 [Triticum urartu]	EMS46231	0.0	89	533872	325	291
Veyo_24289_c0_seq1	cytochrome p450 93a1-like	1790	gi|326515546|dbj|BAK07019.1|predicted protein [Hordeum vulgare subsp. vulgare]	BAK07019	0.0	88	733406	510	451
Veyo_24293_c0_seq1	dna-(apurinic or apyrimidinic site) lyase-like	1502	gi|357160291|ref|XP_003578718.1|PREDICTED: DNA-(apurinic or apyrimidinic site) lyase-like [Brachypodium distachyon]	XP_003578718	0.0	93	620542	364	341
Veyo_24313_c0_seq1	transducin family protein wd-40 repeat family protein	7668	gi|222618659|gb|EEE54791.1|hypothetical protein OsJ_02193 [Oryza sativa Japonica Group]	EEE54791	0.0	77	3068.1	2454	1904
Veyo_24322_c0_seq1	serine carboxypeptidase-like 45	1809	gi|357167432|ref|XP_003581160.1|PREDICTED: serine carboxypeptidase-like 45-like [Brachypodium distachyon]	XP_003581160	0.0	94	876315	464	439
Veyo_24332_c0_seq1	ubiquitin-conjugating enzyme e2	2062	gi|357132606|ref|XP_003567920.1|PREDICTED: probable ubiquitin-conjugating enzyme E2 25-like [Brachypodium distachyon]	XP_003567920	0.0	84	722.62	496	417
Veyo_24388_c0_seq1	phd finger protein ing1-like	1261	gi|326531482|dbj|BAJ97745.1|predicted protein [Hordeum vulgare subsp. vulgare]	BAJ97745	4.18414e-117	89	366311	253	226
Veyo_24392_c0_seq1	branched-chain-amino-acid aminotransferase-like protein chloroplastic-like	1533	gi|326493496|dbj|BAJ85209.1|predicted protein [Hordeum vulgare subsp. vulgare] >gi|326521190|dbj|BAJ96798.1| predicted protein [Hordeum vulgare subsp. vulgare]	BAJ85209	0.0	91	650973	381	348
Veyo_24429_c0_seq1	choline kinase	1216	gi|357132810|ref|XP_003568021.1|PREDICTED: choline/ethanolamine kinase-like [Brachypodium distachyon]	XP_003568021	1.03323e-151	92	458373	257	237
Veyo_24464_c0_seq1	cytosine-5 dna methyltransferase	5104	gi|474175089|gb|EMS57761.1|DNA (cytosine-5)-methyltransferase 1B [Triticum urartu]	EMS57761	0.0	95	2801.16	1553	1476
Veyo_24467_c0_seq1	actin partial	503	gi|218195938|gb|EEC78365.1|hypothetical protein OsI_18127 [Oryza sativa Indica Group]	EEC78365	9.62085e-13	100	851149	38	38
Veyo_24470_c0_seq1	protein	1097	gi|326493008|dbj|BAJ84965.1|predicted protein [Hordeum vulgare subsp. vulgare] >gi|326494994|dbj|BAJ85592.1| predicted protein [Hordeum vulgare subsp. vulgare] >gi|326496024|dbj|BAJ90633.1| predicted protein [Hordeum vulgare subsp. vulgare] >gi|326498671|dbj|BAK02321.1| predicted protein [Hordeum vulgare subsp. vulgare] >gi|326506674|dbj|BAJ91378.1| predicted protein [Hordeum vulgare subsp. vulga…	BAJ84965	1.27609e-113	97	355.14	184	179
Veyo_24509_c0_seq2	ribosomal rna small subunit methyltransferase b-like	2156	gi|357154032|ref|XP_003576647.1|PREDICTED: ribosomal RNA small subunit methyltransferase B-like [Brachypodium distachyon]	XP_003576647	0.0	91	965681	569	521
Veyo_24518_c0_seq2	chitin-inducible gibberellin-responsive protein 1-like	2220	gi|357122514|ref|XP_003562960.1|PREDICTED: chitin-inducible gibberellin-responsive protein 1-like isoform 1 [Brachypodium distachyon] >gi|357122516|ref|XP_003562961.1| PREDICTED: chitin-inducible gibberellin-responsive protein 1-like isoform 2 [Brachypodium distachyon]	XP_003562960	0.0	95	1103.97	571	544
Veyo_24525_c0_seq2	cysteine-rich receptor-like protein kinase 25	2226	gi|473872828|gb|EMS47764.1|Cysteine-rich receptor-like protein kinase 25 [Triticum urartu]	EMS47764	0.0	84	981089	671	568
Veyo_24573_c0_seq1	electron transfer flavoprotein subunit mitochondrial-like	1069	gi|475557862|gb|EMT12933.1|hypothetical protein F775_08806 [Aegilops tauschii]	EMT12933	3.61277e-151	97	455677	260	253
Veyo_24608_c0_seq1	acyltransferase-like protein	2078	gi|357128177|ref|XP_003565751.1|PREDICTED: acyltransferase-like protein At1g54570, chloroplastic-like [Brachypodium distachyon]	XP_003565751	0.0	97	968763	554	540
Veyo_24608_c0_seq2	acyltransferase-like protein	2397	gi|357128177|ref|XP_003565751.1|PREDICTED: acyltransferase-like protein At1g54570, chloroplastic-like [Brachypodium distachyon]	XP_003565751	0.0	93	1161.36	699	656
Veyo_24609_c0_seq1	dof zinc finger protein	2168	gi|475536612|gb|EMT08945.1|Dof zinc finger protein [Aegilops tauschii]	EMT08945	0.0	85	776548	562	482
Veyo_24631_c0_seq1	tpa: bzip transcription factor superfamily protein	1633	gi|357111176|ref|XP_003557390.1|PREDICTED: DNA-binding protein EMBP-1-like isoform 1 [Brachypodium distachyon]	XP_003557390	4.50984e-143	87	441.81	355	312
Veyo_24645_c0_seq2	wall-associated receptor kinase 5	1423	gi|357164787|ref|XP_003580166.1|PREDICTED: uncharacterized protein LOC100826096 [Brachypodium distachyon]	XP_003580166	0.0	91	569696	367	335
Veyo_24663_c0_seq1	phosphoacetylglucosamine mutase-like	2144	gi|326507568|dbj|BAK03177.1|predicted protein [Hordeum vulgare subsp. vulgare]	BAK03177	0.0	93	1001.89	562	523
Veyo_24674_c0_seq1	rna-binding protein rbp37	1101	gi|326514404|dbj|BAJ96189.1|predicted protein [Hordeum vulgare subsp. vulgare]	BAJ96189	4.85388e-130	97	399823	204	198
Veyo_24684_c0_seq1	ribulose bisphosphate carboxylase oxygenase activase chloroplastic	310	gi|474153434|gb|EMS57011.1|Ribulose bisphosphate carboxylase/oxygenase activase B, chloroplastic [Triticum urartu]	EMS57011	5.23978e-50	93	189119	105	98
Veyo_24692_c0_seq1	far upstream element-binding protein 2	2439	gi|357140395|ref|XP_003571754.1|PREDICTED: uncharacterized protein LOC100835547 [Brachypodium distachyon]	XP_003571754	0.0	87	590112	557	490
Veyo_24692_c0_seq2	far upstream element-binding protein 2	3999	gi|357140395|ref|XP_003571754.1|PREDICTED: uncharacterized protein LOC100835547 [Brachypodium distachyon]	XP_003571754	9.39037e-125	90	427557	310	280
Veyo_24712_c0_seq1	tpa: kelch repeat-containing protein containing ser thr protein kinase family protein	750	gi|110738115|dbj|BAF00990.1|putative phosphoprotein phosphatase [Arabidopsis thaliana]	BAF00990	1.36992e-126	98	399053	214	211
Veyo_24725_c0_seq1	tpa: kelch repeat-containing protein containing ser thr protein kinase family protein	754	gi|110738115|dbj|BAF00990.1|putative phosphoprotein phosphatase [Arabidopsis thaliana]	BAF00990	9.83947e-127	98	399823	214	211
Veyo_24732_c0_seq2	lrr receptor-like serine threonine-protein kinase	3302	gi|218201976|gb|EEC84403.1|hypothetical protein OsI_30981 [Oryza sativa Indica Group]	EEC84403	0.0	87	1514.21	975	851
Veyo_24741_c0_seq1	phospholipid-transporting atpase 2-like	3785	gi|475541860|gb|EMT09860.1|Putative phospholipid-transporting ATPase 2 [Aegilops tauschii]	EMT09860	0.0	91	1328.15	755	693
Veyo_24747_c0_seq2	zinc transporter 5-like	1419	gi|215741295|dbj|BAG97790.1|unnamed protein product [Oryza sativa Japonica Group]	BAG97790	0.0	93	533872	364	341
Veyo_24752_c0_seq1	unc93-like protein 1-like	1617	gi|357166565|ref|XP_003580752.1|PREDICTED: UNC93-like protein C922.05c-like [Brachypodium distachyon]	XP_003580752	0.0	92	756133	476	442
Veyo_24759_c0_seq1	calcium-binding ef hand family	771	gi|326526903|dbj|BAK00840.1|predicted protein [Hordeum vulgare subsp. vulgare]	BAK00840	1.08447e-68	96	240.35	123	119
Veyo_24761_c0_seq1	two-component response regulator-like prr95	2335	gi|357159597|ref|XP_003578497.1|PREDICTED: two-component response regulator-like PRR95-like [Brachypodium distachyon]	XP_003578497	0.0	84	778859	595	505
Veyo_24806_c0_seq2	muts protein homolog 4-like	2810	gi|218199622|gb|EEC82049.1|hypothetical protein OsI_26026 [Oryza sativa Indica Group]	EEC82049	0.0	97	1521.91	786	763
Veyo_24818_c0_seq1	PREDICTED: uncharacterized protein LOC100844346	898	gi|357122614|ref|XP_003563010.1|PREDICTED: uncharacterized protein LOC100844346 [Brachypodium distachyon]	XP_003563010	2.73581e-48	88	129798	75	66
Veyo_24845_c0_seq1	3-oxoacyl-synthase i	520	gi|119784|sp|P23902.1|KASC1_HORVURecName: Full=3-oxoacyl-[acyl-carrier-protein] synthase I, chloroplastic; AltName: Full=Beta-ketoacyl-ACP synthase I; Short=KAS I; Flags: Precursor >gi|167065|gb|AAA32968.1| beta-ketoacyl-ACP synthase I [Hordeum vulgare] >gi|326525595|dbj|BAJ88844.1| predicted protein [Hordeum vulgare subsp. vulgare]	P23902	1.10347e-29	84	135961	114	96
Veyo_24850_c0_seq1	triose phosphate phosphate translocator	1628	gi|326489867|dbj|BAJ94007.1|predicted protein [Hordeum vulgare subsp. vulgare]	BAJ94007	0.0	90	600127	388	353
Veyo_24867_c0_seq1	ubiquitin-60s ribosomal protein l40-like	558	gi|357132045|ref|XP_003567643.1|PREDICTED: ubiquitin-60S ribosomal protein L40-like [Brachypodium distachyon]	XP_003567643	5.36028e-23	89	114.39	83	74
Veyo_24873_c0_seq1	ist1 homolog	1249	gi|357135986|ref|XP_003569587.1|PREDICTED: IST1-like protein-like [Brachypodium distachyon]	XP_003569587	0.0	93	518464	317	295
Veyo_24909_c0_seq1	major allergen alt	522	gi|485915527|gb|EOD43152.1|putative major allergen alt [Neofusicoccum parvum UCRNP2]	EOD43152	3.53408e-48	82	176792	116	96
Veyo_24978_c0_seq1	l-type lectin-domain containing receptor kinase	1558	gi|326531966|dbj|BAK01359.1|predicted protein [Hordeum vulgare subsp. vulgare]	BAK01359	0.0	85	719539	470	401
Veyo_25077_c0_seq1	hypothetical protein F775_11565	1298	gi|475591427|gb|EMT21748.1|hypothetical protein F775_11565 [Aegilops tauschii]	EMT21748	3.58479e-90	75	299286	264	200
Veyo_25099_c0_seq1	125 kda kinesin-related	973	gi|326513136|dbj|BAK06808.1|predicted protein [Hordeum vulgare subsp. vulgare]	BAK06808	3.63355e-137	96	438728	229	220
Veyo_25149_c0_seq1	transmembrane emp24 domain-containing protein p24beta3-like	1133	gi|326530220|dbj|BAJ97536.1|predicted protein [Hordeum vulgare subsp. vulgare]	BAJ97536	3.56326e-125	99	383645	186	185
Veyo_25180_c0_seq2	heavy metal-associated domain containing expressed	1284	gi|357115377|ref|XP_003559465.1|PREDICTED: uncharacterized protein LOC100841078 [Brachypodium distachyon]	XP_003559465	4.71141e-27	94	130568	74	70
Veyo_25277_c0_seq2	transcription factor bhlh35	1851	gi|475613259|gb|EMT28703.1|hypothetical protein F775_52582 [Aegilops tauschii]	EMT28703	1.17496e-48	79	195667	201	159
Veyo_25291_c0_seq1	c2 and gram domain-containing protein at1g03370-like	2542	gi|475581213|gb|EMT18772.1|Protein unc-13-C-like protein [Aegilops tauschii]	EMT18772	0.0	98	1320.45	684	674
Veyo_25377_c0_seq1	maf-like protein ddb_g0281937-like	988	gi|326505950|dbj|BAJ91214.1|predicted protein [Hordeum vulgare subsp. vulgare]	BAJ91214	2.785e-128	95	384415	208	199
Veyo_25562_c0_seq2	membrane protein	1476	gi|242039067|ref|XP_002466928.1|hypothetical protein SORBIDRAFT_01g016840 [Sorghum bicolor] >gi|241920782|gb|EER93926.1| hypothetical protein SORBIDRAFT_01g016840 [Sorghum bicolor]	XP_002466928	0.0	93	625.55	383	358
Veyo_25608_c0_seq1	latex-abundant protein	1112	gi|326490624|dbj|BAJ89979.1|predicted protein [Hordeum vulgare subsp. vulgare]	BAJ89979	2.55518e-173	95	513457	322	307
Veyo_25658_c0_seq1	u5 small nuclear ribonucleoprotein 40 kda	1430	gi|475613937|gb|EMT28926.1|hypothetical protein F775_26185 [Aegilops tauschii]	EMT28926	0.0	98	724546	355	350
Veyo_25688_c0_seq1	blue copper protein	797	gi|475451114|gb|EMT01699.1|Blue copper protein [Aegilops tauschii]	EMT01699	1.11488e-50	78	187193	166	130
Veyo_25697_c0_seq1	protein binding protein	1427	gi|357122908|ref|XP_003563155.1|PREDICTED: E3 ubiquitin-protein ligase At4g11680-like isoform 1 [Brachypodium distachyon]	XP_003563155	1.13604e-161	95	486108	322	307
Veyo_25728_c0_seq2	glutamine-dependent nad(+) synthetase-like	2876	gi|326505940|dbj|BAJ91209.1|predicted protein [Hordeum vulgare subsp. vulgare]	BAJ91209	0.0	96	1434.47	737	711
Veyo_25773_c0_seq1	ap-1 complex subunit sigma-2	1048	gi|357112902|ref|XP_003558244.1|PREDICTED: AP-1 complex subunit sigma-1-like isoform 1 [Brachypodium distachyon]	XP_003558244	1.04443e-105	100	330872	161	161
Veyo_25969_c0_seq1	anaphase-promoting complex subunit cdc20-like	732	gi|357156977|ref|XP_003577640.1|PREDICTED: anaphase-promoting complex subunit cdc20-like isoform 1 [Brachypodium distachyon]	XP_003577640	3.4592e-15	87	947449	57	50
Veyo_25995_c0_seq1	60s ribosomal protein l19	773	gi|308081325|ref|NP_001183429.1|uncharacterized protein LOC100501852 [Zea mays] >gi|238011422|gb|ACR36746.1| unknown [Zea mays]	NP_001183429	1.74163e-78	95	258.84	188	180
Veyo_26017_c0_seq2	5 -nucleotidase sure	1403	gi|357111210|ref|XP_003557407.1|PREDICTED: 5'-nucleotidase surE-like [Brachypodium distachyon]	XP_003557407	0.0	93	543502	298	280
Veyo_26100_c0_seq1	signal peptide peptidase-like 2b-like	1948	gi|326533410|dbj|BAJ93677.1|predicted protein [Hordeum vulgare subsp. vulgare]	BAJ93677	0.0	91	853203	498	457
Veyo_26124_c0_seq1	stress-related protein	826	gi|357116082|ref|XP_003559813.1|PREDICTED: stress-related protein-like [Brachypodium distachyon]	XP_003559813	8.05837e-98	81	313923	263	215
Veyo_26154_c0_seq2	copper-transporting atpase paa1	929	gi|326494228|dbj|BAJ90383.1|predicted protein [Hordeum vulgare subsp. vulgare] >gi|326498393|dbj|BAJ98624.1| predicted protein [Hordeum vulgare subsp. vulgare] >gi|326532192|dbj|BAK01472.1| predicted protein [Hordeum vulgare subsp. vulgare]	BAJ90383	3.73796e-36	91	150599	80	73
Veyo_26202_c0_seq1	transcriptional corepressor leunig	1420	gi|357111238|ref|XP_003557421.1|PREDICTED: transcriptional corepressor LEUNIG-like [Brachypodium distachyon]	XP_003557421	4.42217e-154	93	480715	310	290
Veyo_26263_c0_seq1	letm1 and ef-hand domain-containing protein mitochondrial-like	776	gi|357164473|ref|XP_003580065.1|PREDICTED: LETM1 and EF-hand domain-containing protein 1, mitochondrial-like [Brachypodium distachyon]	XP_003580065	2.27588e-59	81	224172	172	141
Veyo_26269_c0_seq2	uncharacterized wd repeat-containing	2051	gi|326526465|dbj|BAJ97249.1|predicted protein [Hordeum vulgare subsp. vulgare]	BAJ97249	0.0	92	818535	464	430
Veyo_26285_c0_seq1	tpa: receptor-like kinase family protein	1349	gi|326518258|dbj|BAJ96526.1|predicted protein [Hordeum vulgare subsp. vulgare]	BAJ96526	9.29146e-129	84	400593	337	286
Veyo_26447_c0_seq1	dna binding protein	982	gi|357119876|ref|XP_003561659.1|PREDICTED: uncharacterized protein LOC100836923 [Brachypodium distachyon]	XP_003561659	1.2337e-58	89	207223	147	131
Veyo_26503_c0_seq1	cysteine sulfinate desulfinase cysteine desulfurase and related enzymes	1132	gi|357123767|ref|XP_003563579.1|PREDICTED: uncharacterized protein LOC100841407 [Brachypodium distachyon]	XP_003563579	1.48872e-134	93	410223	231	215
Veyo_26630_c0_seq1	uncharacterized loc101219805	691	gi|326492425|dbj|BAK01996.1|predicted protein [Hordeum vulgare subsp. vulgare]	BAK01996	1.95208e-42	70	166392	156	110
Veyo_26642_c0_seq2	cinnamoyl- reductase	2727	gi|326490654|dbj|BAJ89994.1|predicted protein [Hordeum vulgare subsp. vulgare] >gi|326534266|dbj|BAJ89483.1| predicted protein [Hordeum vulgare subsp. vulgare]	BAJ89994	0.0	93	633254	344	322
Veyo_26667_c0_seq1	6b-interacting protein 1	1008	gi|242088819|ref|XP_002440242.1|hypothetical protein SORBIDRAFT_09g028350 [Sorghum bicolor] >gi|241945527|gb|EES18672.1| hypothetical protein SORBIDRAFT_09g028350 [Sorghum bicolor]	XP_002440242	9.57689e-31	62	142.51	226	141
Veyo_26835_c0_seq2	protein kinase g11a-like	2440	gi|326489567|dbj|BAK01764.1|predicted protein [Hordeum vulgare subsp. vulgare]	BAK01764	0.0	95	987252	578	553
Veyo_26854_c0_seq1	mitochondrial carrier protein pet8 protein	510	gi|322707715|gb|EFY99293.1|hypothetical protein MAA_05351 [Metarhizium anisopliae ARSEF 23]	EFY99293	2.0471e-24	90	112849	71	64
Veyo_26952_c0_seq1	thiosulfate chloroplastic-like	486	gi|475530639|gb|EMT07935.1|hypothetical protein F775_28047 [Aegilops tauschii]	EMT07935	3.40087e-34	87	138658	88	77
Veyo_26962_c0_seq1	aminoacyl-t-rna synthetase	3481	gi|357119010|ref|XP_003561239.1|PREDICTED: glycyl-tRNA synthetase 2, chloroplastic/mitochondrial-like, partial [Brachypodium distachyon]	XP_003561239	0.0	96	1892.47	999	966
Veyo_26962_c0_seq2	aminoacyl-t-rna synthetase	3493	gi|357119010|ref|XP_003561239.1|PREDICTED: glycyl-tRNA synthetase 2, chloroplastic/mitochondrial-like, partial [Brachypodium distachyon]	XP_003561239	0.0	96	1886.31	1003	966
Veyo_27081_c0_seq1	protein	962	gi|326532856|dbj|BAJ89273.1|predicted protein [Hordeum vulgare subsp. vulgare]	BAJ89273	1.47612e-106	97	334339	185	181
Veyo_27121_c0_seq1	mitochondrial atpase	490	gi|400602909|gb|EJP70507.1|mitochondrial ATPase inhibitor, putative [Beauveria bassiana ARSEF 2860]	EJP70507	3.35584e-35	92	141354	98	91
Veyo_27170_c0_seq2	3 exoribonuclease	1825	gi|357131416|ref|XP_003567334.1|PREDICTED: ERI1 exoribonuclease 2-like [Brachypodium distachyon]	XP_003567334	0.0	94	790801	420	396
Veyo_27257_c0_seq1	bzip protein	1451	gi|475621942|gb|EMT31669.1|hypothetical protein F775_11626 [Aegilops tauschii]	EMT31669	0.0	91	666381	389	355
Veyo_27488_c0_seq1	nucleoside diphosphate kinase-like	862	gi|326498423|dbj|BAJ98639.1|predicted protein [Hordeum vulgare subsp. vulgare] >gi|326508164|dbj|BAJ99349.1| predicted protein [Hordeum vulgare subsp. vulgare]	BAJ98639	1.18429e-88	87	285804	180	157
Veyo_27498_c0_seq1	f-box protein skip14-like	2495	gi|475594658|gb|EMT22756.1|hypothetical protein F775_09856 [Aegilops tauschii]	EMT22756	7.76284e-156	88	491115	294	260
Veyo_27515_c0_seq1	phox domain-containing protein	698	gi|357132416|ref|XP_003567826.1|PREDICTED: uncharacterized protein LOC100826848 [Brachypodium distachyon]	XP_003567826	5.10891e-92	94	317005	192	181
Veyo_27533_c0_seq1	transmembrane emp24 domain-containing protein 10	1055	gi|51090497|dbj|BAD35699.1|putative transmembrane protein Tmp21 precursor [Oryza sativa Japonica Group] >gi|215767782|dbj|BAH00011.1| unnamed protein product [Oryza sativa Japonica Group]	BAD35699	2.52886e-107	97	337035	186	182
Veyo_27560_c0_seq1	aspartic proteinase nepenthesin-1	578	gi|326520291|dbj|BAK07404.1|predicted protein [Hordeum vulgare subsp. vulgare]	BAK07404	2.47937e-48	78	187193	137	108
Veyo_27594_c0_seq1	s-norcoclaurine synthase 1	854	gi|125525836|gb|EAY73950.1|hypothetical protein OsI_01835 [Oryza sativa Indica Group]	EAY73950	1.7496e-25	73	112849	94	69
Veyo_27674_c0_seq1	nbs-type rga partial	3428	gi|474423488|gb|EMS67607.1|Putative disease resistance protein RGA3 [Triticum urartu]	EMS67607	0.0	84	1536.55	1086	913
Veyo_27681_c0_seq1	kinesin-related protein 11	2760	gi|326515378|dbj|BAK03602.1|predicted protein [Hordeum vulgare subsp. vulgare]	BAK03602	0.0	92	1265.75	769	711
Veyo_27744_c0_seq1	predicted protein	3196	gi|326498347|dbj|BAJ98601.1|predicted protein [Hordeum vulgare subsp. vulgare]	BAJ98601	0.0	84	1362.05	895	757
Veyo_27801_c0_seq1	mapkkk family protein kinase	2603	gi|357167618|ref|XP_003581251.1|PREDICTED: uncharacterized protein LOC100846068 [Brachypodium distachyon]	XP_003581251	0.0	83	900197	714	596
Veyo_27840_c0_seq1	apomixis-related protein pca21	564	gi|473813713|gb|EMS46849.1|hypothetical protein TRIUR3_32986 [Triticum urartu]	EMS46849	2.59773e-26	75	124405	119	90
Veyo_27864_c0_seq1	a g-specific adenine dna glycosylase	1357	gi|475564671|gb|EMT14578.1|A/G-specific adenine DNA glycosylase [Aegilops tauschii]	EMT14578	0.0	91	723776	398	365
Veyo_27928_c0_seq1	atp synthase subunit mitochondrial-like	583	gi|475548007|gb|EMT10982.1|ATP synthase subunit beta, mitochondrial [Aegilops tauschii]	EMT10982	1.62547e-31	100	142.51	68	68
Veyo_28061_c0_seq1	kinesin heavy chain	3618	gi|326530478|dbj|BAJ97665.1|predicted protein [Hordeum vulgare subsp. vulgare]	BAJ97665	0.0	95	1796.56	980	935
Veyo_28235_c0_seq1	solute carrier family facilitated glucose transporter member 8	1548	gi|326501726|dbj|BAK02652.1|predicted protein [Hordeum vulgare subsp. vulgare]	BAK02652	0.0	97	813142	437	426
Veyo_28242_c0_seq1	adipocyte plasma membrane-associated	1807	gi|326534190|dbj|BAJ89445.1|predicted protein [Hordeum vulgare subsp. vulgare]	BAJ89445	0.0	96	736873	380	368
Veyo_28269_c0_seq1	tic20-like protein	934	gi|218199861|gb|EEC82288.1|hypothetical protein OsI_26531 [Oryza sativa Indica Group]	EEC82288	3.61034e-139	88	418698	247	218
Veyo_28269_c0_seq2	tic20-like protein	892	gi|218199861|gb|EEC82288.1|hypothetical protein OsI_26531 [Oryza sativa Indica Group]	EEC82288	6.16533e-140	88	420239	247	218
Veyo_28282_c0_seq1	probable e3 ubiquitin-protein ligase ari8-like	1754	gi|326522708|dbj|BAJ88400.1|predicted protein [Hordeum vulgare subsp. vulgare] >gi|326527705|dbj|BAK08127.1| predicted protein [Hordeum vulgare subsp. vulgare]	BAJ88400	0.0	97	636336	343	336
Veyo_28312_c0_seq1	chaperone protein dnaj 15-like	1562	gi|357132276|ref|XP_003567757.1|PREDICTED: chaperone protein dnaJ 15-like [Brachypodium distachyon]	XP_003567757	0.0	97	795038	408	399
Veyo_28312_c0_seq2	chaperone protein dnaj 15-like	1406	gi|357132276|ref|XP_003567757.1|PREDICTED: chaperone protein dnaJ 15-like [Brachypodium distachyon]	XP_003567757	0.0	85	672159	408	349
Veyo_28334_c0_seq1	hypothetical protein F775_14531	962	gi|475574134|gb|EMT16900.1|hypothetical protein F775_14531 [Aegilops tauschii]	EMT16900	2.25136e-49	92	185267	156	145
Veyo_28459_c0_seq1	protein tic chloroplastic-like	1113	gi|357138817|ref|XP_003570983.1|PREDICTED: uncharacterized protein LOC100821506 [Brachypodium distachyon]	XP_003570983	3.91922e-143	96	431409	242	233
Veyo_28480_c0_seq1	receptor-like protein kinase hsl1-like	2919	gi|326511234|dbj|BAJ87631.1|predicted protein [Hordeum vulgare subsp. vulgare]	BAJ87631	0.0	91	1388.63	865	788
Veyo_28628_c0_seq1	glutamate receptor	983	gi|357118456|ref|XP_003560970.1|PREDICTED: glutamate receptor 2.6-like [Brachypodium distachyon]	XP_003560970	8.45341e-84	75	288.5	222	168
Veyo_28793_c0_seq1	70 kda peptidyl-prolyl isomerase	1878	gi|326492345|dbj|BAK01956.1|predicted protein [Hordeum vulgare subsp. vulgare]	BAK01956	0.0	96	929087	514	496
Veyo_28805_c0_seq1	protein	838	gi|326518965|dbj|BAJ92643.1|predicted protein [Hordeum vulgare subsp. vulgare]	BAJ92643	5.06994e-63	82	219.55	160	132
Veyo_28807_c0_seq2	c2 and gram domain-containing protein at1g03370-like	2528	gi|475581213|gb|EMT18772.1|Protein unc-13-C-like protein [Aegilops tauschii]	EMT18772	0.0	98	1318.91	683	673
Veyo_28846_c0_seq2	bowman-birk type trypsin inhibitor	827	gi|472900111|gb|EMS35637.1|Bowman-Birk type trypsin inhibitor [Triticum urartu]	EMS35637	1.22547e-18	47	104.76	211	101
Veyo_28859_c0_seq1	mitochondrial import inner membrane translocase subunit tim17 tim22 tim23 family protein	2161	gi|326487952|dbj|BAJ89815.1|predicted protein [Hordeum vulgare subsp. vulgare] >gi|326521312|dbj|BAJ96859.1| predicted protein [Hordeum vulgare subsp. vulgare]	BAJ89815	0.0	96	854744	469	454
Veyo_28959_c0_seq1	letm1 and ef-hand domain-containing protein mitochondrial-like	791	gi|357164473|ref|XP_003580065.1|PREDICTED: LETM1 and EF-hand domain-containing protein 1, mitochondrial-like [Brachypodium distachyon]	XP_003580065	2.69823e-59	81	224172	172	141
Veyo_28965_c0_seq1	lipase plat lh2	353	gi|326523019|dbj|BAJ88555.1|predicted protein [Hordeum vulgare subsp. vulgare]	BAJ88555	1.49011e-24	91	115546	59	54
Veyo_29041_c0_seq1	leucine-rich repeat family protein	936	gi|326506342|dbj|BAJ86489.1|predicted protein [Hordeum vulgare subsp. vulgare]	BAJ86489	2.30694e-118	76	372474	287	220
Veyo_29174_c0_seq1	dna binding protein	824	gi|357147807|ref|XP_003574494.1|PREDICTED: protein winged eye-like [Brachypodium distachyon]	XP_003574494	2.60814e-76	89	254988	144	129
Veyo_29246_c0_seq1	hypothetical protein Cob_10247	368	gi|477529138|gb|ENH80906.1|hypothetical protein Cob_10247 [Colletotrichum orbiculare MAFF 240422]	ENH80906	3.37212e-13	85	839593	57	49
Veyo_29303_c0_seq2	mar-binding expressed	1574	gi|475581153|gb|EMT18765.1|hypothetical protein F775_00047 [Aegilops tauschii]	EMT18765	5.09571e-51	55	203756	312	174
Veyo_29321_c0_seq2	protein mei2-like 4-like	470	gi|357149210|ref|XP_003575037.1|PREDICTED: protein MEI2-like 4-like [Brachypodium distachyon]	XP_003575037	5.76295e-77	91	270396	156	143
Veyo_29321_c0_seq3	protein mei2-like 4-like	449	gi|357149210|ref|XP_003575037.1|PREDICTED: protein MEI2-like 4-like [Brachypodium distachyon]	XP_003575037	4.6642e-71	87	251136	156	137
Veyo_29322_c0_seq1	peroxidase 54	499	gi|475443333|gb|EMT01499.1|Peroxidase 54 [Aegilops tauschii]	EMT01499	7.99811e-48	91	181.8	100	91
Veyo_29351_c0_seq1	spermidine synthase	1634	gi|326497681|dbj|BAK05930.1|predicted protein [Hordeum vulgare subsp. vulgare] >gi|326533922|dbj|BAJ93734.1| predicted protein [Hordeum vulgare subsp. vulgare]	BAK05930	0.0	94	666381	385	364
Veyo_29406_c0_seq2	adenine phosphoribosyltransferase 2	1122	gi|326530762|dbj|BAK01179.1|predicted protein [Hordeum vulgare subsp. vulgare]	BAK01179	3.65652e-116	87	361303	231	203
Veyo_29438_c0_seq1	dnaj homolog subfamily b member 4-like	1400	gi|357132574|ref|XP_003567904.1|PREDICTED: dnaJ homolog subfamily B member 4-like [Brachypodium distachyon]	XP_003567904	5.95156e-161	89	483797	348	310
Veyo_29438_c0_seq2	dnaj subfamily b member 5	1330	gi|475617627|gb|EMT30186.1|DnaJ homolog subfamily B member 13 [Aegilops tauschii]	EMT30186	1.29505e-87	94	291197	160	151
Veyo_29496_c0_seq1	cell wall integrity protein scw1	1990	gi|357145342|ref|XP_003573610.1|PREDICTED: uncharacterized protein LOC100829014 [Brachypodium distachyon]	XP_003573610	2.67152e-133	91	418698	321	295
Veyo_29503_c0_seq2	ubiquitin-conjugating enzyme e2	988	gi|326514700|dbj|BAJ99711.1|predicted protein [Hordeum vulgare subsp. vulgare]	BAJ99711	1.7131e-94	100	298901	146	146
Veyo_29520_c0_seq1	ctd-phosphatase-like protein	1772	gi|475624260|gb|EMT32533.1|CTD small phosphatase-like protein 2 [Aegilops tauschii]	EMT32533	0.0	90	744577	452	411
Veyo_29597_c0_seq1	hsf-type dna-binding domain containing expressed	524	gi|357146281|ref|XP_003573935.1|PREDICTED: heat stress transcription factor A-2c-like [Brachypodium distachyon]	XP_003573935	2.94017e-32	88	141354	89	79
Veyo_29609_c0_seq1	adenylyl cyclase-like	2125	gi|474146978|gb|EMS56783.1|PERQ amino acid-rich with GYF domain-containing protein 2 [Triticum urartu]	EMS56783	0.0	88	994571	614	545
Veyo_29734_c0_seq1	cct motif family expressed	1542	gi|474147750|gb|EMS56853.1|Two-component response regulator-like PRR95 [Triticum urartu]	EMS56853	6.64209e-170	83	518464	361	300
Veyo_29749_c0_seq1	glycerol 3-phosphate permease	1270	gi|475575224|gb|EMT17209.1|Sugar phosphate exchanger 2 [Aegilops tauschii]	EMT17209	0.0	95	563533	308	295
Veyo_29785_c0_seq1	Veyo_29785_c0_seq1	0	>FakeBlastResult|Veyo_29785_c0_seq1	Veyo_29785_c0_seq1	0.0	100	1	1	1
Veyo_29793_c0_seq1	uncharacterized loc101203873	881	gi|357135502|ref|XP_003569348.1|PREDICTED: uncharacterized protein LOC100824079 [Brachypodium distachyon]	XP_003569348	5.365e-53	97	187193	112	109
Veyo_29936_c0_seq1	ubiquitin-conjugating enzyme x	894	gi|326501796|dbj|BAK06390.1|predicted protein [Hordeum vulgare subsp. vulgare]	BAK06390	3.90088e-103	92	323168	183	170
Veyo_29950_c0_seq1	trehalose-6-phosphate synthase	1888	gi|357128755|ref|XP_003566035.1|PREDICTED: alpha,alpha-trehalose-phosphate synthase [UDP-forming] 1-like [Brachypodium distachyon]	XP_003566035	0.0	97	864759	490	477
Veyo_30058_c0_seq2	abc transporter c family member 4-like	1064	gi|413948097|gb|AFW80746.1|hypothetical protein ZEAMMB73_402927 [Zea mays]	AFW80746	1.99609e-57	78	216853	316	247
Veyo_30077_c0_seq1	cbl-interacting serine threonine-protein kinase 8-like	1719	gi|326522282|dbj|BAK07603.1|predicted protein [Hordeum vulgare subsp. vulgare]	BAK07603	0.0	97	820461	412	403
Veyo_30217_c0_seq1	hydrogen-transporting atp rotational mechanism	930	gi|357135418|ref|XP_003569306.1|PREDICTED: uncharacterized protein LOC100837484 [Brachypodium distachyon]	XP_003569306	2.73989e-61	99	214542	106	105
Veyo_30255_c0_seq1	ubiquitin-conjugating enzyme e2 28	425	gi|116779337|gb|ABK21244.1|unknown [Picea sitchensis] >gi|116790480|gb|ABK25629.1| unknown [Picea sitchensis] >gi|116792611|gb|ABK26433.1| unknown [Picea sitchensis] >gi|224284562|gb|ACN40014.1| unknown [Picea sitchensis] >gi|224284874|gb|ACN40167.1| unknown [Picea sitchensis] >gi|224286442|gb|ACN40928.1| unknown [Picea sitchensis]	ABK21244	1.34301e-31	100	132.88	62	62
Veyo_30316_c0_seq2	glutaredoxin protein family-like	863	gi|326532512|dbj|BAK05185.1|predicted protein [Hordeum vulgare subsp. vulgare]	BAK05185	6.76842e-71	90	239965	165	150
Veyo_30323_c0_seq2	gtp-binding protein	776	gi|326514114|dbj|BAJ92207.1|predicted protein [Hordeum vulgare subsp. vulgare]	BAJ92207	1.08595e-120	97	367081	186	182
Veyo_30426_c0_seq1	chlorophyll a b-binding protein cab- partial	358	gi|169195|gb|AAA33701.1|Major Cab protein [Petunia x hybrida]	AAA33701	1.71898e-09	100	724034	35	35
Veyo_30432_c0_seq1	pg1, putative, expressed	2768	gi|383100761|emb|CCG47992.1|pg1, putative, expressed [Triticum aestivum]	CCG47992	0.0	87	1202.19	771	672
Veyo_30471_c0_seq1	chlorophyll a b-binding protein cab- partial	364	gi|169195|gb|AAA33701.1|Major Cab protein [Petunia x hybrida]	AAA33701	1.81498e-09	100	724034	35	35
Veyo_30573_c0_seq3	metallo-beta-lactamase domain-containing protein	1394	gi|226858189|gb|ACO87667.1|Zn-dependent hydrolases of the beta-lactamase fold [Brachypodium sylvaticum]	ACO87667	4.88777e-128	84	399823	265	223
Veyo_30597_c0_seq1	atpase family aaa domain-containing protein 1	1746	gi|473885148|gb|EMS48070.1|ATPase family AAA domain-containing protein 1 [Triticum urartu]	EMS48070	0.0	96	726857	383	369
Veyo_30597_c0_seq2	atpase family aaa domain-containing protein 1	1626	gi|357123739|ref|XP_003563565.1|PREDICTED: ATPase family AAA domain-containing protein 1-like [Brachypodium distachyon]	XP_003563565	0.0	95	695271	366	351
Veyo_30599_c0_seq1	leucine-rich repeat family protein	939	gi|326506342|dbj|BAJ86489.1|predicted protein [Hordeum vulgare subsp. vulgare]	BAJ86489	2.39411e-118	76	372474	287	220
Veyo_30694_c0_seq1	ribosomal protein l12	1098	gi|357130653|ref|XP_003566962.1|PREDICTED: LOW QUALITY PROTEIN: 50S ribosomal protein L12-2, chloroplastic-like [Brachypodium distachyon]	XP_003566962	1.6091e-47	97	181415	186	182
Veyo_30740_c0_seq1	membrane protein	2252	gi|475623822|gb|EMT32384.1|hypothetical protein F775_18628 [Aegilops tauschii]	EMT32384	0.0	86	931398	626	544
Veyo_30799_c0_seq1	lipoxygenase chloroplastic	547	gi|475531432|gb|EMT08075.1|Lipoxygenase 2.3, chloroplastic [Aegilops tauschii]	EMT08075	2.3503e-106	95	328561	182	173
Veyo_30816_c0_seq1	protein oberon 3-like	630	gi|474385097|gb|EMS64896.1|hypothetical protein TRIUR3_15556 [Triticum urartu]	EMS64896	3.29358e-64	97	228024	138	135
Veyo_30832_c0_seq1	glucose repressible protein grg1	301	gi|346321837|gb|EGX91436.1|glucose repressible protein Grg1 [Cordyceps militaris CM01]	EGX91436	1.08526e-11	71	777962	69	49
Veyo_30956_c0_seq1	uncharacterized loc101221885	1169	gi|326524161|dbj|BAJ97091.1|predicted protein [Hordeum vulgare subsp. vulgare] >gi|326532714|dbj|BAJ89202.1| predicted protein [Hordeum vulgare subsp. vulgare] >gi|326534366|dbj|BAJ89533.1| predicted protein [Hordeum vulgare subsp. vulgare]	BAJ97091	1.33119e-124	91	384.03	250	228
Veyo_31011_c0_seq3	PREDICTED: uncharacterized protein LOC100836890	787	gi|357149991|ref|XP_003575302.1|PREDICTED: uncharacterized protein LOC100836890 [Brachypodium distachyon]	XP_003575302	2.02074e-58	84	206453	148	125
Veyo_31161_c0_seq1	predicted protein	904	gi|326490283|dbj|BAJ84805.1|predicted protein [Hordeum vulgare subsp. vulgare]	BAJ84805	2.89557e-89	83	288886	199	166
Veyo_31176_c0_seq2	protein	1419	gi|357162291|ref|XP_003579364.1|PREDICTED: uncharacterized protein LOC100823831 [Brachypodium distachyon]	XP_003579364	1.02575e-142	80	442.58	387	312
Veyo_31216_c0_seq1	protein	298	gi|326499546|dbj|BAJ86084.1|predicted protein [Hordeum vulgare subsp. vulgare] >gi|326521684|dbj|BAK00418.1| predicted protein [Hordeum vulgare subsp. vulgare]	BAJ86084	1.11079e-06	70	662402	64	45
Veyo_31230_c0_seq1	cop9 signalosome complex subunit 2-like	1777	gi|326496011|dbj|BAJ90627.1|predicted protein [Hordeum vulgare subsp. vulgare]	BAJ90627	0.0	98	850892	439	431
Veyo_31299_c0_seq1	4-alpha-glucanotransferase dpe2-like	3353	gi|357121590|ref|XP_003562501.1|PREDICTED: 4-alpha-glucanotransferase DPE2-like [Brachypodium distachyon]	XP_003562501	0.0	96	1797.71	934	901
Veyo_31364_c0_seq1	protein dom3z chloroplastic-like	1818	gi|326512534|dbj|BAJ99622.1|predicted protein [Hordeum vulgare subsp. vulgare]	BAJ99622	4.65609e-118	97	385571	192	188
Veyo_31441_c0_seq1	major facilitator protein	1852	gi|357122255|ref|XP_003562831.1|PREDICTED: uncharacterized MFS-type transporter C19orf28-like [Brachypodium distachyon]	XP_003562831	0.0	95	820461	439	420
Veyo_31524_c0_seq1	upf0533 protein c5orf44-like	1659	gi|326514588|dbj|BAJ96281.1|predicted protein [Hordeum vulgare subsp. vulgare]	BAJ96281	0.0	96	877.47	463	447
Veyo_31545_c0_seq1	s-adenosyl-l-methionine-dependent methyltransferase domain-containing protein	1603	gi|357120893|ref|XP_003562159.1|PREDICTED: uncharacterized protein LOC100836732 [Brachypodium distachyon]	XP_003562159	8.42932e-159	87	479945	327	287
Veyo_31556_c0_seq1	protein kinase	2531	gi|357133034|ref|XP_003568133.1|PREDICTED: serine/threonine-protein kinase tricorner-like [Brachypodium distachyon]	XP_003568133	0.0	99	1113.6	557	553
Veyo_31601_c0_seq1	protein	3032	gi|326488867|dbj|BAJ98045.1|predicted protein [Hordeum vulgare subsp. vulgare]	BAJ98045	9.98021e-109	92	369392	212	197
Veyo_31601_c0_seq2	protein	2949	gi|326488867|dbj|BAJ98045.1|predicted protein [Hordeum vulgare subsp. vulgare]	BAJ98045	1.4972e-111	92	373629	212	197
Veyo_31628_c0_seq1	protein	1151	gi|326512786|dbj|BAK03300.1|predicted protein [Hordeum vulgare subsp. vulgare]	BAK03300	6.03001e-114	83	357066	266	223
Veyo_31659_c0_seq1	glycine-rich protein	510	gi|475611998|gb|EMT28271.1|hypothetical protein F775_30696 [Aegilops tauschii]	EMT28271	1.22945e-27	93	127487	73	68
Veyo_31700_c0_seq2	abc transporter c family member 4-like	1056	gi|413948097|gb|AFW80746.1|hypothetical protein ZEAMMB73_402927 [Zea mays]	AFW80746	4.85732e-56	78	213001	313	245
Veyo_31726_c0_seq2	alpha-galactosidase-like	1499	gi|357146796|ref|XP_003574114.1|PREDICTED: alpha-galactosidase-like [Brachypodium distachyon]	XP_003574114	0.0	94	732.25	387	364
Veyo_31742_c0_seq1	protein fam188a-like	2489	gi|326520595|dbj|BAK07556.1|predicted protein [Hordeum vulgare subsp. vulgare]	BAK07556	0.0	87	989178	640	557
Veyo_31742_c0_seq2	protein fam188a-like	2465	gi|326520595|dbj|BAK07556.1|predicted protein [Hordeum vulgare subsp. vulgare]	BAK07556	0.0	87	988408	633	556
Veyo_31950_c0_seq1	wall-associated receptor kinase 3	1389	gi|63175648|gb|AAY34782.1|wall-associated kinase 4 [Triticum aestivum]	AAY34782	1.05563e-132	79	417542	294	233
Veyo_31981_c0_seq2	cov1-like protein	938	gi|326510263|dbj|BAJ87348.1|predicted protein [Hordeum vulgare subsp. vulgare]	BAJ87348	6.07807e-86	97	279256	140	136
Veyo_32128_c0_seq1	hypothetical protein F775_03063	1613	gi|475626556|gb|EMT33387.1|hypothetical protein F775_03063 [Aegilops tauschii]	EMT33387	3.07757e-131	83	434876	342	284
Veyo_32128_c0_seq2	hypothetical protein F775_03063	1703	gi|475626556|gb|EMT33387.1|hypothetical protein F775_03063 [Aegilops tauschii]	EMT33387	8.29944e-131	83	434876	342	284
Veyo_32166_c0_seq1	dihydrolipoamide dehydrogenase precursor	1703	gi|357134512|ref|XP_003568861.1|PREDICTED: dihydrolipoyl dehydrogenase 1, mitochondrial-like [Brachypodium distachyon]	XP_003568861	0.0	99	867455	445	444
Veyo_32185_c0_seq1	chloroplastic group iia intron splicing facilitator chloroplastic-like	1943	gi|475573329|gb|EMT16726.1|Chloroplastic group IIA intron splicing facilitator CRS1, chloroplastic [Aegilops tauschii]	EMT16726	0.0	97	756903	403	393
Veyo_32185_c0_seq2	chloroplastic group iia intron splicing facilitator chloroplastic-like	1926	gi|475573329|gb|EMT16726.1|Chloroplastic group IIA intron splicing facilitator CRS1, chloroplastic [Aegilops tauschii]	EMT16726	0.0	97	756903	403	393
Veyo_32209_c0_seq2	peptidyl-prolyl cis-trans isomerase h	1025	gi|357124418|ref|XP_003563897.1|PREDICTED: peptidyl-prolyl cis-trans isomerase H-like [Brachypodium distachyon]	XP_003563897	3.85009e-117	97	361303	198	193
Veyo_32274_c0_seq1	tpa: yabby domain transcription factor family protein	1010	gi|158822026|gb|ABW80974.1|YABBY2 [Triticum aestivum]	ABW80974	6.89765e-119	95	364.77	186	178
Veyo_32275_c0_seq1	cold acclimation protein wcor615	242	gi|475557807|gb|EMT12913.1|hypothetical protein F775_08508 [Aegilops tauschii]	EMT12913	0.107313	77	516026	40	31
Veyo_32329_c0_seq1	nadh dehydrogenase	730	gi|473990388|gb|EMS51847.1|hypothetical protein TRIUR3_11089 [Triticum urartu]	EMS51847	3.9628e-69	100	229.18	110	110
Veyo_32430_c0_seq1	lactation elevated protein 1-like	2217	gi|357145382|ref|XP_003573624.1|PREDICTED: lactation elevated protein 1-like [Brachypodium distachyon]	XP_003573624	0.0	93	856.67	500	467
Veyo_32487_c0_seq1	lipid binding protein	712	gi|357134129|ref|XP_003568670.1|PREDICTED: uncharacterized protein LOC100824383 [Brachypodium distachyon]	XP_003568670	2.65606e-42	83	163.31	118	98
Veyo_32511_c0_seq4	sigma factor sig2a	2020	gi|475602632|gb|EMT25188.1|RNA polymerase sigma factor rpoD [Aegilops tauschii]	EMT25188	2.4481e-131	78	352058	265	208
Veyo_32528_c1_seq1	protein phosphatase inhibitor 2 containing protein	1046	gi|357134155|ref|XP_003568683.1|PREDICTED: uncharacterized protein LOC100828389 [Brachypodium distachyon]	XP_003568683	3.51712e-60	83	214927	165	137
Veyo_32584_c0_seq3	lipid binding protein	723	gi|326521246|dbj|BAJ96826.1|predicted protein [Hordeum vulgare subsp. vulgare]	BAJ96826	4.82622e-49	90	180644	119	108
Veyo_32624_c0_seq2	chloroplast envelope membrane	1140	gi|357145218|ref|XP_003573565.1|PREDICTED: chloroplast envelope membrane protein-like [Brachypodium distachyon]	XP_003573565	0.0	97	525398	271	265
Veyo_32744_c0_seq1	triose phosphate phosphate non-green precursor	1179	gi|357134468|ref|XP_003568839.1|PREDICTED: phosphoenolpyruvate/phosphate translocator 3, chloroplastic-like [Brachypodium distachyon]	XP_003568839	6.24403e-152	97	460299	277	269
Veyo_32791_c0_seq1	hypothetical protein OsI_12022	901	gi|218193033|gb|EEC75460.1|hypothetical protein OsI_12022 [Oryza sativa Indica Group]	EEC75460	7.63878e-25	72	119783	137	100
Veyo_32904_c0_seq2	dnaj subfamily b member 5	1304	gi|475617627|gb|EMT30186.1|DnaJ homolog subfamily B member 13 [Aegilops tauschii]	EMT30186	1.01204e-87	94	291197	160	151
Veyo_32921_c0_seq1	coatomer subunit alpha-3	1612	gi|357114500|ref|XP_003559038.1|PREDICTED: coatomer subunit alpha-3-like [Brachypodium distachyon]	XP_003559038	0.0	99	1014.22	487	485
Veyo_33029_c0_seq1	villin- expressed	996	gi|357112057|ref|XP_003557826.1|PREDICTED: villin-2-like [Brachypodium distachyon]	XP_003557826	0.0	95	631713	332	318
Veyo_33082_c0_seq1	atp-dependent dna helicase pif1	1356	gi|357477577|ref|XP_003609074.1|ATP-dependent DNA helicase PIF1 [Medicago truncatula] >gi|355510129|gb|AES91271.1| ATP-dependent DNA helicase PIF1 [Medicago truncatula]	XP_003609074	6.86923e-15	56	550694	88	50
Veyo_33082_c0_seq3	atp-dependent dna helicase pif1	1007	gi|357477577|ref|XP_003609074.1|ATP-dependent DNA helicase PIF1 [Medicago truncatula] >gi|355510129|gb|AES91271.1| ATP-dependent DNA helicase PIF1 [Medicago truncatula]	XP_003609074	4.46971e-15	56	550694	88	50
Veyo_33168_c0_seq2	hypothetical protein	1567	gi|34395313|dbj|BAC84341.1|hypothetical protein [Oryza sativa Japonica Group]	BAC84341	7.6648e-167	73	502671	470	344
Veyo_33200_c0_seq2	atp-dependent dna helicase pif1	1339	gi|357477577|ref|XP_003609074.1|ATP-dependent DNA helicase PIF1 [Medicago truncatula] >gi|355510129|gb|AES91271.1| ATP-dependent DNA helicase PIF1 [Medicago truncatula]	XP_003609074	6.79379e-15	56	550694	88	50
Veyo_33633_c0_seq1	duf1421 domain family protein	2712	gi|357132580|ref|XP_003567907.1|PREDICTED: uncharacterized protein LOC100825291 [Brachypodium distachyon]	XP_003567907	0.0	86	705286	507	437
Veyo_33680_c0_seq1	PREDICTED: uncharacterized protein At3g17950-like	633	gi|357124605|ref|XP_003563988.1|PREDICTED: uncharacterized protein At3g17950-like [Brachypodium distachyon]	XP_003563988	1.66623e-15	83	943597	83	69
Veyo_33715_c0_seq1	hypothetical protein FOXB_02758	663	gi|342887119|gb|EGU86749.1|hypothetical protein FOXB_02758 [Fusarium oxysporum Fo5176]	EGU86749	1.36755e-58	72	206068	172	125
Veyo_33731_c0_seq1	carboxyl-terminal proteinase	742	gi|326522450|dbj|BAK07687.1|predicted protein [Hordeum vulgare subsp. vulgare]	BAK07687	3.27931e-66	79	234958	191	152
Veyo_33950_c0_seq3	hypothetical protein F775_06822	1482	gi|475546902|gb|EMT10774.1|hypothetical protein F775_06822 [Aegilops tauschii]	EMT10774	1.75483e-138	92	314309	181	167
Veyo_33950_c0_seq5	hypothetical protein TRIUR3_30853	1358	gi|474113455|gb|EMS55736.1|hypothetical protein TRIUR3_30853 [Triticum urartu]	EMS55736	0.0	87	529.25	324	285
Veyo_34235_c0_seq1	acyl- synthetase family member mitochondrial-like	1240	gi|474389376|gb|EMS65189.1|Acyl-CoA synthetase family member 3, mitochondrial [Triticum urartu]	EMS65189	4.58939e-171	97	513072	263	256
Veyo_34793_c0_seq1	b3 domain-containing protein	1421	gi|475605487|gb|EMT26088.1|B3 domain-containing protein [Aegilops tauschii]	EMT26088	6.8177e-73	55	261151	404	225
Veyo_34875_c0_seq1	bhlh domain protein	1969	gi|475535260|gb|EMT08716.1|Anthocyanin regulatory R-S protein [Aegilops tauschii]	EMT08716	0.0	80	674855	568	456
Veyo_34994_c0_seq2	lipase plat lh2	347	gi|326497141|dbj|BAK02155.1|predicted protein [Hordeum vulgare subsp. vulgare]	BAK02155	1.85514e-23	91	112464	58	53
Veyo_35003_c0_seq1	rrna methyltransferase -like	1640	gi|326511379|dbj|BAJ87703.1|predicted protein [Hordeum vulgare subsp. vulgare] >gi|326534084|dbj|BAJ89392.1| predicted protein [Hordeum vulgare subsp. vulgare] >gi|326534138|dbj|BAJ89419.1| predicted protein [Hordeum vulgare subsp. vulgare]	BAJ87703	6.23603e-156	95	472626	316	303
Veyo_35007_c0_seq2	gibberellin responsive1	1206	gi|475541879|gb|EMT09862.1|hypothetical protein F775_05895 [Aegilops tauschii]	EMT09862	3.96545e-68	73	240736	282	208
Veyo_35171_c0_seq1	r2r3 myb transcription factor myb-if35	827	gi|357128080|ref|XP_003565704.1|PREDICTED: uncharacterized protein LOC100828073 [Brachypodium distachyon]	XP_003565704	5.74074e-42	66	171785	184	123
Veyo_35212_c0_seq1	bhlh domain protein	1974	gi|475535260|gb|EMT08716.1|Anthocyanin regulatory R-S protein [Aegilops tauschii]	EMT08716	0.0	80	674855	568	456
Veyo_35508_c0_seq1	calcium-dependent protein kinase 2	1655	gi|474199116|gb|EMS58448.1|Calcium-dependent protein kinase 2 [Triticum urartu]	EMS58448	0.0	98	746117	388	384
Veyo_35508_c0_seq2	calcium-dependent protein kinase 2	1631	gi|474199116|gb|EMS58448.1|Calcium-dependent protein kinase 2 [Triticum urartu]	EMS58448	0.0	98	746117	388	384
Veyo_35622_c1_seq1	disease resistance protein rpp13	3419	gi|326492606|dbj|BAJ90159.1|predicted protein [Hordeum vulgare subsp. vulgare]	BAJ90159	0.0	86	1421.76	961	834
Veyo_35771_c0_seq1	hyoscyamine 6-dioxygenase	1068	gi|475624288|gb|EMT32549.1|Hyoscyamine 6-dioxygenase [Aegilops tauschii]	EMT32549	1.65243e-168	91	498049	277	253
Veyo_36620_c0_seq1	ent-kaurene synthase b	2145	gi|363987144|dbj|BAL41692.1|ent-kaurene synthase like 5 [Triticum aestivum]	BAL41692	0.0	75	767303	623	471
Veyo_36628_c0_seq1	hypothetical protein UCREL1_5890	1229	gi|471566981|gb|EMR67121.1|hypothetical protein UCREL1_5890 [Eutypa lata UCREL1]	EMR67121	1.78643e-44	52	180644	326	170
Veyo_36660_c0_seq1	40s ribosomal protein s12	647	gi|342885808|gb|EGU85760.1|hypothetical protein FOXB_03608 [Fusarium oxysporum Fo5176] >gi|408399619|gb|EKJ78717.1| hypothetical protein FPSE_01085 [Fusarium pseudograminearum CS3096] >gi|475666183|gb|EMT63974.1| 40S ribosomal protein S12 [Fusarium oxysporum f. sp. cubense race 4] >gi|477511806|gb|ENH64367.1| 40S ribosomal protein S12 [Fusarium oxysporum f. sp. cubense race 1]	EGU85760	8.71618e-77	95	251521	146	140
Veyo_36760_c0_seq2	callose synthase 7-like	3084	gi|357130216|ref|XP_003566746.1|PREDICTED: LOW QUALITY PROTEIN: callose synthase 7-like [Brachypodium distachyon]	XP_003566746	0.0	87	980704	626	547
Veyo_36937_c0_seq1	thylakoidal processing peptidase chloroplastic	960	gi|357114336|ref|XP_003558956.1|PREDICTED: uncharacterized protein LOC100845632 [Brachypodium distachyon]	XP_003558956	4.95539e-114	92	362459	197	183
Veyo_36937_c0_seq3	thylakoidal processing peptidase chloroplastic	979	gi|357114336|ref|XP_003558956.1|PREDICTED: uncharacterized protein LOC100845632 [Brachypodium distachyon]	XP_003558956	1.35137e-87	92	205297	116	107
Veyo_37064_c0_seq2	nodulation protein h	1989	gi|474403035|gb|EMS66220.1|Nodulation protein H [Triticum urartu]	EMS66220	0.0	94	630172	337	319
Veyo_37411_c0_seq2	mrna cap guanine-n7 methyltransferase 2-like	1495	gi|357164810|ref|XP_003580174.1|PREDICTED: mRNA cap guanine-N7 methyltransferase 2-like [Brachypodium distachyon]	XP_003580174	0.0	94	615.15	340	322
Veyo_37536_c0_seq1	uncharacterized partial	1106	gi|357131984|ref|XP_003567613.1|PREDICTED: uncharacterized protein LOC100839812 [Brachypodium distachyon]	XP_003567613	8.96302e-76	93	258.07	240	225
Veyo_37630_c0_seq2	receptor serine threonine kinase pr5k	1047	gi|357131904|ref|XP_003567573.1|PREDICTED: probable receptor-like protein kinase At5g39030-like [Brachypodium distachyon]	XP_003567573	1.25027e-132	80	416387	301	242
Veyo_37889_c0_seq2	protein	1343	gi|357122966|ref|XP_003563184.1|PREDICTED: probable E3 ubiquitin-protein ligase XBOS34-like [Brachypodium distachyon]	XP_003563184	4.85603e-115	82	371318	275	226
Veyo_37899_c0_seq3	probable plastid-lipid-associated protein chloroplastic-like	1329	gi|326518608|dbj|BAJ88333.1|predicted protein [Hordeum vulgare subsp. vulgare]	BAJ88333	5.34561e-135	86	412.92	264	229
Veyo_38941_c0_seq1	cop9 signalosome complex subunit 7	1208	gi|357122789|ref|XP_003563097.1|PREDICTED: COP9 signalosome complex subunit 7-like isoform 1 [Brachypodium distachyon]	XP_003563097	1.7237e-159	97	471085	260	254
Veyo_38946_c0_seq2	protein odorant1-like	916	gi|475578103|gb|EMT18012.1|Protein ODORANT1 [Aegilops tauschii]	EMT18012	2.27448e-81	78	271937	225	176
Veyo_38949_c0_seq1	glucomannan 4-beta-mannosyltransferase 9-like	2245	gi|357141452|ref|XP_003572230.1|PREDICTED: probable mannan synthase 11-like [Brachypodium distachyon]	XP_003572230	0.0	91	949118	561	514
Veyo_39021_c0_seq1	hypothetical protein F775_17292	2074	gi|475555025|gb|EMT12353.1|hypothetical protein F775_17292 [Aegilops tauschii]	EMT12353	0.0	94	1079.7	585	555
Veyo_39064_c0_seq1	cct motif family expressed	1535	gi|474147750|gb|EMS56853.1|Two-component response regulator-like PRR95 [Triticum urartu]	EMS56853	5.96785e-170	83	518464	361	300
Veyo_39474_c0_seq1	protein binding protein	1946	gi|357167080|ref|XP_003580994.1|PREDICTED: uncharacterized protein LOC100836924 [Brachypodium distachyon]	XP_003580994	0.0	79	588956	476	380
Veyo_39637_c0_seq2	nuclease harbi1-like	1227	gi|222635238|gb|EEE65370.1|hypothetical protein OsJ_20664 [Oryza sativa Japonica Group]	EEE65370	7.78424e-160	78	479174	346	273
Veyo_39659_c0_seq1	protein	1498	gi|357136128|ref|XP_003569658.1|PREDICTED: uncharacterized protein LOC100841737 [Brachypodium distachyon]	XP_003569658	4.4354e-172	97	510375	344	334
Veyo_39665_c0_seq1	auxilin-related protein 2	3658	gi|474056531|gb|EMS53814.1|Auxilin-related protein 2 [Triticum urartu]	EMS53814	0.0	73	1379.77	1313	965
Veyo_39729_c0_seq2	pentatricopeptide repeat-containing	1918	gi|357115373|ref|XP_003559463.1|PREDICTED: uncharacterized protein At4g22758-like [Brachypodium distachyon]	XP_003559463	3.20559e-33	77	151369	123	95
Veyo_39747_c0_seq1	cell surface protein	375	gi|340517473|gb|EGR47717.1|predicted protein [Trichoderma reesei QM6a]	EGR47717	2.9736e-10	95	75485	42	40
Veyo_39903_c0_seq2	wrky transcription factor 6-like	2204	gi|326512044|dbj|BAJ96003.1|predicted protein [Hordeum vulgare subsp. vulgare] >gi|326523251|dbj|BAJ88666.1| predicted protein [Hordeum vulgare subsp. vulgare]	BAJ96003	0.0	79	612068	538	426
Veyo_40056_c0_seq1	minor allergen alt a 7	742	gi|310796443|gb|EFQ31904.1|quinone oxidoreductase [Glomerella graminicola M1.001]	EFQ31904	7.59601e-107	87	331257	202	177
Veyo_40099_c0_seq1	phytosulfokine receptor 2	831	gi|195984203|gb|ACG63781.1|ice recrystallization inhibition protein-like protein [Lolium perenne]	ACG63781	7.73231e-140	95	419468	247	236
Veyo_40105_c0_seq2	glycerol 3-phosphate permease	858	gi|326530218|dbj|BAJ97535.1|predicted protein [Hordeum vulgare subsp. vulgare]	BAJ97535	3.45165e-110	95	350132	198	190
Veyo_40344_c0_seq1	ribulose- -bisphosphate carboxylase oxygenase large subunit	1636	gi|159106872|ref|YP_001531291.1|rbcL gene product (chloroplast) [Lolium perenne] >gi|427437080|ref|YP_007026647.1| ribulose-1,5-bisphosphate carboxylase/oxygenase large subunit [Festuca pratensis] >gi|218546883|sp|A8Y9H8.1|RBL_LOLPR RecName: Full=Ribulose bisphosphate carboxylase large chain; Short=RuBisCO large subunit; Flags: Precursor >gi|158934406|emb|CAO85984.1| ribulose-1,5-bisphosphate car…	YP_001531291	0.0	100	958362	477	477
Veyo_40463_c0_seq1	uncharacterized loc101221896 isoform 1	1279	gi|357110980|ref|XP_003557293.1|PREDICTED: uncharacterized protein LOC100827914 [Brachypodium distachyon]	XP_003557293	2.64387e-123	80	382104	261	209
Veyo_40463_c0_seq2	uncharacterized loc101221896 isoform 1	1296	gi|357110980|ref|XP_003557293.1|PREDICTED: uncharacterized protein LOC100827914 [Brachypodium distachyon]	XP_003557293	4.91253e-123	80	381719	261	209
Veyo_40508_c0_seq1	ac112514_1 retroelement	659	gi|474224549|gb|EMS59394.1|hypothetical protein TRIUR3_07023 [Triticum urartu]	EMS59394	1.65415e-13	53	893521	173	93
Veyo_40630_c0_seq1	probable lipoxygenase 6-like	985	gi|357120556|ref|XP_003561993.1|PREDICTED: probable lipoxygenase 6-like [Brachypodium distachyon]	XP_003561993	0.0	97	648662	328	321
Veyo_40979_c0_seq1	probable rna-binding protein 19-like	3463	gi|475570169|gb|EMT15961.1|Multiple RNA-binding domain-containing protein 1 [Aegilops tauschii]	EMT15961	0.0	94	1545.79	889	840
Veyo_41262_c0_seq3	histidine-containing phosphotransfer protein 4	749	gi|357128735|ref|XP_003566025.1|PREDICTED: histidine-containing phosphotransfer protein 4-like [Brachypodium distachyon]	XP_003566025	6.03663e-82	88	266159	152	134
Veyo_41305_c0_seq1	hypothetical protein NECHADRAFT_98822	844	gi|302923078|ref|XP_003053600.1|hypothetical protein NECHADRAFT_98822 [Nectria haematococca mpVI 77-13-4] >gi|256734541|gb|EEU47887.1| hypothetical protein NECHADRAFT_98822 [Nectria haematococca mpVI 77-13-4]	XP_003053600	1.72866e-16	59	985969	114	68
Veyo_41430_c0_seq1	hypoxanthine-guanine phosphoribosyltransferase-like	1081	gi|326498087|dbj|BAJ94906.1|predicted protein [Hordeum vulgare subsp. vulgare]	BAJ94906	3.03429e-99	98	316235	195	192
Veyo_41641_c1_seq4	sr-rich pre-mrna splicing activator	3106	gi|357112922|ref|XP_003558254.1|PREDICTED: serine/arginine repetitive matrix protein 1-like [Brachypodium distachyon]	XP_003558254	4.6628e-118	95	384415	204	194
Veyo_41645_c0_seq1	isoform cra_a	1565	gi|148680466|gb|EDL12413.1|mCG11265, isoform CRA_a [Mus musculus]	EDL12413	0.0	100	1059.28	509	509
Veyo_41665_c0_seq1	peroxidase 12	544	gi|475479592|gb|EMT02794.1|Peroxidase 4 [Aegilops tauschii]	EMT02794	4.01668e-58	85	209534	136	116
Veyo_41751_c0_seq1	aspartic proteinase nepenthesin-1	1340	gi|20160862|dbj|BAB89801.1|putative aspartic proteinase nepenthesin I [Oryza sativa Japonica Group]	BAB89801	2.2187e-09	52	808777	162	85
Veyo_41781_c0_seq2	s-adenosyl-l-methionine-dependent methyltransferase domain-containing protein	1605	gi|357120893|ref|XP_003562159.1|PREDICTED: uncharacterized protein LOC100836732 [Brachypodium distachyon]	XP_003562159	7.82638e-159	87	479945	327	287
Veyo_42075_c0_seq2	vesicle-associated membrane protein 726-like	1254	gi|326516202|dbj|BAJ88124.1|predicted protein [Hordeum vulgare subsp. vulgare]	BAJ88124	5.25496e-128	98	392889	221	217
Veyo_42159_c0_seq1	wir1a_wheat ame: full=protein wir1a	654	gi|326493018|dbj|BAJ84970.1|predicted protein [Hordeum vulgare subsp. vulgare]	BAJ84970	0.000413285	62	60077	82	51
Veyo_42276_c0_seq2	upf0161 protein at3g09310-like	815	gi|242072097|ref|XP_002451325.1|hypothetical protein SORBIDRAFT_05g027840 [Sorghum bicolor] >gi|241937168|gb|EES10313.1| hypothetical protein SORBIDRAFT_05g027840 [Sorghum bicolor]	XP_002451325	8.3646e-59	81	204912	139	113
Veyo_42301_c0_seq1	tubulin gamma chain	525	gi|477530279|gb|ENH82021.1|hypothetical protein Cob_09667 [Colletotrichum orbiculare MAFF 240422]	ENH82021	3.66816e-23	79	110538	87	69
Veyo_42305_c0_seq1	uncharacterized protein LOC100277495	1619	gi|226495813|ref|NP_001144506.1|uncharacterized protein LOC100277495 [Zea mays] >gi|195643098|gb|ACG41017.1| hypothetical protein [Zea mays]	NP_001144506	3.0433e-55	52	213001	413	218
Veyo_42433_c0_seq1	calcium lipid binding	2101	gi|357144206|ref|XP_003573210.1|PREDICTED: extended synaptotagmin-3-like isoform 1 [Brachypodium distachyon]	XP_003573210	0.0	97	986097	514	499
Veyo_42479_c0_seq1	f-box lrr-repeat protein at3g03360-like	1657	gi|475570766|gb|EMT16108.1|hypothetical protein F775_11124 [Aegilops tauschii]	EMT16108	3.09217e-93	73	313538	335	245
Veyo_42677_c0_seq1	seed maturation protein expressed	759	gi|357121168|ref|XP_003562293.1|PREDICTED: uncharacterized protein LOC100833355 [Brachypodium distachyon]	XP_003562293	5.24994e-100	92	321242	199	185
Veyo_42709_c0_seq1	PREDICTED: uncharacterized protein LOC100843858	1913	gi|357127320|ref|XP_003565330.1|PREDICTED: uncharacterized protein LOC100843858 [Brachypodium distachyon]	XP_003565330	0.0	75	714531	599	454
Veyo_42792_c0_seq1	diacylglycerol kinase 2	935	gi|357144777|ref|XP_003573410.1|PREDICTED: diacylglycerol kinase eta-like [Brachypodium distachyon]	XP_003573410	2.3118e-124	90	386726	226	205
Veyo_42841_c0_seq2	derlin- -like isoform 1	1293	gi|162463906|ref|NP_001105799.1|derlin-2.2 [Zea mays] >gi|114149270|sp|Q4G2J3.1|DER22_MAIZE RecName: Full=Derlin-2.2; AltName: Full=ZmDerlin2-2 >gi|64501015|gb|AAY41611.1| derlin2-2 [Zea mays] >gi|64501151|gb|AAY41615.1| derlin2-2 [Zea mays] >gi|414873986|tpg|DAA52543.1| TPA: derlin-2.2 [Zea mays]	NP_001105799	5.17296e-155	98	462996	249	245
Veyo_42848_c0_seq1	isoform cra_a	1573	gi|148680466|gb|EDL12413.1|mCG11265, isoform CRA_a [Mus musculus]	EDL12413	0.0	100	1065.83	512	512
Veyo_42889_c0_seq1	nad-dependent epimerase dehydratase	614	gi|357123709|ref|XP_003563550.1|PREDICTED: uncharacterized protein At2g37660, chloroplastic-like [Brachypodium distachyon]	XP_003563550	4.50402e-96	99	304294	149	148
Veyo_42948_c0_seq3	mediator of rna polymerase ii transcription subunit 33a-like	3288	gi|357111157|ref|XP_003557381.1|PREDICTED: uncharacterized protein LOC100828721 [Brachypodium distachyon]	XP_003557381	0.0	88	789645	476	420
Veyo_42971_c0_seq2	histone-lysine n-methyltransferase suvr5-like	3908	gi|357143271|ref|XP_003572863.1|PREDICTED: histone-lysine N-methyltransferase SUVR5-like [Brachypodium distachyon]	XP_003572863	0.0	88	2095.47	1243	1104
Veyo_42991_c0_seq1	anthocyanidin -o-glucosyltransferase	859	gi|326495328|dbj|BAJ85760.1|predicted protein [Hordeum vulgare subsp. vulgare]	BAJ85760	1.55713e-115	92	365155	273	253
Veyo_43007_c0_seq1	reduced height-2	512	gi|380504056|gb|AFD62413.1|reduced height-2 [Eragrostis tef] >gi|380504058|gb|AFD62414.1| reduced height-2 [Eragrostis tef] >gi|380504060|gb|AFD62415.1| reduced height-2 [Eragrostis tef] >gi|380504062|gb|AFD62416.1| reduced height-2 [Eragrostis tef] >gi|380504064|gb|AFD62417.1| reduced height-2 [Eragrostis tef] >gi|380504066|gb|AFD62418.1| reduced height-2 [Eragrostis tef]	AFD62413	4.81618e-43	89	174096	108	97
Veyo_43057_c0_seq2	mitogen-activated protein kinase 14	2516	gi|326501840|dbj|BAK06412.1|predicted protein [Hordeum vulgare subsp. vulgare]	BAK06412	0.0	92	645966	357	331
Veyo_43108_c0_seq6	ring u-box domain-containing protein	1349	gi|475607042|gb|EMT26573.1|Transmembrane E3 ubiquitin-protein ligase 1 [Aegilops tauschii]	EMT26573	1.61768e-121	98	384.8	185	182
Veyo_43212_c0_seq1	c-terminal region family expressed	976	gi|475550386|gb|EMT11441.1|hypothetical protein F775_30732 [Aegilops tauschii]	EMT11441	7.90523e-30	82	135191	129	106
Veyo_43342_c0_seq1	zn-dependent including glyoxylase	417	gi|475361655|gb|EMT00488.1|hypothetical protein F775_32270 [Aegilops tauschii]	EMT00488	5.52174e-85	97	275789	137	133
Veyo_43362_c0_seq2	2-aminoethanethiol dioxygenase-like	796	gi|357155946|ref|XP_003577291.1|PREDICTED: 2-aminoethanethiol dioxygenase-like [Brachypodium distachyon]	XP_003577291	7.14669e-59	97	211075	107	104
Veyo_43405_c0_seq1	armadillo beta-catenin repeat related protein	2477	gi|326528113|dbj|BAJ89108.1|predicted protein [Hordeum vulgare subsp. vulgare]	BAJ89108	0.0	91	1228.77	735	672
Veyo_43441_c0_seq1	transmembrane protein 56	1432	gi|357133026|ref|XP_003568129.1|PREDICTED: transmembrane protein 56-like isoform 1 [Brachypodium distachyon] >gi|357133028|ref|XP_003568130.1| PREDICTED: transmembrane protein 56-like isoform 2 [Brachypodium distachyon]	XP_003568129	5.73389e-159	93	475707	262	246
Veyo_43452_c0_seq2	swap surp domain-containing protein	3213	gi|475625657|gb|EMT33047.1|Splicing factor, arginine/serine-rich 8 [Aegilops tauschii]	EMT33047	0.0	77	788104	751	582
Veyo_43467_c0_seq1	mitogen-activated protein kinase kinase 6-like	2316	gi|473789939|gb|EMS46320.1|Mitogen-activated protein kinase kinase 6 [Triticum urartu]	EMS46320	0.0	94	986867	524	494
Veyo_43771_c0_seq2	nadph--cytochrome p450 reductase	1245	gi|357162410|ref|XP_003579401.1|PREDICTED: NADPH--cytochrome P450 reductase-like [Brachypodium distachyon]	XP_003579401	0.0626245	85	604622	40	34
Veyo_43821_c0_seq2	70 kda peptidyl-prolyl isomerase	2289	gi|357149049|ref|XP_003574982.1|PREDICTED: 70 kDa peptidyl-prolyl isomerase-like [Brachypodium distachyon]	XP_003574982	0.0	88	1007.28	654	582
Veyo_43829_c0_seq1	protein arginine serine-rich 45	1587	gi|357126878|ref|XP_003565114.1|PREDICTED: uncharacterized protein LOC100845778 isoform 2 [Brachypodium distachyon]	XP_003565114	1.77771e-49	93	199519	116	108
Veyo_43987_c0_seq3	protein accumulation and replication of chloroplasts 3-like	2561	gi|357154555|ref|XP_003576822.1|PREDICTED: protein ACCUMULATION AND REPLICATION OF CHLOROPLASTS 3-like [Brachypodium distachyon]	XP_003576822	0.0	89	976852	616	553
Veyo_44052_c0_seq2	e3 ubiquitin-protein ligase trim33	5362	gi|473984078|gb|EMS51652.1|E3 ubiquitin-protein ligase TRIM33 [Triticum urartu]	EMS51652	0.0	79	1898.63	1515	1201
Veyo_44066_c0_seq1	o-methyltransferase zrp4	662	gi|474094613|gb|EMS55017.1|putative O-methyltransferase 2 [Triticum urartu]	EMS55017	1.29452e-114	90	355.91	212	192
Veyo_44111_c0_seq6	beta-glucosidase 11-like	1320	gi|357129686|ref|XP_003566492.1|PREDICTED: beta-glucosidase 10-like isoform 2 [Brachypodium distachyon]	XP_003566492	0.0	92	606675	348	322
Veyo_44161_c0_seq1	calcium-dependent phosphotriesterase-like protein	677	gi|326518998|dbj|BAJ92659.1|predicted protein [Hordeum vulgare subsp. vulgare] >gi|326530830|dbj|BAK01213.1| predicted protein [Hordeum vulgare subsp. vulgare]	BAJ92659	2.38382e-104	89	328946	228	205
Veyo_44223_c0_seq1	short-chain dehydrogenase reductase family	1107	gi|322695904|gb|EFY87705.1|hypothetical protein MAC_06299 [Metarhizium acridum CQMa 102]	EFY87705	6.62627e-137	78	416772	303	237
Veyo_44314_c0_seq1	auxin-induced protein expressed	1353	gi|326496747|dbj|BAJ98400.1|predicted protein [Hordeum vulgare subsp. vulgare]	BAJ98400	1.24322e-107	90	346665	216	196
Veyo_44314_c0_seq5	tpa: aldo keto reductase family protein	1307	gi|326496747|dbj|BAJ98400.1|predicted protein [Hordeum vulgare subsp. vulgare]	BAJ98400	0.0	94	599742	338	321
Veyo_44354_c0_seq1	peroxidase 12	545	gi|475479592|gb|EMT02794.1|Peroxidase 4 [Aegilops tauschii]	EMT02794	1.6145e-59	85	210.69	137	117
Veyo_44369_c0_seq1	ferredoxin-thioredoxin variable chain	1032	gi|357136723|ref|XP_003569953.1|PREDICTED: ferredoxin-thioredoxin reductase, variable chain-like [Brachypodium distachyon]	XP_003569953	1.1428e-46	82	176407	134	111
Veyo_44373_c0_seq1	transmembrane protein 56	1434	gi|357133026|ref|XP_003568129.1|PREDICTED: transmembrane protein 56-like isoform 1 [Brachypodium distachyon] >gi|357133028|ref|XP_003568130.1| PREDICTED: transmembrane protein 56-like isoform 2 [Brachypodium distachyon]	XP_003568129	5.94132e-159	93	475707	262	246
Veyo_44519_c0_seq1	metallothionein-like protein type 2	582	gi|13774274|gb|AAK38824.1|AF246982_1metallothionein-like protein type 2 [Poa secunda]	AAK38824	1.09346e-08	92	724034	41	38
Veyo_44763_c0_seq1	mismatched base pair and cruciform dna recognition	662	gi|358391317|gb|EHK40721.1|hypothetical protein TRIATDRAFT_32123 [Trichoderma atroviride IMI 206040]	EHK40721	1.16706e-62	84	216853	175	148
Veyo_44832_c0_seq1	transcription factor une12	1814	gi|357119229|ref|XP_003561348.1|PREDICTED: transcription factor UNE12-like [Brachypodium distachyon]	XP_003561348	5.92207e-36	100	159844	75	75
Veyo_44977_c0_seq1	phytosulfokine receptor 2	831	gi|195984203|gb|ACG63781.1|ice recrystallization inhibition protein-like protein [Lolium perenne]	ACG63781	7.73231e-140	95	419468	247	236
Veyo_45058_c0_seq2	ubiquitin-like domain-containing ctd phosphatase-like	1334	gi|326517370|dbj|BAK00052.1|predicted protein [Hordeum vulgare subsp. vulgare]	BAK00052	0.0	91	544658	336	309
Veyo_45094_c0_seq1	hypothetical protein ZEAMMB73_117146	739	gi|413939054|gb|AFW73605.1|hypothetical protein ZEAMMB73_117146 [Zea mays]	AFW73605	2.78464e-07	94	685514	36	34
Veyo_45103_c0_seq1	tpa: far1-domain family sequence	3307	gi|326525082|dbj|BAK07811.1|predicted protein [Hordeum vulgare subsp. vulgare]	BAK07811	0.0	90	1474.14	904	814
Veyo_45197_c0_seq1	protein lurp-one-related 12-like	912	gi|357128799|ref|XP_003566057.1|PREDICTED: protein LURP-one-related 12-like [Brachypodium distachyon]	XP_003566057	8.84942e-63	82	221861	202	166
Veyo_45218_c0_seq1	inactive purple acid phosphatase 1	713	gi|475532881|gb|EMT08296.1|Putative inactive purple acid phosphatase 1 [Aegilops tauschii]	EMT08296	2.00812e-74	96	260766	151	146
Veyo_45281_c0_seq1	rop guanine nucleotide exchange factor 1-like	1517	gi|357159799|ref|XP_003578563.1|PREDICTED: rop guanine nucleotide exchange factor 1-like [Brachypodium distachyon]	XP_003578563	0.0	94	717613	430	408
Veyo_45339_c0_seq2	dna polymerase zeta subunit	2975	gi|357121575|ref|XP_003562494.1|PREDICTED: DNA polymerase zeta catalytic subunit-like [Brachypodium distachyon]	XP_003562494	0.0	97	1132.09	583	567
Veyo_45339_c0_seq5	dna polymerase zeta subunit	2850	gi|326529379|dbj|BAK01083.1|predicted protein [Hordeum vulgare subsp. vulgare]	BAK01083	0.0	93	1682.92	924	865
Veyo_45441_c0_seq1	serine esterase domain-containing protein	928	gi|242081637|ref|XP_002445587.1|hypothetical protein SORBIDRAFT_07g022010 [Sorghum bicolor] >gi|241941937|gb|EES15082.1| hypothetical protein SORBIDRAFT_07g022010 [Sorghum bicolor]	XP_002445587	1.46523e-115	81	358221	264	216
Veyo_45531_c0_seq2	f-box protein at4g00755-like	1896	gi|326493264|dbj|BAJ85093.1|predicted protein [Hordeum vulgare subsp. vulgare]	BAJ85093	7.63949e-146	83	452981	343	285
Veyo_45700_c0_seq2	mar-binding expressed	1498	gi|42408378|dbj|BAD09529.1|hypothetical protein [Oryza sativa Japonica Group] >gi|125601944|gb|EAZ41269.1| hypothetical protein OsJ_25777 [Oryza sativa Japonica Group]	BAD09529	1.36825e-55	56	213386	306	174
Veyo_45712_c0_seq1	protein argonaute 1b	2100	gi|242089157|ref|XP_002440411.1|hypothetical protein SORBIDRAFT_09g000530 [Sorghum bicolor] >gi|241945696|gb|EES18841.1| hypothetical protein SORBIDRAFT_09g000530 [Sorghum bicolor]	XP_002440411	2.25221e-29	58	149828	203	118
Veyo_45746_c0_seq4	atp-dependent rna helicase dhh1	5548	gi|326505420|dbj|BAJ95381.1|predicted protein [Hordeum vulgare subsp. vulgare] >gi|326522769|dbj|BAJ88430.1| predicted protein [Hordeum vulgare subsp. vulgare]	BAJ95381	0.0	99	863988	431	427
Veyo_45746_c0_seq6	atp-dependent rna helicase dhh1	5124	gi|326505420|dbj|BAJ95381.1|predicted protein [Hordeum vulgare subsp. vulgare] >gi|326522769|dbj|BAJ88430.1| predicted protein [Hordeum vulgare subsp. vulgare]	BAJ95381	0.0	99	863988	431	427
Veyo_45752_c0_seq1	hypothetical protein F775_01496	1706	gi|475486125|gb|EMT03217.1|hypothetical protein F775_01496 [Aegilops tauschii]	EMT03217	1.63128e-74	74	270396	247	184
Veyo_45885_c0_seq1	catalase	591	gi|384236224|gb|AFH74422.1|catalase P3 [Fusarium oxysporum f. cubense]	AFH74422	2.51597e-84	84	284263	176	148
Veyo_45988_c0_seq2	dihydrodipicolinate reductase chloroplastic-like	1422	gi|357120949|ref|XP_003562186.1|PREDICTED: putative dihydrodipicolinate reductase 3, chloroplastic-like [Brachypodium distachyon]	XP_003562186	1.69808e-123	95	348977	183	175
Veyo_46147_c0_seq1	o-methyltransferase zrp4	660	gi|474094613|gb|EMS55017.1|putative O-methyltransferase 2 [Triticum urartu]	EMS55017	1.29452e-114	90	355.91	212	192
Veyo_46345_c0_seq1	uncharacterized fcp1 homology domain-containing	1258	gi|326521902|dbj|BAK04079.1|predicted protein [Hordeum vulgare subsp. vulgare]	BAK04079	3.35629e-159	88	500745	309	273
Veyo_46386_c0_seq2	dicer-like protein 4	5139	gi|473971148|gb|EMS51466.1|Endoribonuclease Dicer-like protein 4 [Triticum urartu]	EMS51466	0.0	91	2028.06	1185	1082
Veyo_46386_c0_seq6	dicer-like protein 4	5332	gi|473971148|gb|EMS51466.1|Endoribonuclease Dicer-like protein 4 [Triticum urartu]	EMS51466	0.0	91	2137.46	1249	1138
Veyo_46436_c0_seq2	probable receptor-like serine threonine-protein kinase at5g57670-like	2002	gi|357145339|ref|XP_003573609.1|PREDICTED: probable receptor-like serine/threonine-protein kinase At5g57670-like [Brachypodium distachyon]	XP_003573609	0.0	92	930243	520	481
Veyo_46573_c0_seq1	nadp-dependent alcohol dehydrogenase 6	550	gi|342881720|gb|EGU82552.1|hypothetical protein FOXB_06918 [Fusarium oxysporum Fo5176] >gi|475672707|gb|EMT69830.1| NADP-dependent alcohol dehydrogenase 6 [Fusarium oxysporum f. sp. cubense race 4] >gi|477518147|gb|ENH70372.1| NADP-dependent alcohol dehydrogenase 6 [Fusarium oxysporum f. sp. cubense race 1]	EGU82552	2.97564e-62	79	220.32	163	129
Veyo_46694_c0_seq1	retrotransposon line expressed	2230	gi|475608103|gb|EMT26924.1|hypothetical protein F775_00648 [Aegilops tauschii]	EMT26924	1.81582e-26	79	128257	91	72
Veyo_46714_c2_seq1	vacuolar atp synthase subunit b isoform 1	2588	gi|34787350|dbj|BAC87784.1|vacuolar ATPase B-subunit [Hordeum vulgare]	BAC87784	1.29636e-07	80	758702	51	41
Veyo_46714_c2_seq6	vacuolar atp synthase subunit b isoform 1	2284	gi|34787350|dbj|BAC87784.1|vacuolar ATPase B-subunit [Hordeum vulgare]	BAC87784	1.05336e-07	80	758702	51	41
Veyo_46745_c0_seq2	subtilisin-like protease	910	gi|326528621|dbj|BAJ97332.1|predicted protein [Hordeum vulgare subsp. vulgare]	BAJ97332	7.02298e-132	89	416772	239	214
Veyo_46749_c0_seq1	probable lrr receptor-like serine threonine-protein kinase at1g53430-like	3430	gi|218190361|gb|EEC72788.1|hypothetical protein OsI_06468 [Oryza sativa Indica Group]	EEC72788	0.0	86	1101.27	675	587
Veyo_46749_c0_seq3	probable lrr receptor-like serine threonine-protein kinase at1g07650-like	3404	gi|218190361|gb|EEC72788.1|hypothetical protein OsI_06468 [Oryza sativa Indica Group]	EEC72788	0.0	88	818.15	488	434
Veyo_46764_c0_seq1	retrotransposon unclassified	2404	gi|116309424|emb|CAH66499.1|H0321H01.8 [Oryza sativa Indica Group]	CAH66499	1.82602e-129	62	447588	517	325
Veyo_46810_c0_seq2	predicted protein	681	gi|340520810|gb|EGR51045.1|predicted protein [Trichoderma reesei QM6a]	EGR51045	0.00228812	68	589214	86	59
Veyo_46839_c0_seq1	1-phosphatidylinositol-3-phosphate 5-kinase fab1	3218	gi|357141414|ref|XP_003572216.1|PREDICTED: uncharacterized protein LOC100832157 [Brachypodium distachyon]	XP_003572216	0.0	83	1647.87	1099	923
Veyo_46866_c0_seq1	hypothetical protein NECHADRAFT_58192	409	gi|302894275|ref|XP_003046018.1|hypothetical protein NECHADRAFT_58192 [Nectria haematococca mpVI 77-13-4] >gi|256726945|gb|EEU40305.1| hypothetical protein NECHADRAFT_58192 [Nectria haematococca mpVI 77-13-4]	XP_003046018	1.6444e-27	82	118242	89	73
Veyo_46940_c0_seq1	signal peptidase complex catalytic subunit sec11c-like	1297	gi|357133914|ref|XP_003568566.1|PREDICTED: signal peptidase complex catalytic subunit SEC11C-like [Brachypodium distachyon]	XP_003568566	3.20237e-111	97	348977	180	176
Veyo_47025_c0_seq1	benzoate carboxyl methyltransferase	1467	gi|475518705|gb|EMT06235.1|Jasmonate O-methyltransferase [Aegilops tauschii]	EMT06235	1.77207e-158	80	480715	355	286
Veyo_47070_c0_seq1	uncharacterized fcp1 homology domain-containing	2042	gi|357111771|ref|XP_003557684.1|PREDICTED: uncharacterized FCP1 homology domain-containing protein C1271.03c-like [Brachypodium distachyon]	XP_003557684	1.24461e-122	86	390193	245	213
Veyo_47070_c0_seq2	uncharacterized fcp1 homology domain-containing	1250	gi|326521902|dbj|BAK04079.1|predicted protein [Hordeum vulgare subsp. vulgare]	BAK04079	3.00264e-159	88	500745	309	273
Veyo_47328_c0_seq2	telomere-binding protein 1	2432	gi|326490555|dbj|BAJ84941.1|predicted protein [Hordeum vulgare subsp. vulgare]	BAJ84941	0.0	85	1016.91	658	561
Veyo_47358_c0_seq2	e3 ubiquitin-protein ligase arkadia	2021	gi|474451430|gb|EMS68907.1|E3 ubiquitin-protein ligase Arkadia [Triticum urartu]	EMS68907	0.0	83	707212	585	487
Veyo_47398_c0_seq1	ethylene-responsive transcription factor rap2-3-like	901	gi|336396984|gb|AEI54692.1|AP2/EREBP-like protein [Hordeum vulgare subsp. vulgare] >gi|336396986|gb|AEI54693.1| AP2/EREBP-like protein [Hordeum vulgare subsp. vulgare]	AEI54692	1.37607e-39	72	160229	186	135
Veyo_47541_c0_seq5	disease resistance protein rga1	1856	gi|152060786|gb|ABS29034.1|Lr1 disease resistance protein [Triticum aestivum] >gi|156152301|gb|ABU54404.1| disease resistance protein [Triticum aestivum]	ABS29034	4.23917e-19	80	117087	88	71
Veyo_47599_c0_seq2	senescence-associated protein	1201	gi|357134871|ref|XP_003569039.1|PREDICTED: uncharacterized protein LOC100831242 [Brachypodium distachyon]	XP_003569039	4.66676e-150	92	451055	294	273
Veyo_47615_c0_seq1	plastidic atp adp transporter	2308	gi|326490632|dbj|BAJ89983.1|predicted protein [Hordeum vulgare subsp. vulgare]	BAJ89983	0.0	96	997653	541	521
Veyo_47627_c0_seq3	atp-dependent rna helicase mitochondrial-like	1593	gi|357115310|ref|XP_003559433.1|PREDICTED: ATP-dependent RNA helicase SUPV3L1, mitochondrial-like [Brachypodium distachyon]	XP_003559433	0.0	93	810061	443	416
Veyo_47645_c0_seq1	ribulose bisphosphate carboxylase oxygenase activase chloroplastic	684	gi|474153434|gb|EMS57011.1|Ribulose bisphosphate carboxylase/oxygenase activase B, chloroplastic [Triticum urartu]	EMS57011	3.49402e-61	92	223787	132	122
Veyo_47645_c1_seq1	ribulose bisphosphate carboxylase oxygenase activase chloroplastic	412	gi|474153434|gb|EMS57011.1|Ribulose bisphosphate carboxylase/oxygenase activase B, chloroplastic [Triticum urartu]	EMS57011	1.2426	91	492914	34	31
Veyo_47738_c0_seq3	octicosapeptide phox domain-containing protein kinase	4068	gi|125600038|gb|EAZ39614.1|hypothetical protein OsJ_24047 [Oryza sativa Japonica Group]	EAZ39614	0.0	78	1564.67	1162	912
Veyo_47809_c0_seq1	u-box domain-containing protein 43	482	gi|326499612|dbj|BAJ86117.1|predicted protein [Hordeum vulgare subsp. vulgare] >gi|326521078|dbj|BAJ96742.1| predicted protein [Hordeum vulgare subsp. vulgare]	BAJ86117	2.87568e-64	91	234187	160	147
Veyo_47875_c0_seq1	50s ribosomal protein l14	705	gi|474258380|gb|EMS60430.1|50S ribosomal protein L14 [Triticum urartu]	EMS60430	3.32593e-89	97	284648	160	156
Veyo_47880_c0_seq1	vacuolar protein sorting 13c	3177	gi|475582324|gb|EMT19102.1|hypothetical protein F775_02008 [Aegilops tauschii]	EMT19102	0.0	92	1679.46	956	882
Veyo_47896_c0_seq1	hypothetical protein GLRG_04741	508	gi|310794136|gb|EFQ29597.1|hypothetical protein GLRG_04741 [Glomerella graminicola M1.001]	EFQ29597	1.60104e-36	76	145591	117	90
Veyo_48188_c0_seq1	mate efflux family protein chloroplastic-like	2184	gi|326504936|dbj|BAK06759.1|predicted protein [Hordeum vulgare subsp. vulgare]	BAK06759	0.0	91	768844	525	482
Veyo_48216_c0_seq1	f-box lrr-repeat protein 12-like	2013	gi|357156953|ref|XP_003577632.1|PREDICTED: F-box/LRR-repeat protein 12-like [Brachypodium distachyon] >gi|357156956|ref|XP_003577633.1| PREDICTED: F-box/LRR-repeat protein 12-like [Brachypodium distachyon]	XP_003577632	0.0	90	589341	380	344
Veyo_48220_c0_seq1	cell number regulator 2-like	711	gi|357167753|ref|XP_003581316.1|PREDICTED: cell number regulator 2-like [Brachypodium distachyon]	XP_003581316	1.38621e-62	83	216468	135	113
Veyo_48233_c0_seq1	nifu-like n-terminal domain-containing protein	628	gi|357132486|ref|XP_003567861.1|PREDICTED: iron-sulfur cluster assembly enzyme ISCU, mitochondrial-like [Brachypodium distachyon]	XP_003567861	5.3319e-49	98	178718	89	88
Veyo_48245_c0_seq1	pr17c precursor	858	gi|2266666|emb|CAA74594.1|hypothetical protein [Hordeum vulgare] >gi|326494904|dbj|BAJ85547.1| predicted protein [Hordeum vulgare subsp. vulgare] >gi|326514206|dbj|BAJ92253.1| predicted protein [Hordeum vulgare subsp. vulgare]	CAA74594	3.85445e-110	93	342043	201	187
Veyo_48256_c0_seq1	tonoplast intrinsic protein	827	gi|213536819|gb|ACJ53708.1|tonoplast intrinsic protein 1-1 [Lolium perenne]	ACJ53708	1.98132e-33	98	145591	71	70
Veyo_48389_c0_seq1	protein serine threonine kinase	1846	gi|326504880|dbj|BAK06731.1|predicted protein [Hordeum vulgare subsp. vulgare]	BAK06731	0.0	92	801971	480	443
Veyo_48400_c0_seq2	hypothetical protein TRIVIDRAFT_59511	435	gi|358383445|gb|EHK21111.1|hypothetical protein TRIVIDRAFT_59511 [Trichoderma virens Gv29-8]	EHK21111	3.37187e-08	72	535286	44	32
Veyo_48428_c0_seq1	papain-like cysteine proteinase	1365	gi|1323748|gb|AAC49287.1|thiol protease [Triticum aestivum]	AAC49287	1.36685e-161	78	485723	370	289
Veyo_48452_c0_seq3	f-box lrr-repeat protein at5g02700-like	804	gi|242048176|ref|XP_002461834.1|hypothetical protein SORBIDRAFT_02g008945 [Sorghum bicolor] >gi|241925211|gb|EER98355.1| hypothetical protein SORBIDRAFT_02g008945 [Sorghum bicolor]	XP_002461834	1.92273e-33	62	150599	168	105
Veyo_48578_c0_seq3	transcription factor pif5	2017	gi|357119457|ref|XP_003561456.1|PREDICTED: transcription factor PIF1-like [Brachypodium distachyon]	XP_003561456	2.99352e-131	77	414461	340	262
Veyo_48629_c0_seq2	ribonuclease j-like	3027	gi|475554909|gb|EMT12329.1|Ribonuclease J [Aegilops tauschii]	EMT12329	0.0	91	1484.55	839	771
Veyo_48633_c0_seq1	protein	594	gi|475602960|gb|EMT25275.1|hypothetical protein F775_01498 [Aegilops tauschii]	EMT25275	3.21183e-61	81	213772	152	124
Veyo_48641_c0_seq1	mate efflux family protein chloroplastic-like	2194	gi|326504936|dbj|BAK06759.1|predicted protein [Hordeum vulgare subsp. vulgare]	BAK06759	0.0	95	602823	371	355
Veyo_48641_c0_seq2	mate efflux family protein chloroplastic-like	2183	gi|326504936|dbj|BAK06759.1|predicted protein [Hordeum vulgare subsp. vulgare]	BAK06759	0.0	91	768844	525	482
Veyo_48641_c0_seq4	mate efflux family protein chloroplastic-like	2265	gi|326504936|dbj|BAK06759.1|predicted protein [Hordeum vulgare subsp. vulgare]	BAK06759	0.0	90	561607	366	331
Veyo_48682_c0_seq19	zac	2258	gi|357139004|ref|XP_003571076.1|PREDICTED: ADP-ribosylation factor GTPase-activating protein AGD12-like [Brachypodium distachyon]	XP_003571076	1.2618e-164	90	500.36	283	257
Veyo_48723_c0_seq2	heavy metal atpase	3397	gi|326533992|dbj|BAJ93769.1|predicted protein [Hordeum vulgare subsp. vulgare]	BAJ93769	0.0	96	1753.41	982	947
Veyo_48726_c0_seq1	tpr domain containing expressed	658	gi|474250737|gb|EMS60208.1|Ankyrin repeat, PH and SEC7 domain containing protein secG [Triticum urartu]	EMS60208	1.45941e-97	89	314309	190	170
Veyo_48740_c0_seq2	predicted protein	2024	gi|326515666|dbj|BAK07079.1|predicted protein [Hordeum vulgare subsp. vulgare]	BAK07079	0.0	93	620157	375	351
Veyo_48815_c0_seq1	phospholipase d delta-like	3034	gi|357159765|ref|XP_003578552.1|PREDICTED: phospholipase D delta-like isoform 1 [Brachypodium distachyon]	XP_003578552	0.0	95	1560.43	856	815
Veyo_48858_c1_seq1	g-type lectin s-receptor-like serine threonine-protein kinase sd2-5-like	628	gi|357162463|ref|XP_003579420.1|PREDICTED: G-type lectin S-receptor-like serine/threonine-protein kinase SD2-5-like [Brachypodium distachyon]	XP_003579420	3.21289e-126	93	388652	209	195
Veyo_48950_c0_seq2	kda heat-shock protein	314	gi|1536911|emb|CAA69172.1|17 kDa class I small heat shock protein [Hordeum vulgare subsp. vulgare]	CAA69172	1.27598e-27	92	121324	82	76
Veyo_48964_c0_seq1	u-box domain-containing protein 72-like	2078	gi|357146531|ref|XP_003574025.1|PREDICTED: U-box domain-containing protein 72-like [Brachypodium distachyon]	XP_003574025	0.0	98	1036.94	527	517
Veyo_48989_c0_seq5	calcium-transporting atpase plasma membrane-type-like	774	gi|115460390|ref|NP_001053795.1|Os04g0605500 [Oryza sativa Japonica Group] >gi|38346541|emb|CAD41784.2| OSJNBa0035M09.2 [Oryza sativa Japonica Group] >gi|38346912|emb|CAE03884.2| OSJNBb0015N08.12 [Oryza sativa Japonica Group] >gi|113565366|dbj|BAF15709.1| Os04g0605500 [Oryza sativa Japonica Group] >gi|218195517|gb|EEC77944.1| hypothetical protein OsI_17291 [Oryza sativa Indica Group] >gi|22262949…	NP_001053795	3.52484e-08	66	700922	75	50
Veyo_49070_c0_seq2	af434705_1 transcription factor x1	1913	gi|357135635|ref|XP_003569414.1|PREDICTED: uncharacterized protein LOC100844776 [Brachypodium distachyon]	XP_003569414	0.0	92	919457	523	484
Veyo_49106_c1_seq1	trna wybutosine-synthesizing protein 2 3 4-like	3516	gi|326508760|dbj|BAJ95902.1|predicted protein [Hordeum vulgare subsp. vulgare]	BAJ95902	0.0	90	1366.67	788	712
Veyo_49133_c0_seq1	psbp domain-containing protein chloroplastic-like	1147	gi|326518660|dbj|BAJ88359.1|predicted protein [Hordeum vulgare subsp. vulgare]	BAJ88359	2.14268e-124	86	384.8	261	225
Veyo_49150_c0_seq3	protein mei2-like 4-like	3422	gi|357163167|ref|XP_003579645.1|PREDICTED: protein MEI2-like 4-like [Brachypodium distachyon]	XP_003579645	0.0	79	864759	617	489
Veyo_49176_c0_seq3	uncharacterized protein LOC100274203	824	gi|226506094|ref|NP_001142047.1|uncharacterized protein LOC100274203 [Zea mays] >gi|194706896|gb|ACF87532.1| unknown [Zea mays] >gi|195613262|gb|ACG28461.1| hypothetical protein [Zea mays] >gi|224032673|gb|ACN35412.1| unknown [Zea mays] >gi|413923693|gb|AFW63625.1| hypothetical protein ZEAMMB73_891797 [Zea mays] >gi|413923694|gb|AFW63626.1| hypothetical protein ZEAMMB73_891797 [Zea mays]	NP_001142047	3.42415e-16	77	959005	123	95
Veyo_49278_c0_seq1	nadh-ubiquinone oxidoreductase subunit	1038	gi|357460817|ref|XP_003600690.1|NADH-ubiquinone oxidoreductase subunit [Medicago truncatula] >gi|355489738|gb|AES70941.1| NADH-ubiquinone oxidoreductase subunit [Medicago truncatula]	XP_003600690	2.90382e-13	95	947449	46	44
Veyo_49289_c0_seq6	endoplasmic reticulum metallopeptidase 1-like	2875	gi|357119046|ref|XP_003561257.1|PREDICTED: endoplasmic reticulum metallopeptidase 1-like [Brachypodium distachyon]	XP_003561257	0.0	93	1219.53	708	664
Veyo_49329_c0_seq1	ring-h2 finger protein atl32-like	1252	gi|357142455|ref|XP_003572578.1|PREDICTED: RING-H2 finger protein ATL10-like [Brachypodium distachyon]	XP_003572578	3.87008e-57	71	213001	281	200
Veyo_49330_c0_seq1	atp-dependent dna family expressed	2344	gi|357113938|ref|XP_003558758.1|PREDICTED: ATP-dependent DNA helicase Q-like 2-like [Brachypodium distachyon]	XP_003558758	0.0	96	1236.09	675	648
Veyo_49335_c0_seq1	adp-ribosylation factor	433	gi|242033407|ref|XP_002464098.1|hypothetical protein SORBIDRAFT_01g012290 [Sorghum bicolor] >gi|241917952|gb|EER91096.1| hypothetical protein SORBIDRAFT_01g012290 [Sorghum bicolor]	XP_002464098	7.34162e-50	98	180644	86	85
Veyo_49448_c0_seq6	dead-box atp-dependent rna helicase 2	2500	gi|357138280|ref|XP_003570724.1|PREDICTED: DEAD-box ATP-dependent RNA helicase 34-like [Brachypodium distachyon]	XP_003570724	0.00129055	59	670106	93	55
Veyo_49509_c0_seq2	membrane protein	1514	gi|326518276|dbj|BAJ88167.1|predicted protein [Hordeum vulgare subsp. vulgare]	BAJ88167	1.40094e-167	86	503442	372	322
Veyo_49534_c0_seq2	glyceraldehyde-3-phosphate cytosolic	1847	gi|357137234|ref|XP_003570206.1|PREDICTED: glyceraldehyde-3-phosphate dehydrogenase, cytosolic-like [Brachypodium distachyon]	XP_003570206	0.0	98	700279	391	386
Veyo_49561_c0_seq1	hypothetical protein NECHADRAFT_58192	409	gi|302894275|ref|XP_003046018.1|hypothetical protein NECHADRAFT_58192 [Nectria haematococca mpVI 77-13-4] >gi|256726945|gb|EEU40305.1| hypothetical protein NECHADRAFT_58192 [Nectria haematococca mpVI 77-13-4]	XP_003046018	1.6444e-27	82	118242	89	73
Veyo_49573_c0_seq1	controlling leaf angle	1478	gi|475593833|gb|EMT22503.1|hypothetical protein F775_22630 [Aegilops tauschii]	EMT22503	2.20573e-144	75	445662	386	291
Veyo_49596_c0_seq3	hypothetical protein OsI_12022	899	gi|218193033|gb|EEC75460.1|hypothetical protein OsI_12022 [Oryza sativa Indica Group]	EEC75460	7.96244e-25	72	119783	137	100
Veyo_49636_c0_seq3	fatty acyl- reductase 1	1403	gi|357145525|ref|XP_003573673.1|PREDICTED: fatty acyl-CoA reductase 1-like [Brachypodium distachyon]	XP_003573673	0.0	92	643654	368	340
Veyo_49636_c0_seq4	fatty acyl- reductase 1	1386	gi|475535796|gb|EMT08796.1|Fatty acyl-CoA reductase 1 [Aegilops tauschii]	EMT08796	0.0	88	624009	388	345
Veyo_49822_c0_seq1	predicted protein	724	gi|326492427|dbj|BAK01997.1|predicted protein [Hordeum vulgare subsp. vulgare]	BAK01997	1.34711e-46	90	173711	101	91
Veyo_49908_c0_seq2	cohesin subunit	2362	gi|357126328|ref|XP_003564840.1|PREDICTED: uncharacterized protein LOC100841414 [Brachypodium distachyon]	XP_003564840	0.0	85	657522	467	397
Veyo_49923_c0_seq1	hypothetical protein FOC4_g10006643	762	gi|475668460|gb|EMT66247.1|hypothetical protein FOC4_g10006643 [Fusarium oxysporum f. sp. cubense race 4]	EMT66247	4.3308e-39	63	154836	198	125
Veyo_49963_c0_seq13	nogo-b receptor-like	1236	gi|357113597|ref|XP_003558589.1|PREDICTED: nogo-B receptor-like [Brachypodium distachyon]	XP_003558589	1.9823e-126	82	388267	251	208
Veyo_49963_c0_seq14	nogo-b receptor-like	1323	gi|357113597|ref|XP_003558589.1|PREDICTED: nogo-B receptor-like [Brachypodium distachyon]	XP_003558589	4.76931e-145	83	439113	279	234
Veyo_50034_c0_seq1	metal tolerance protein 5-like	431	gi|357125777|ref|XP_003564566.1|PREDICTED: metal tolerance protein 5-like [Brachypodium distachyon]	XP_003564566	2.49546e-37	92	154836	76	70
Veyo_50142_c0_seq1	tpa: hlh dna-binding domain superfamily protein	687	gi|475508755|gb|EMT05121.1|hypothetical protein F775_30219 [Aegilops tauschii]	EMT05121	1.03546e-35	97	144436	78	76
Veyo_50150_c0_seq8	uncharacterized loc101221288	3805	gi|357133946|ref|XP_003568582.1|PREDICTED: uncharacterized protein LOC100823061 isoform 1 [Brachypodium distachyon]	XP_003568582	1.98049e-64	92	244202	152	141
Veyo_50163_c0_seq1	abscisic acid receptor pyr1-like	1127	gi|326494646|dbj|BAJ94442.1|predicted protein [Hordeum vulgare subsp. vulgare]	BAJ94442	4.11331e-111	97	347821	179	175
Veyo_50255_c0_seq4	ubiquitin-like protein smt3	730	gi|326503998|dbj|BAK02785.1|predicted protein [Hordeum vulgare subsp. vulgare] >gi|326509721|dbj|BAJ87076.1| predicted protein [Hordeum vulgare subsp. vulgare] >gi|326521682|dbj|BAK00417.1| predicted protein [Hordeum vulgare subsp. vulgare]	BAK02785	8.79756e-52	94	187193	98	93
Veyo_50314_c1_seq3	transposon en spm sub- expressed	1908	gi|475627014|gb|EMT33543.1|hypothetical protein F775_23998 [Aegilops tauschii]	EMT33543	4.40321e-17	79	107842	82	65
Veyo_50333_c0_seq1	leucoanthocyanidin reductase	809	gi|474412036|gb|EMS66908.1|Anthocyanidin reductase [Triticum urartu]	EMS66908	2.24969e-76	84	259225	200	169
Veyo_50358_c0_seq1	sulfonate biosynthesis enzyme	930	gi|322707257|gb|EFY98836.1|sulfonate biosynthesis enzyme, putative [Metarhizium anisopliae ARSEF 23]	EFY98836	5.93325e-162	81	478789	311	255
Veyo_50374_c0_seq1	ankyrin-like protein	1538	gi|475430227|gb|EMT01190.1|Ankyrin-2 [Aegilops tauschii]	EMT01190	2.11839e-157	63	480.33	479	306
Veyo_50421_c0_seq2	ulp1 protease c-terminal catalytic domain containing expressed	2623	gi|474262569|gb|EMS60601.1|hypothetical protein TRIUR3_14457 [Triticum urartu]	EMS60601	1.98021e-08	46	824185	201	93
Veyo_50509_c0_seq1	cbl-interacting protein kinase 31	565	gi|357112471|ref|XP_003558032.1|PREDICTED: CBL-interacting protein kinase 31-like [Brachypodium distachyon]	XP_003558032	3.86498e-17	94	100908	53	50
Veyo_50584_c0_seq3	d-amino acid dehydrogenase	989	gi|357118530|ref|XP_003561007.1|PREDICTED: uncharacterized protein LOC100828753 [Brachypodium distachyon]	XP_003561007	1.2086e-170	88	503827	300	265
Veyo_50596_c0_seq1	digalactosyldiacylglycerol synthase 1	1201	gi|357149367|ref|XP_003575088.1|PREDICTED: digalactosyldiacylglycerol synthase 1, chloroplastic-like [Brachypodium distachyon]	XP_003575088	6.70476e-173	85	526939	383	326
Veyo_50626_c0_seq1	vq motif family protein	895	gi|357131173|ref|XP_003567215.1|PREDICTED: uncharacterized protein LOC100832135 [Brachypodium distachyon]	XP_003567215	1.73814e-20	66	108997	159	105
Veyo_50659_c0_seq1	hypothetical protein TRIUR3_17845	551	gi|474237686|gb|EMS59649.1|hypothetical protein TRIUR3_17845 [Triticum urartu]	EMS59649	2.34414e-38	90	159844	104	94
Veyo_50676_c0_seq1	calcium-dependent phosphotriesterase-like protein	670	gi|326518998|dbj|BAJ92659.1|predicted protein [Hordeum vulgare subsp. vulgare] >gi|326530830|dbj|BAK01213.1| predicted protein [Hordeum vulgare subsp. vulgare]	BAJ92659	5.69465e-103	89	325479	226	203
Veyo_50756_c0_seq2	60s ribosomal protein l18a	213	gi|357132548|ref|XP_003567891.1|PREDICTED: 60S ribosomal protein L18a-like isoform 1 [Brachypodium distachyon]	XP_003567891	5.57568e-23	100	108612	49	49
Veyo_50783_c0_seq1	squamosa promoter-binding-like protein 1-like	2123	gi|357131885|ref|XP_003567564.1|PREDICTED: squamosa promoter-binding-like protein 1-like [Brachypodium distachyon]	XP_003567564	0.0	88	839336	495	440
Veyo_50786_c0_seq1	evi5-like protein	1411	gi|326488217|dbj|BAJ89947.1|predicted protein [Hordeum vulgare subsp. vulgare]	BAJ89947	0.0	96	613224	337	324
Veyo_50839_c0_seq1	psbp domain-containing protein chloroplastic-like	1228	gi|326518660|dbj|BAJ88359.1|predicted protein [Hordeum vulgare subsp. vulgare]	BAJ88359	5.76158e-124	86	384.8	261	225
Veyo_50883_c0_seq1	probable exocyst complex component 4-like	3540	gi|357145574|ref|XP_003573690.1|PREDICTED: probable exocyst complex component 4-like [Brachypodium distachyon]	XP_003573690	0.0	95	1883.61	1059	1011
Veyo_50883_c0_seq3	probable exocyst complex component 4-like	3363	gi|414888018|tpg|DAA64032.1|TPA: hypothetical protein ZEAMMB73_877404 [Zea mays]	DAA64032	0.0	84	1581.62	1052	889
Veyo_50889_c1_seq3	virulent strain associated lipoprotein	1202	gi|108864469|gb|ABA94155.2|expressed protein [Oryza sativa Japonica Group] >gi|108864470|gb|ABG22517.1| expressed protein [Oryza sativa Japonica Group]	ABA94155	0.129612	62	566102	66	41
Veyo_50970_c0_seq8	nbs-lrr type protein	2119	gi|357152941|ref|XP_003576286.1|PREDICTED: uncharacterized protein LOC100833110 [Brachypodium distachyon]	XP_003576286	0.0	80	874004	627	505
Veyo_51003_c0_seq1	gdp-mannose pyrophosphorylase	1554	gi|475620205|gb|EMT31032.1|Mannose-1-phosphate guanyltransferase beta [Aegilops tauschii]	EMT31032	0.0	99	691419	361	358
Veyo_51023_c0_seq1	ribonucleoside-diphosphate reductase small chain	1487	gi|475624517|gb|EMT32652.1|Ribonucleoside-diphosphate reductase small chain [Aegilops tauschii]	EMT32652	0.0	97	673315	339	332
Veyo_51052_c0_seq1	dehydrin 5	353	gi|3065837|gb|AAC14297.1|COR39 [Triticum aestivum] >gi|445603|prf||1909350A cold-regulated gene cor39	AAC14297	1.16872e-09	87	77411	85	74
Veyo_51070_c0_seq2	chloride channel protein clc-d	2804	gi|321496066|gb|ADW93910.1|chloride channel 1 [Triticum aestivum]	ADW93910	0.0	99	947577	518	513
Veyo_51087_c0_seq1	splicing factor 3b subunit 5	915	gi|326493974|dbj|BAJ85449.1|predicted protein [Hordeum vulgare subsp. vulgare]	BAJ85449	7.54154e-50	100	183726	87	87
Veyo_51129_c0_seq1	cinnamyl alcohol dehydrogenase 8c	449	gi|326510171|dbj|BAJ87302.1|predicted protein [Hordeum vulgare subsp. vulgare]	BAJ87302	6.9523e-33	78	140584	104	82
Veyo_51184_c0_seq5	transcription factor myb86	1449	gi|326493086|dbj|BAJ85004.1|predicted protein [Hordeum vulgare subsp. vulgare] >gi|326534148|dbj|BAJ89424.1| predicted protein [Hordeum vulgare subsp. vulgare]	BAJ85004	4.00046e-128	77	401364	374	291
Veyo_51193_c0_seq2	bel1-type homeodomain protein	3196	gi|293330411|dbj|BAJ04686.1|BEL1-type homeodomain protein [Triticum aestivum]	BAJ04686	0.0	86	973.77	779	675
Veyo_51232_c0_seq1	rna polymerase ii c-terminal domain phosphatase-like 2-like	2735	gi|475610115|gb|EMT27626.1|hypothetical protein F775_02106 [Aegilops tauschii]	EMT27626	1.35328e-126	68	412149	377	257
Veyo_51480_c0_seq1	rrna n-glycosidase (ec ) precursor (b- ) -	1414	gi|474373627|gb|EMS64022.1|hypothetical protein TRIUR3_23121 [Triticum urartu]	EMS64022	1.61101e-80	55	278.87	391	216
Veyo_51521_c0_seq2	nadh dehydrogenase	736	gi|357123138|ref|XP_003563269.1|PREDICTED: NADH dehydrogenase [ubiquinone] 1 beta subcomplex subunit 2-like [Brachypodium distachyon]	XP_003563269	1.60718e-17	95	974413	46	44
Veyo_51564_c0_seq1	polyubiquitin	1296	gi|475522602|gb|EMT06772.1|hypothetical protein F775_00562 [Aegilops tauschii]	EMT06772	2.27049e-66	60	253062	353	212
Veyo_51609_c0_seq1	somatic embryogenesis receptor kinase 1	992	gi|474403237|gb|EMS66270.1|Somatic embryogenesis receptor kinase 1 [Triticum urartu]	EMS66270	5.9802e-165	100	489189	241	241
Veyo_51631_c0_seq1	succinate dehydrogenase cytochrome b mitochondrial	652	gi|46132950|ref|XP_389188.1|hypothetical protein FG09012.1 [Fusarium graminearum PH-1]	XP_389188	3.60525e-41	67	161.77	153	104
Veyo_51664_c0_seq1	predicted protein	611	gi|326529457|dbj|BAK04675.1|predicted protein [Hordeum vulgare subsp. vulgare]	BAK04675	0.0288454	62	554546	85	53
Veyo_51679_c0_seq1	fructose-bisphosphate aldolase	895	gi|326499908|dbj|BAJ90789.1|predicted protein [Hordeum vulgare subsp. vulgare]	BAJ90789	1.40743e-166	98	492271	245	241
Veyo_51735_c0_seq1	protein walls are thin 1	1313	gi|475575636|gb|EMT17329.1|Auxin-induced protein 5NG4 [Aegilops tauschii]	EMT17329	0.0	93	619002	346	325
Veyo_51757_c0_seq1	gtp binding protein	2349	gi|357161135|ref|XP_003578990.1|PREDICTED: uncharacterized protein LOC100844826 [Brachypodium distachyon]	XP_003578990	0.0	85	879396	638	543
Veyo_51761_c0_seq5	serine esterase domain-containing protein	1520	gi|357147970|ref|XP_003574568.1|PREDICTED: uncharacterized protein LOC100842570 [Brachypodium distachyon]	XP_003574568	3.39703e-105	84	345.51	253	215
Veyo_51764_c0_seq2	uncharacterized loc101218208	1192	gi|357168254|ref|XP_003581559.1|PREDICTED: uncharacterized protein LOC100843329 [Brachypodium distachyon]	XP_003581559	1.15428e-108	71	343584	281	202
Veyo_51775_c0_seq3	60s ribosomal protein l15	943	gi|357122805|ref|XP_003563105.1|PREDICTED: 60S ribosomal protein L15-like [Brachypodium distachyon]	XP_003563105	2.61789e-102	99	322398	204	203
Veyo_51791_c0_seq1	transcriptional regulator	2342	gi|475558348|gb|EMT13064.1|hypothetical protein F775_07565 [Aegilops tauschii]	EMT13064	0.0	95	1001.5	548	524
Veyo_51811_c0_seq9	polynucleotide phosphorylase	2040	gi|357111469|ref|XP_003557535.1|PREDICTED: polyribonucleotide nucleotidyltransferase-like [Brachypodium distachyon]	XP_003557535	0.0	97	795423	429	418
Veyo_51811_c0_seq10	polynucleotide phosphorylase	2124	gi|357111469|ref|XP_003557535.1|PREDICTED: polyribonucleotide nucleotidyltransferase-like [Brachypodium distachyon]	XP_003557535	0.0	97	796964	429	418
Veyo_51880_c0_seq2	Os10g0190500	1795	gi|115481364|ref|NP_001064275.1|Os10g0190500 [Oryza sativa Japonica Group] >gi|78708016|gb|ABB46991.1| expressed protein [Oryza sativa Japonica Group] >gi|113638884|dbj|BAF26189.1| Os10g0190500 [Oryza sativa Japonica Group] >gi|215697771|dbj|BAG91964.1| unnamed protein product [Oryza sativa Japonica Group] >gi|222612557|gb|EEE50689.1| hypothetical protein OsJ_30948 [Oryza sativa Japonica Group]	NP_001064275	0.0	90	826624	495	448
Veyo_51941_c0_seq2	ests gb	1403	gi|326529427|dbj|BAK04660.1|predicted protein [Hordeum vulgare subsp. vulgare]	BAK04660	3.40416e-93	80	320857	263	212
Veyo_51960_c0_seq1	actin family protein	556	gi|413950264|gb|AFW82913.1|putative actin family protein [Zea mays]	AFW82913	1.06388e-54	100	194126	91	91
Veyo_52067_c0_seq1	probable fructose-bisphosphate aldolase chloroplastic-like	517	gi|475625018|gb|EMT32824.1|Putative fructose-bisphosphate aldolase 3, chloroplastic [Aegilops tauschii]	EMT32824	1.84772e-40	100	164466	79	79
Veyo_52099_c0_seq2	calcium binding atopy-related autoantigen 1	1802	gi|473909949|gb|EMS49497.1|Calcium uptake protein 1, mitochondrial [Triticum urartu]	EMS49497	1.0197e-139	96	433721	227	218
Veyo_52141_c0_seq1	one helix protein	781	gi|20562915|gb|AAM22751.1|one helix protein [Deschampsia antarctica]	AAM22751	1.0716e-62	96	213386	110	106
Veyo_52149_c0_seq7	dna repair protein rad50	1550	gi|357149065|ref|XP_003574988.1|PREDICTED: DNA repair protein RAD50-like [Brachypodium distachyon]	XP_003574988	3.36897e-10	76	881965	64	49
Veyo_52158_c0_seq2	chitinase 8	1152	gi|357147242|ref|XP_003574274.1|PREDICTED: chitinase 8-like [Brachypodium distachyon]	XP_003574274	1.80941e-126	90	388652	226	204
Veyo_52180_c0_seq1	dehydrin 5	339	gi|3065837|gb|AAC14297.1|COR39 [Triticum aestivum] >gi|445603|prf||1909350A cold-regulated gene cor39	AAC14297	3.47926e-06	86	67781	80	69
Veyo_52196_c1_seq3	khg kdpg aldolase	1003	gi|473890366|gb|EMS48606.1|KHG/KDPG aldolase [Triticum urartu]	EMS48606	2.10369e-123	92	378252	218	201
Veyo_52219_c0_seq1	outer envelope pore protein 16- chloroplastic-like	856	gi|326508886|dbj|BAJ86836.1|predicted protein [Hordeum vulgare subsp. vulgare]	BAJ86836	2.02215e-89	93	287.73	180	169
Veyo_52228_c0_seq1	60s ribosomal protein l32-1	841	gi|475493747|gb|EMT03725.1|60S ribosomal protein L32-1 [Aegilops tauschii]	EMT03725	3.81481e-82	96	267314	133	129
Veyo_52237_c0_seq2	serine threonine protein	1302	gi|326522120|dbj|BAK04188.1|predicted protein [Hordeum vulgare subsp. vulgare]	BAK04188	0.0	97	587415	303	294
Veyo_52265_c0_seq1	nodulin-like protein	867	gi|326520557|dbj|BAK07537.1|predicted protein [Hordeum vulgare subsp. vulgare]	BAK07537	5.14004e-23	79	115546	143	113
Veyo_52285_c0_seq1	light-induced protein 1-like	845	gi|77023866|gb|ABA61130.1|light-induced protein 1-like [Lolium perenne]	ABA61130	1.21011e-64	99	222631	136	135
Veyo_52299_c0_seq6	protein dom3z chloroplastic-like	1815	gi|326512534|dbj|BAJ99622.1|predicted protein [Hordeum vulgare subsp. vulgare]	BAJ99622	4.51728e-118	97	385571	192	188
Veyo_52324_c0_seq2	light-induced protein 1-like	937	gi|77023866|gb|ABA61130.1|light-induced protein 1-like [Lolium perenne]	ABA61130	2.663e-66	99	223016	136	135
Veyo_52358_c0_seq1	hypothetical protein TRIUR3_20539	1923	gi|474088134|gb|EMS54738.1|hypothetical protein TRIUR3_20539 [Triticum urartu]	EMS54738	0.0	95	594734	371	355
Veyo_52359_c0_seq4	ribose-5-phosphate isomerase a	1244	gi|326491403|dbj|BAJ94179.1|predicted protein [Hordeum vulgare subsp. vulgare]	BAJ94179	1.53197e-143	90	435261	301	272
Veyo_52382_c0_seq1	dnl-type zinc finger	835	gi|357137651|ref|XP_003570413.1|PREDICTED: DNL-type zinc finger protein-like [Brachypodium distachyon]	XP_003570413	1.31709e-78	86	259996	176	152
Veyo_52422_c0_seq1	ubiquitin-conjugating enzyme e2 28	699	gi|125538883|gb|EAY85278.1|hypothetical protein OsI_06649 [Oryza sativa Indica Group]	EAY85278	2.20856e-57	98	202601	98	97
Veyo_52441_c0_seq1	protein chloroplastic-like	1636	gi|326506720|dbj|BAJ91401.1|predicted protein [Hordeum vulgare subsp. vulgare]	BAJ91401	0.0	92	568.54	323	299
Veyo_52479_c0_seq1	exosome complex component csl4-like	902	gi|326522694|dbj|BAJ88393.1|predicted protein [Hordeum vulgare subsp. vulgare]	BAJ88393	2.8626e-114	96	349747	200	192
Veyo_52519_c0_seq3	auxin-responsive protein iaa18	1606	gi|218197123|gb|EEC79550.1|hypothetical protein OsI_20673 [Oryza sativa Indica Group]	EEC79550	9.32996e-119	73	377481	341	251
Veyo_52549_c0_seq3	tyrosine-specific transport	2095	gi|357121592|ref|XP_003562502.1|PREDICTED: tyrosine-specific transport protein-like [Brachypodium distachyon]	XP_003562502	3.53293e-163	93	502671	284	266
Veyo_52549_c0_seq6	tyrosine-specific transport	1765	gi|357121592|ref|XP_003562502.1|PREDICTED: tyrosine-specific transport protein-like [Brachypodium distachyon]	XP_003562502	0.0	95	792727	460	438
Veyo_52549_c0_seq13	tyrosine-specific transport	1845	gi|357121592|ref|XP_003562502.1|PREDICTED: tyrosine-specific transport protein-like [Brachypodium distachyon]	XP_003562502	0.0	96	607446	352	340
Veyo_52662_c1_seq6	thioredoxin-like protein chloroplastic-like	1424	gi|357117053|ref|XP_003560290.1|PREDICTED: UPF0308 protein At2g37240, chloroplastic-like [Brachypodium distachyon]	XP_003560290	5.00876e-122	90	380948	241	219
Veyo_52690_c0_seq3	hypothetical protein F775_07136	1177	gi|475593317|gb|EMT22347.1|hypothetical protein F775_07136 [Aegilops tauschii]	EMT22347	1.30453e-94	71	321242	278	198
Veyo_52718_c0_seq2	thioredoxin h-type 5	660	gi|475587234|gb|EMT20503.1|Thioredoxin H-type 2 [Aegilops tauschii]	EMT20503	1.49396e-68	91	229.95	130	119
Veyo_52734_c0_seq17	chloride channel protein clc-e	2968	gi|474177384|gb|EMS57808.1|Chloride channel protein CLC-e [Triticum urartu]	EMS57808	0.0	91	698353	428	392
Veyo_52734_c0_seq21	chloride channel protein clc-e	3063	gi|474177384|gb|EMS57808.1|Chloride channel protein CLC-e [Triticum urartu]	EMS57808	0.0	91	698353	428	392
Veyo_52780_c0_seq5	nogo-b receptor-like	1324	gi|357113597|ref|XP_003558589.1|PREDICTED: nogo-B receptor-like [Brachypodium distachyon]	XP_003558589	5.0507e-146	83	439113	279	234
Veyo_52805_c0_seq2	cst complex subunit ten1-like protein	3249	gi|400180212|gb|AFP73235.1|CST complex subunit TEN1-like protein [Brachypodium distachyon]	AFP73235	0.497416	83	481358	36	30
Veyo_52961_c0_seq1	hypothetical protein F775_12530	626	gi|475403542|gb|EMT00823.1|hypothetical protein F775_12530 [Aegilops tauschii]	EMT00823	2.51104e-52	94	190274	98	93
Veyo_52977_c0_seq2	rna-binding protein	1665	gi|326499832|dbj|BAJ90751.1|predicted protein [Hordeum vulgare subsp. vulgare] >gi|326501246|dbj|BAJ98854.1| predicted protein [Hordeum vulgare subsp. vulgare]	BAJ90751	1.05251e-99	93	327405	196	184
Veyo_53028_c0_seq1	ubiquitin carboxyl-terminal hydrolase isozyme l3-like	773	gi|357162562|ref|XP_003579451.1|PREDICTED: ubiquitin carboxyl-terminal hydrolase isozyme L3-like [Brachypodium distachyon]	XP_003579451	1.68586e-99	89	314694	183	164
Veyo_53086_c0_seq2	ribose-5-phosphate isomerase	1279	gi|357162544|ref|XP_003579445.1|PREDICTED: probable ribose-5-phosphate isomerase-like [Brachypodium distachyon]	XP_003579445	1.71468e-147	91	444121	261	239
Veyo_53125_c0_seq1	carbon catabolite repressor protein 4-like 4	1619	gi|115463669|ref|NP_001055434.1|Os05g0389500 [Oryza sativa Japonica Group] >gi|48926650|gb|AAT47439.1| unknown protein, contains endonuclease/exonuclease/phosphatase family, PF03372 [Oryza sativa Japonica Group] >gi|113578985|dbj|BAF17348.1| Os05g0389500 [Oryza sativa Japonica Group] >gi|215686379|dbj|BAG87640.1| unnamed protein product [Oryza sativa Japonica Group] >gi|215704387|dbj|BAG93821.1| …	NP_001055434	0.0	92	652514	366	338
Veyo_53225_c0_seq2	chlorophyll a b binding protein	231	gi|475598488|gb|EMT23952.1|Chlorophyll a-b binding protein 1B, chloroplastic [Aegilops tauschii]	EMT23952	8.60854e-08	81	689366	49	40
Veyo_53253_c0_seq1	transposon en spm sub-class	915	gi|242254053|gb|ACS88374.1|transposon protein [Coix lacryma-jobi]	ACS88374	1.14013e-12	50	924337	211	106
Veyo_53285_c0_seq2	indole-3-glycerol phosphate chloroplastic	1226	gi|475584206|gb|EMT19699.1|Indole-3-glycerol phosphate lyase, chloroplastic [Aegilops tauschii]	EMT19699	9.54871e-144	94	436802	309	292
Veyo_53342_c1_seq1	lysine ketoglutarate reductase trans-splicing related 1	617	gi|475462098|gb|EMT02083.1|hypothetical protein F775_18912 [Aegilops tauschii]	EMT02083	1.19111e-20	94	110923	56	53
Veyo_53390_c0_seq1	2fe-2s ferredoxin-like	904	gi|326501844|dbj|BAK06414.1|predicted protein [Hordeum vulgare subsp. vulgare]	BAK06414	1.98226e-111	96	344354	181	175
Veyo_53419_c1_seq3	cinnamyl alcohol dehydrogenase	1130	gi|357132217|ref|XP_003567728.1|PREDICTED: bifunctional dihydroflavonol 4-reductase/flavanone 4-reductase-like [Brachypodium distachyon]	XP_003567728	1.57433e-93	95	306.99	165	158
Veyo_53481_c0_seq1	Veyo_53481_c0_seq1	0	>FakeBlastResult|Veyo_53481_c0_seq1	Veyo_53481_c0_seq1	0.0	100	1	1	1
Veyo_53541_c0_seq7	hypothetical protein F775_17411	1022	gi|475525806|gb|EMT07216.1|hypothetical protein F775_17411 [Aegilops tauschii]	EMT07216	9.45917e-79	60	267314	306	186
Veyo_53576_c0_seq1	uncharacterized loc101203266	972	gi|326506144|dbj|BAJ91311.1|predicted protein [Hordeum vulgare subsp. vulgare] >gi|326511689|dbj|BAJ91989.1| predicted protein [Hordeum vulgare subsp. vulgare]	BAJ91311	6.64028e-145	89	433721	258	231
Veyo_53589_c0_seq9	syntaxin-binding protein 5-like protein	1870	gi|357115942|ref|XP_003559744.1|PREDICTED: uncharacterized protein LOC100837017 [Brachypodium distachyon]	XP_003559744	0.00841942	77	646994	54	42
Veyo_53596_c0_seq1	fkbp-type peptidyl-prolyl cis-trans isomerase	512	gi|451848693|gb|EMD61998.1|hypothetical protein COCSADRAFT_38795 [Bipolaris sorokiniana ND90Pr]	EMD61998	7.33463e-35	72	141354	117	85
Veyo_53645_c0_seq2	retrotransposon line expressed	2246	gi|475608103|gb|EMT26924.1|hypothetical protein F775_00648 [Aegilops tauschii]	EMT26924	1.86196e-26	79	128257	91	72
Veyo_53662_c0_seq1	tubulin-specific chaperone a	1057	gi|146760223|emb|CAM58987.1|tubulin folding cofactor A [Hordeum vulgare subsp. vulgare] >gi|475535837|gb|EMT08805.1| Tubulin-specific chaperone A [Aegilops tauschii]	CAM58987	1.42247e-53	100	196052	111	111
Veyo_53695_c0_seq1	Veyo_53695_c0_seq1	0	>FakeBlastResult|Veyo_53695_c0_seq1	Veyo_53695_c0_seq1	0.0	100	1	1	1
Veyo_53709_c0_seq4	myb-related protein hv33	1202	gi|357136080|ref|XP_003569634.1|PREDICTED: myb-related protein Hv33-like [Brachypodium distachyon]	XP_003569634	3.42337e-93	70	305449	298	209
Veyo_53719_c0_seq1	uncharacterized loc101205641	954	gi|326488937|dbj|BAJ98080.1|predicted protein [Hordeum vulgare subsp. vulgare]	BAJ98080	5.15705e-112	96	347051	193	187
Veyo_53806_c0_seq6	PREDICTED: uncharacterized protein LOC100841137	1822	gi|357139354|ref|XP_003571247.1|PREDICTED: uncharacterized protein LOC100841137 [Brachypodium distachyon]	XP_003571247	0.0	85	560836	389	333
Veyo_53859_c0_seq1	c2 domain-containing protein	1321	gi|326524732|dbj|BAK04302.1|predicted protein [Hordeum vulgare subsp. vulgare]	BAK04302	8.92576e-69	96	243817	130	125
Veyo_53917_c0_seq1	argininosuccinate synthase	1755	gi|475619902|gb|EMT30918.1|Argininosuccinate synthase, chloroplastic [Aegilops tauschii]	EMT30918	0.0	93	893649	497	467
Veyo_53921_c1_seq1	transmembrane expressed	3137	gi|326500234|dbj|BAK06206.1|predicted protein [Hordeum vulgare subsp. vulgare]	BAK06206	0.0	91	1407.51	835	766
Veyo_53921_c1_seq5	transmembrane expressed	3119	gi|326500234|dbj|BAK06206.1|predicted protein [Hordeum vulgare subsp. vulgare]	BAK06206	0.0	92	1414.82	829	766
Veyo_53964_c0_seq2	thioredoxin-like 5	1525	gi|326507720|dbj|BAJ86603.1|predicted protein [Hordeum vulgare subsp. vulgare]	BAJ86603	3.30988e-73	80	253832	187	151
Veyo_53979_c1_seq1	amino acid binding	722	gi|326515010|dbj|BAJ99866.1|predicted protein [Hordeum vulgare subsp. vulgare]	BAJ99866	4.0722e-113	94	353599	193	183
Veyo_54027_c0_seq1	cell division cycle protein 20	2044	gi|326495772|dbj|BAJ85982.1|predicted protein [Hordeum vulgare subsp. vulgare]	BAJ85982	0.0	90	839336	494	445
Veyo_54099_c1_seq2	ala-interacting subunit 3-like	1077	gi|326527421|dbj|BAK07985.1|predicted protein [Hordeum vulgare subsp. vulgare]	BAK07985	2.1521e-66	68	152525	149	102
Veyo_54099_c3_seq6	ala-interacting subunit 5	1070	gi|326527421|dbj|BAK07985.1|predicted protein [Hordeum vulgare subsp. vulgare]	BAK07985	2.42198e-65	68	152525	149	102
Veyo_54147_c0_seq2	tpr domain containing expressed	643	gi|474250737|gb|EMS60208.1|Ankyrin repeat, PH and SEC7 domain containing protein secG [Triticum urartu]	EMS60208	6.4224e-99	89	314694	190	170
Veyo_54197_c0_seq6	lrr receptor-like serine threonine-protein kinase efr	2639	gi|474321064|gb|EMS62309.1|LRR receptor-like serine/threonine-protein kinase EFR [Triticum urartu]	EMS62309	2.32142e-51	63	221.09	234	149
Veyo_54247_c0_seq1	predicted protein	1127	gi|326500586|dbj|BAK03250.1|predicted protein [Hordeum vulgare subsp. vulgare]	BAK03250	1.37406e-30	68	139813	229	158
Veyo_54297_c0_seq1	ap2 erebp transcription factor superfamily protein	759	gi|326514512|dbj|BAJ96243.1|predicted protein [Hordeum vulgare subsp. vulgare]	BAJ96243	2.22918e-47	77	184496	159	124
Veyo_54312_c0_seq1	translation elongation factor 1- partial	420	gi|380475799|emb|CCF45061.1|elongation factor 1-alpha, partial [Colletotrichum higginsianum]	CCF45061	5.69005e-64	99	214927	106	105
Veyo_54353_c0_seq2	aspartic proteinase asp1	1200	gi|357160697|ref|XP_003578847.1|PREDICTED: aspartic proteinase Asp1-like [Brachypodium distachyon]	XP_003578847	0.0	96	546969	302	291
Veyo_54364_c0_seq3	biopterin transport-related protein bt1	2134	gi|357111433|ref|XP_003557518.1|PREDICTED: uncharacterized protein LOC100845118 [Brachypodium distachyon]	XP_003557518	0.0	95	859751	519	494
Veyo_54364_c0_seq5	biopterin transport-related protein bt1	1996	gi|357111433|ref|XP_003557518.1|PREDICTED: uncharacterized protein LOC100845118 [Brachypodium distachyon]	XP_003557518	0.0	93	823543	517	484
Veyo_54411_c0_seq2	universal stress protein a-like protein	1043	gi|326513484|dbj|BAJ92093.1|predicted protein [Hordeum vulgare subsp. vulgare] >gi|326514820|dbj|BAJ99771.1| predicted protein [Hordeum vulgare subsp. vulgare] >gi|326516984|dbj|BAJ96484.1| predicted protein [Hordeum vulgare subsp. vulgare] >gi|326525907|dbj|BAJ93130.1| predicted protein [Hordeum vulgare subsp. vulgare]	BAJ92093	1.66027e-99	97	315079	162	158
Veyo_54412_c0_seq2	thymidine kinase-like	1342	gi|357111878|ref|XP_003557737.1|PREDICTED: thymidine kinase-like [Brachypodium distachyon]	XP_003557737	1.14345e-145	87	441039	274	240
Veyo_54468_c0_seq4	myosin-like protein	5197	gi|474329855|gb|EMS62553.1|hypothetical protein TRIUR3_27643 [Triticum urartu]	EMS62553	0.0	86	2070.05	1487	1288
Veyo_54496_c0_seq1	sexual differentiation process protein isp7	1677	gi|475626220|gb|EMT33247.1|hypothetical protein F775_21120 [Aegilops tauschii]	EMT33247	4.92295e-88	59	305064	397	236
Veyo_54500_c0_seq16	graves disease carrier	2580	gi|326489993|dbj|BAJ94070.1|predicted protein [Hordeum vulgare subsp. vulgare]	BAJ94070	1.11691e-10	79	881965	78	62
Veyo_54509_c0_seq1	short-chain dehydrogenase reductase sdr	826	gi|302886444|ref|XP_003042112.1|hypothetical protein NECHADRAFT_64545 [Nectria haematococca mpVI 77-13-4] >gi|256723020|gb|EEU36399.1| hypothetical protein NECHADRAFT_64545 [Nectria haematococca mpVI 77-13-4]	XP_003042112	2.10722e-136	89	409453	254	228
Veyo_54556_c0_seq1	gtp-binding protein hflx	1573	gi|226493766|ref|NP_001148067.1|GTP-binding protein hflX precursor [Zea mays] >gi|195615598|gb|ACG29629.1| GTP-binding protein hflX [Zea mays] >gi|195656523|gb|ACG47729.1| GTP-binding protein hflX [Zea mays] >gi|413920539|gb|AFW60471.1| GTP-binding protein hflX [Zea mays]	NP_001148067	0.0	95	807749	447	426
Veyo_54557_c1_seq4	formiminotransferase- expressed	1811	gi|357121259|ref|XP_003562338.1|PREDICTED: formimidoyltransferase-cyclodeaminase-like [Brachypodium distachyon]	XP_003562338	0.0	95	571622	313	300
Veyo_54594_c0_seq1	uridine nucleosidase 1-like	1379	gi|326514768|dbj|BAJ99745.1|predicted protein [Hordeum vulgare subsp. vulgare] >gi|326526085|dbj|BAJ93219.1| predicted protein [Hordeum vulgare subsp. vulgare]	BAJ99745	0.0	96	585104	300	289
Veyo_54630_c0_seq2	leucine rich repeat family expressed	1528	gi|357121030|ref|XP_003562225.1|PREDICTED: F-box/LRR-repeat protein 17-like isoform 1 [Brachypodium distachyon]	XP_003562225	0.0	93	610912	381	357
Veyo_54650_c0_seq20	werner syndrome atp-dependent helicase	1954	gi|125547066|gb|EAY92888.1|hypothetical protein OsI_14692 [Oryza sativa Indica Group]	EAY92888	0.0397393	64	604622	54	35
Veyo_54665_c0_seq2	gda-1	1614	gi|475361511|gb|EMT00487.1|hypothetical protein F775_26486 [Aegilops tauschii]	EMT00487	0.0	94	578.17	320	303
Veyo_54687_c0_seq1	pentatricopeptide repeat-containing protein at3g12770-like	722	gi|115484981|ref|NP_001067634.1|Os11g0256200 [Oryza sativa Japonica Group] >gi|62734754|gb|AAX96863.1| expressed protein [Oryza sativa Japonica Group] >gi|77549626|gb|ABA92423.1| expressed protein [Oryza sativa Japonica Group] >gi|113644856|dbj|BAF27997.1| Os11g0256200 [Oryza sativa Japonica Group] >gi|215765972|dbj|BAG98200.1| unnamed protein product [Oryza sativa Japonica Group] >gi|222635564|g…	NP_001067634	1.59526e-73	93	244202	148	138
Veyo_54693_c0_seq1	lrr receptor-like serine threonine-protein kinase	3350	gi|326521798|dbj|BAK00475.1|predicted protein [Hordeum vulgare subsp. vulgare]	BAK00475	0.0	68	975696	1086	748
Veyo_54704_c0_seq3	transposon en spm sub-class	2487	gi|20513853|gb|AAM22814.1|AF427791_5HV711N16.8 [Hordeum vulgare subsp. vulgare]	AAM22814	7.52725e-16	63	107457	110	70
Veyo_54720_c0_seq5	senescence-associated protein	2951	gi|357142963|ref|XP_003572753.1|PREDICTED: uncharacterized protein LOC100826460 isoform 1 [Brachypodium distachyon]	XP_003572753	0.0	90	642114	401	364
Veyo_54808_c0_seq1	g patch domain-containing protein 8-like	738	gi|357165966|ref|XP_003580554.1|PREDICTED: G patch domain-containing protein 8-like [Brachypodium distachyon]	XP_003580554	6.32529e-34	93	147132	116	108
Veyo_54810_c0_seq1	heat shock factor protein hsf30	960	gi|326519947|dbj|BAK03898.1|predicted protein [Hordeum vulgare subsp. vulgare]	BAK03898	3.54165e-37	78	159458	150	117
Veyo_54833_c0_seq1	probable adp-ribosylation factor gtpase-activating protein agd11-like	1618	gi|357129308|ref|XP_003566306.1|PREDICTED: LOW QUALITY PROTEIN: probable ADP-ribosylation factor GTPase-activating protein AGD11-like [Brachypodium distachyon]	XP_003566306	0.0	93	671003	412	384
Veyo_54846_c0_seq3	PREDICTED: uncharacterized protein LOC100827316	3465	gi|357157066|ref|XP_003577673.1|PREDICTED: uncharacterized protein LOC100827316 [Brachypodium distachyon]	XP_003577673	5.94074e-48	60	196438	248	149
Veyo_54846_c0_seq9	PREDICTED: uncharacterized protein LOC100827316	4539	gi|357157066|ref|XP_003577673.1|PREDICTED: uncharacterized protein LOC100827316 [Brachypodium distachyon]	XP_003577673	1.42552e-47	60	196438	248	149
Veyo_54853_c0_seq4	e3 ubiquitin-protein ligase sis3-like	1453	gi|357130197|ref|XP_003566737.1|PREDICTED: E3 ubiquitin-protein ligase SIS3-like [Brachypodium distachyon]	XP_003566737	0.0	91	580096	345	317
Veyo_54879_c0_seq1	aldose 1-epimerase-like	1447	gi|326524594|dbj|BAK00680.1|predicted protein [Hordeum vulgare subsp. vulgare]	BAK00680	0.0	94	626706	348	328
Veyo_54942_c0_seq1	protein mo25	1108	gi|115453103|ref|NP_001050152.1|Os03g0359700 [Oryza sativa Japonica Group] >gi|108708275|gb|ABF96070.1| HEAT repeat family protein, expressed [Oryza sativa Japonica Group] >gi|113548623|dbj|BAF12066.1| Os03g0359700 [Oryza sativa Japonica Group] >gi|215765864|dbj|BAG87561.1| unnamed protein product [Oryza sativa Japonica Group] >gi|218192871|gb|EEC75298.1| hypothetical protein OsI_11649 [Oryza sat…	NP_001050152	0.0	92	547354	333	309
Veyo_54982_c0_seq2	immutans protein	886	gi|9837152|gb|AAG00450.1|AF274001_1oxidase [Triticum aestivum]	AAG00450	2.50412e-79	93	263848	141	132
Veyo_55073_c0_seq4	hypothetical protein TRIUR3_12447	4226	gi|474311861|gb|EMS61955.1|hypothetical protein TRIUR3_12447 [Triticum urartu]	EMS61955	0.0	68	886.33	924	632
Veyo_55095_c0_seq4	polyamine oxidase	1834	gi|14485485|emb|CAC42080.1|polyamine oxidase [Hordeum vulgare subsp. vulgare] >gi|14488151|emb|CAC42118.1| flavin containing polyamine oxidase [Hordeum vulgare subsp. vulgare]	CAC42080	0.0	95	853588	454	434
Veyo_55104_c0_seq2	t-complex protein 1 subunit delta-like	1906	gi|357144052|ref|XP_003573152.1|PREDICTED: T-complex protein 1 subunit delta-like [Brachypodium distachyon]	XP_003573152	0.0	99	943725	522	519
Veyo_55122_c0_seq2	glutamyl-trna reductase chloroplastic	934	gi|242042287|ref|XP_002468538.1|hypothetical protein SORBIDRAFT_01g047585 [Sorghum bicolor] >gi|241922392|gb|EER95536.1| hypothetical protein SORBIDRAFT_01g047585 [Sorghum bicolor]	XP_002468538	0.0475524	50	462098	77	39
Veyo_55125_c0_seq2	glyceraldehyde-3-phosphate cytosolic	886	gi|115469420|ref|NP_001058309.1|Os06g0666600 [Oryza sativa Japonica Group] >gi|52076528|dbj|BAD45405.1| putative glyceraldehyde-3-phosphate dehydrogenase [Oryza sativa Japonica Group] >gi|113596349|dbj|BAF20223.1| Os06g0666600 [Oryza sativa Japonica Group] >gi|125556399|gb|EAZ02005.1| hypothetical protein OsI_24036 [Oryza sativa Indica Group] >gi|215741351|dbj|BAG97846.1| unnamed protein product …	NP_001058309	1.11869e-89	97	296975	149	146
Veyo_55130_c0_seq1	sterol-regulatory element binding protein site 2 protease containing expressed	2234	gi|357112093|ref|XP_003557844.1|PREDICTED: uncharacterized protein LOC100841157 [Brachypodium distachyon]	XP_003557844	0.0	88	729939	549	486
Veyo_55144_c0_seq2	thymidine kinase-like	1324	gi|357111878|ref|XP_003557737.1|PREDICTED: thymidine kinase-like [Brachypodium distachyon]	XP_003557737	9.24005e-146	87	441039	274	240
Veyo_55150_c0_seq1	calmodulin-binding expressed	1443	gi|474365546|gb|EMS63469.1|hypothetical protein TRIUR3_25110 [Triticum urartu]	EMS63469	0.0	84	721465	484	409
Veyo_55192_c0_seq6	predicted protein	781	gi|326497145|dbj|BAK02157.1|predicted protein [Hordeum vulgare subsp. vulgare]	BAK02157	8.52132e-45	92	170244	120	111
Veyo_55193_c0_seq6	rna-binding protein luc7-like expressed	2472	gi|297601969|ref|NP_001051864.2|Os03g0843500 [Oryza sativa Japonica Group] >gi|41469642|gb|AAS07365.1| sarcoplasmic reticulum protein (with alternative splicing) [Oryza sativa Japonica Group] >gi|108712041|gb|ABF99836.1| RNA-binding protein Luc7-like 2, putative, expressed [Oryza sativa Japonica Group] >gi|215678739|dbj|BAG95176.1| unnamed protein product [Oryza sativa Japonica Group] >gi|2556750…	NP_001051864	1.00734e-166	89	510375	318	286
Veyo_55319_c0_seq1	protein rds1	1004	gi|171677802|ref|XP_001903852.1|hypothetical protein [Podospora anserina S mat+] >gi|170936969|emb|CAP61628.1| unnamed protein product [Podospora anserina S mat+]	XP_001903852	1.10783e-170	87	507294	320	281
Veyo_55334_c1_seq1	snf2 domain-containing protein	1837	gi|357166128|ref|XP_003580608.1|PREDICTED: DNA repair protein RAD16-like [Brachypodium distachyon]	XP_003580608	0.0	88	724161	517	457
Veyo_55365_c0_seq1	thioredoxin-like 1-1	738	gi|326505352|dbj|BAK03063.1|predicted protein [Hordeum vulgare subsp. vulgare]	BAK03063	2.13409e-59	97	212616	131	128
Veyo_55382_c0_seq7	ankyrin-like protein	1156	gi|357151103|ref|XP_003575681.1|PREDICTED: transient receptor potential cation channel subfamily A member 1-like [Brachypodium distachyon]	XP_003575681	1.9072e-48	86	191045	122	106
Veyo_55465_c0_seq1	transcriptional corepressor leunig	1131	gi|224035849|gb|ACN37000.1|unknown [Zea mays]	ACN37000	1.57429e-147	95	446432	238	227
Veyo_55483_c0_seq1	rhodanese-like domain-containing protein 10-like	1252	gi|326503572|dbj|BAJ86292.1|predicted protein [Hordeum vulgare subsp. vulgare]	BAJ86292	1.55893e-106	95	337421	191	182
Veyo_55515_c0_seq2	nudc domain-containing protein 2	1172	gi|326511443|dbj|BAJ87735.1|predicted protein [Hordeum vulgare subsp. vulgare]	BAJ87735	9.98642e-101	98	319701	158	156
Veyo_55547_c0_seq1	rop guanine nucleotide exchange factor 1-like	1520	gi|357159799|ref|XP_003578563.1|PREDICTED: rop guanine nucleotide exchange factor 1-like [Brachypodium distachyon]	XP_003578563	0.0	94	717613	430	408
Veyo_55565_c0_seq2	protein bud31 homolog 2-like	911	gi|357133463|ref|XP_003568344.1|PREDICTED: protein BUD31 homolog 2-like [Brachypodium distachyon]	XP_003568344	6.87849e-95	99	301212	145	144
Veyo_55617_c0_seq1	stress response protein	839	gi|477509658|gb|ENH62948.1|Meiotic sister chromatid recombination protein 1 [Fusarium oxysporum f. sp. cubense race 1]	ENH62948	3.6367e-121	87	379022	228	200
Veyo_55622_c0_seq1	gamma-secretase subunit aph-1b	990	gi|357141863|ref|XP_003572373.1|PREDICTED: gamma-secretase subunit APH1-like [Brachypodium distachyon]	XP_003572373	1.73233e-120	96	371318	230	223
Veyo_55628_c0_seq1	pantoate--beta-alanine ligase-like	1230	gi|326530316|dbj|BAJ97584.1|predicted protein [Hordeum vulgare subsp. vulgare]	BAJ97584	1.64675e-163	93	486108	315	294
Veyo_55633_c0_seq1	#NAME?	1610	gi|357128755|ref|XP_003566035.1|PREDICTED: alpha,alpha-trehalose-phosphate synthase [UDP-forming] 1-like [Brachypodium distachyon]	XP_003566035	0.0	89	821617	502	447
Veyo_55637_c0_seq2	mrna binding protein precursor	1599	gi|357111159|ref|XP_003557382.1|PREDICTED: uncharacterized protein At3g63140, chloroplastic-like [Brachypodium distachyon]	XP_003557382	0.0	98	577785	319	313
Veyo_55659_c0_seq2	ap2 erebp transcription factor superfamily protein	750	gi|326514512|dbj|BAJ96243.1|predicted protein [Hordeum vulgare subsp. vulgare]	BAJ96243	4.269e-50	78	186422	160	125
Veyo_55661_c0_seq1	wrky transcription factor partial	581	gi|112145247|gb|ABI13394.1|WRKY transcription factor 28, partial [Hordeum vulgare]	ABI13394	7.67707e-68	77	233032	171	132
Veyo_55661_c1_seq1	wrky transcription factor partial	584	gi|112145247|gb|ABI13394.1|WRKY transcription factor 28, partial [Hordeum vulgare]	ABI13394	7.96815e-68	77	233032	171	132
Veyo_55675_c0_seq2	rna-binding protein	2359	gi|474005497|gb|EMS52416.1|RNA-binding protein 24-B [Triticum urartu]	EMS52416	6.09951e-154	94	475322	297	281
Veyo_55684_c0_seq1	probable calcium-binding protein cml45-like	825	gi|357153651|ref|XP_003576522.1|PREDICTED: probable calcium-binding protein CML45-like [Brachypodium distachyon]	XP_003576522	2.36013e-42	80	166777	183	147
Veyo_55740_c0_seq1	mrna binding protein precursor	1414	gi|357111159|ref|XP_003557382.1|PREDICTED: uncharacterized protein At3g63140, chloroplastic-like [Brachypodium distachyon]	XP_003557382	0.0	98	578.17	319	313
Veyo_55749_c0_seq2	ap2 transcriptional activator drf	1882	gi|331123571|gb|AEC53579.1|dehydration-responsive element binding protein 2A [Leymus chinensis] >gi|331123577|gb|AEC53582.1| dehydration-responsive element binding protein 2A [Leymus chinensis]	AEC53579	7.64008e-124	80	393.66	312	252
Veyo_55785_c0_seq2	k(+) efflux antiporter chloroplastic-like	2985	gi|326500842|dbj|BAJ95087.1|predicted protein [Hordeum vulgare subsp. vulgare]	BAJ95087	0.0	92	1117.06	769	713
Veyo_55874_c0_seq2	hypothetical protein F775_08727	1731	gi|475619412|gb|EMT30767.1|hypothetical protein F775_08727 [Aegilops tauschii]	EMT30767	0.0	72	567385	477	345
Veyo_55892_c0_seq1	af466204_5 protein	898	gi|326502824|dbj|BAJ99040.1|predicted protein [Hordeum vulgare subsp. vulgare]	BAJ99040	1.31701e-79	78	269626	220	172
Veyo_55893_c0_seq2	vtc2-like protein	1974	gi|357157220|ref|XP_003577725.1|PREDICTED: GDP-L-galactose phosphorylase 1-like [Brachypodium distachyon]	XP_003577725	0.0	93	732.25	434	407
Veyo_55901_c0_seq1	related to conidiation protein con-6	392	gi|346973609|gb|EGY17061.1|hypothetical protein VDAG_08225 [Verticillium dahliae VdLs.17]	EGY17061	1.18536e-28	83	122865	83	69
Veyo_55902_c0_seq1	gamma-secretase subunit aph-1b	987	gi|357141863|ref|XP_003572373.1|PREDICTED: gamma-secretase subunit APH1-like [Brachypodium distachyon]	XP_003572373	1.66998e-120	96	371318	230	223
Veyo_56006_c0_seq1	hypothetical protein MAC_05745	366	gi|322696480|gb|EFY88272.1|hypothetical protein MAC_05745 [Metarhizium acridum CQMa 102]	EFY88272	1.82095e-24	84	112079	71	60
Veyo_56029_c0_seq1	proline-rich protein	1130	gi|326520409|dbj|BAK07463.1|predicted protein [Hordeum vulgare subsp. vulgare]	BAK07463	9.76104e-70	85	243817	157	134
Veyo_56034_c1_seq5	calcineurin-like phosphoesterase domain-containing protein	3776	gi|357111797|ref|XP_003557697.1|PREDICTED: uncharacterized protein LOC100823404 [Brachypodium distachyon]	XP_003557697	0.0	97	1418.29	756	740
Veyo_56068_c0_seq1	papain-like cysteine proteinase	1365	gi|1323748|gb|AAC49287.1|thiol protease [Triticum aestivum]	AAC49287	1.36685e-161	78	485723	370	289
Veyo_56070_c0_seq3	hypothetical protein OsI_11626	3133	gi|218192858|gb|EEC75285.1|hypothetical protein OsI_11626 [Oryza sativa Indica Group]	EEC75285	0.000262071	72	577658	51	37
Veyo_56070_c0_seq32	skp1-like protein 21-like	3059	gi|357114456|ref|XP_003559016.1|PREDICTED: SKP1-like protein 21-like [Brachypodium distachyon]	XP_003559016	0.000145016	68	604622	70	48
Veyo_56094_c0_seq1	brg-1 associated	732	gi|357152250|ref|XP_003576058.1|PREDICTED: uncharacterized protein LOC100825851 [Brachypodium distachyon]	XP_003576058	6.92043e-51	77	186422	155	120
Veyo_56098_c0_seq1	tpa: hlh dna-binding domain superfamily protein	1271	gi|357153670|ref|XP_003576528.1|PREDICTED: uncharacterized protein LOC100826168 [Brachypodium distachyon]	XP_003576528	1.12386e-12	70	935893	206	145
Veyo_56116_c0_seq2	mitochondrial prohibitin complex protein 2	1240	gi|357121821|ref|XP_003562616.1|PREDICTED: prohibitin-2-like [Brachypodium distachyon]	XP_003562616	4.15358e-158	96	471855	278	268
Veyo_56151_c0_seq1	somatic embryogenesis receptor kinase 1-like	838	gi|475576524|gb|EMT17561.1|Somatic embryogenesis receptor kinase 1 [Aegilops tauschii]	EMT17561	8.83851e-96	96	305064	160	155
Veyo_56234_c0_seq1	thioredoxin-like protein	920	gi|475506320|gb|EMT04831.1|Thioredoxin-like protein [Aegilops tauschii]	EMT04831	1.62207e-60	97	214157	108	105
Veyo_56243_c0_seq1	tpr domain containing protein	1547	gi|357120208|ref|XP_003561821.1|PREDICTED: protein TANC2-like [Brachypodium distachyon]	XP_003561821	0.0	81	733791	482	392
Veyo_56283_c0_seq1	cell surface protein	566	gi|302924772|ref|XP_003053964.1|hypothetical protein NECHADRAFT_102408 [Nectria haematococca mpVI 77-13-4] >gi|256734905|gb|EEU48251.1| hypothetical protein NECHADRAFT_102408 [Nectria haematococca mpVI 77-13-4]	XP_003053964	2.05204e-07	66	704774	63	42
Veyo_56298_c1_seq2	gibberellin receptor gid1l2	449	gi|357148077|ref|XP_003574618.1|PREDICTED: probable carboxylesterase 7-like [Brachypodium distachyon]	XP_003574618	4.33086e-28	80	129413	90	72
Veyo_56350_c0_seq3	xyloglucan endotransglucosylase hydrolase protein 32 precursor	1352	gi|239738546|gb|ACS13755.1|xyloglucan xyloglucosyl transferase [Hordeum vulgare] >gi|326524143|dbj|BAJ97082.1| predicted protein [Hordeum vulgare subsp. vulgare]	ACS13755	0.0	92	550821	300	278
Veyo_56354_c0_seq1	diphthamide biosynthesis protein 2-like	1890	gi|326516878|dbj|BAJ96431.1|predicted protein [Hordeum vulgare subsp. vulgare]	BAJ96431	0.0	92	904049	506	467
Veyo_56361_c0_seq1	conidiation-specific protein 10	322	gi|358398299|gb|EHK47657.1|hypothetical protein TRIATDRAFT_291013 [Trichoderma atroviride IMI 206040]	EHK47657	2.02186e-30	93	126331	73	68
Veyo_56367_c0_seq2	retinoblastoma-related protein	3476	gi|326510877|dbj|BAJ91786.1|predicted protein [Hordeum vulgare subsp. vulgare] >gi|326510927|dbj|BAJ91811.1| predicted protein [Hordeum vulgare subsp. vulgare]	BAJ91786	0.0	89	1227.62	764	686
Veyo_56371_c0_seq2	calcineurin subunit b	1126	gi|357137483|ref|XP_003570330.1|PREDICTED: calcineurin subunit B-like [Brachypodium distachyon]	XP_003570330	1.24474e-109	98	342428	175	172
Veyo_56380_c1_seq1	glycine-rich rna binding protein	466	gi|90265701|dbj|BAE91897.1|glycine-rich RNA-binding protein [Lolium perenne]	BAE91897	2.04282e-47	100	172.94	84	84
Veyo_56438_c0_seq1	related to conidiation protein con-6	390	gi|346973609|gb|EGY17061.1|hypothetical protein VDAG_08225 [Verticillium dahliae VdLs.17]	EGY17061	9.02427e-29	83	123.25	83	69
Veyo_56442_c0_seq1	protein	272	gi|326498533|dbj|BAJ98694.1|predicted protein [Hordeum vulgare subsp. vulgare]	BAJ98694	4.37715e-08	77	700922	67	52
Veyo_56528_c0_seq1	c2 domain-containing protein	1311	gi|326524732|dbj|BAK04302.1|predicted protein [Hordeum vulgare subsp. vulgare]	BAK04302	9.63296e-69	96	243432	130	125
Veyo_56573_c0_seq1	mitogen-activated protein kinase	1337	gi|357125258|ref|XP_003564312.1|PREDICTED: mitogen-activated protein kinase 1-like isoform 1 [Brachypodium distachyon] >gi|405778401|gb|AFS18261.1| MPK6 [Brachypodium distachyon]	XP_003564312	0.0	95	741.11	391	375
Veyo_56609_c1_seq1	ras-related protein rabd1	658	gi|326510941|dbj|BAJ91818.1|predicted protein [Hordeum vulgare subsp. vulgare] >gi|326531646|dbj|BAJ97827.1| predicted protein [Hordeum vulgare subsp. vulgare]	BAJ91818	8.6088e-46	91	171785	99	91
Veyo_56638_c0_seq2	bhlh transcription factor	1613	gi|226495509|ref|NP_001152044.1|LOC100285681 [Zea mays] >gi|195652123|gb|ACG45529.1| BHLH transcription factor [Zea mays] >gi|413932798|gb|AFW67349.1| putative HLH DNA-binding domain superfamily protein [Zea mays]	NP_001152044	1.0693e-79	86	272707	287	249
Veyo_56651_c0_seq1	calcium-dependent protein kinase 7	1517	gi|357114959|ref|XP_003559261.1|PREDICTED: LOW QUALITY PROTEIN: calcium-dependent protein kinase 7-like [Brachypodium distachyon]	XP_003559261	0.0	97	775007	398	387
Veyo_56687_c0_seq1	rna-binding protein	2353	gi|474005497|gb|EMS52416.1|RNA-binding protein 24-B [Triticum urartu]	EMS52416	4.28385e-154	94	475322	297	281
Veyo_56703_c0_seq1	beta-hexosaminidase subunit b2	2920	gi|326513330|dbj|BAK06905.1|predicted protein [Hordeum vulgare subsp. vulgare]	BAK06905	0.0434996	68	627734	58	40
Veyo_56703_c0_seq9	beta-hexosaminidase subunit b2	3027	gi|326513330|dbj|BAK06905.1|predicted protein [Hordeum vulgare subsp. vulgare]	BAK06905	0.0455735	68	627734	58	40
Veyo_56722_c0_seq1	60s ribosomal protein l18a-1-like	1205	gi|357125526|ref|XP_003564444.1|PREDICTED: 60S ribosomal protein L18a-1-like [Brachypodium distachyon]	XP_003564444	1.76573e-41	90	165622	91	82
Veyo_56743_c0_seq1	thioredoxin-like protein chloroplastic-like	1178	gi|326493514|dbj|BAJ85218.1|predicted protein [Hordeum vulgare subsp. vulgare] >gi|326497181|dbj|BAK02175.1| predicted protein [Hordeum vulgare subsp. vulgare]	BAJ85218	5.16009e-128	86	392889	250	215
Veyo_56794_c0_seq1	annexin d4	1231	gi|475559362|gb|EMT13324.1|Annexin D4 [Aegilops tauschii]	EMT13324	0.0	89	521546	310	277
Veyo_56882_c0_seq1	hypothetical protein F775_31611	815	gi|475562239|gb|EMT13977.1|hypothetical protein F775_31611 [Aegilops tauschii]	EMT13977	3.52451e-101	90	317.39	193	174
Veyo_56906_c0_seq1	atp sulfurylase 2-like	1532	gi|326505840|dbj|BAJ91159.1|predicted protein [Hordeum vulgare subsp. vulgare] >gi|326510029|dbj|BAJ87231.1| predicted protein [Hordeum vulgare subsp. vulgare]	BAJ91159	0.0	98	738799	365	359
Veyo_56998_c1_seq1	upf0047 isoform 1	1000	gi|326497235|dbj|BAK02202.1|predicted protein [Hordeum vulgare subsp. vulgare] >gi|326518174|dbj|BAK07339.1| predicted protein [Hordeum vulgare subsp. vulgare]	BAK02202	1.03978e-92	100	296.59	144	144
Veyo_57019_c0_seq1	peroxiredoxin chloroplastic	1323	gi|475605309|gb|EMT26022.1|Peroxiredoxin Q, chloroplastic [Aegilops tauschii]	EMT26022	3.14919e-127	84	399438	307	260
Veyo_57031_c0_seq1	mercaptopyruvate sulfurtransferase-like protein	1565	gi|326513518|dbj|BAJ87778.1|predicted protein [Hordeum vulgare subsp. vulgare] >gi|326514386|dbj|BAJ96180.1| predicted protein [Hordeum vulgare subsp. vulgare]	BAJ87778	0.0	95	640958	358	342
Veyo_57053_c0_seq1	hypersensitive-induced response protein	1412	gi|146231063|gb|ABQ12768.1|hypersensitive response protein [Triticum aestivum]	ABQ12768	0.0	98	553903	284	279
Veyo_57112_c1_seq2	neutral alkaline invertase	2262	gi|326534030|dbj|BAJ89365.1|predicted protein [Hordeum vulgare subsp. vulgare]	BAJ89365	0.0	96	578941	289	279
Veyo_57112_c1_seq3	neutral alkaline invertase	2158	gi|326534030|dbj|BAJ89365.1|predicted protein [Hordeum vulgare subsp. vulgare]	BAJ89365	0.0	96	1092.41	557	539
Veyo_57128_c0_seq2	low quality protein: ribonuclease h protein at1g65750-like	3901	gi|475527442|gb|EMT07473.1|hypothetical protein F775_10217 [Aegilops tauschii]	EMT07473	3.44824e-120	67	406757	467	313
Veyo_57128_c0_seq5	kda protein	1968	gi|326533770|dbj|BAK05416.1|predicted protein [Hordeum vulgare subsp. vulgare]	BAK05416	1.60906e-104	68	353984	469	319
Veyo_57208_c0_seq2	heat shock protein	484	gi|474174891|gb|EMS57741.1|hypothetical protein TRIUR3_24152 [Triticum urartu]	EMS57741	4.29061e-26	98	118242	77	76
Veyo_57209_c0_seq1	nad -binding rossmann-fold-containing protein	1349	gi|326499510|dbj|BAJ86066.1|predicted protein [Hordeum vulgare subsp. vulgare]	BAJ86066	1.13037e-168	91	501516	289	263
Veyo_57212_c0_seq1	myo-inositol oxygenase	1311	gi|357124115|ref|XP_003563752.1|PREDICTED: probable inositol oxygenase-like [Brachypodium distachyon]	XP_003563752	0.0	96	588956	303	291
Veyo_57256_c0_seq1	hypothetical protein F775_43416	1448	gi|475610476|gb|EMT27746.1|hypothetical protein F775_43416 [Aegilops tauschii]	EMT27746	1.12188e-28	69	136346	136	94
Veyo_57316_c0_seq1	protein	1067	gi|357136484|ref|XP_003569834.1|PREDICTED: uncharacterized protein LOC100842754 [Brachypodium distachyon]	XP_003569834	1.28051e-120	87	372089	227	199
Veyo_57348_c0_seq1	duf567 domain protein	660	gi|46135699|ref|XP_389541.1|hypothetical protein FG09365.1 [Fusarium graminearum PH-1]	XP_389541	8.52762e-72	74	240736	191	143
Veyo_57350_c0_seq1	glycosyltransferase ago61	865	gi|300681543|emb|CBH32640.1|glycosyltransferase, HGA-like, putative,expressed [Triticum aestivum]	CBH32640	9.52754e-128	89	397897	241	215
Veyo_57363_c0_seq1	phosphoribosylformylglycinamidine chloroplastic	3050	gi|475556555|gb|EMT12667.1|Putative phosphoribosylformylglycinamidine synthase, chloroplastic [Aegilops tauschii]	EMT12667	0.0	97	1748.02	907	882
Veyo_57398_c0_seq1	tic62 protein	1159	gi|326495516|dbj|BAJ85854.1|predicted protein [Hordeum vulgare subsp. vulgare]	BAJ85854	1.78676e-166	96	490.73	259	251
Veyo_57414_c0_seq2	nitrate-induced noi protein	1164	gi|326509625|dbj|BAJ87028.1|predicted protein [Hordeum vulgare subsp. vulgare]	BAJ87028	3.97288e-108	77	341658	244	190
Veyo_57418_c0_seq1	pathogenesis-related protein 1	825	gi|345546664|gb|AEO11777.1|pathogen-related protein 10-3 [Lolium perenne]	AEO11777	2.52162e-85	91	275789	152	139
Veyo_57463_c0_seq2	probable cyclic nucleotide-gated ion channel 17-like	1106	gi|357137367|ref|XP_003570272.1|PREDICTED: probable cyclic nucleotide-gated ion channel 17-like [Brachypodium distachyon]	XP_003570272	1.14446e-173	98	524628	265	260
Veyo_57470_c0_seq1	cellulose synthase-like protein e6	2427	gi|326494912|dbj|BAJ85551.1|predicted protein [Hordeum vulgare subsp. vulgare] >gi|326508520|dbj|BAJ95782.1| predicted protein [Hordeum vulgare subsp. vulgare] >gi|326514232|dbj|BAJ92266.1| predicted protein [Hordeum vulgare subsp. vulgare]	BAJ85551	0.0	90	1291.56	730	661
Veyo_57482_c0_seq3	binding protein	3266	gi|357164049|ref|XP_003579932.1|PREDICTED: uncharacterized protein LOC100830995 [Brachypodium distachyon]	XP_003579932	0.0	91	1548.87	873	802
Veyo_57536_c1_seq1	nadp-dependent alcohol dehydrogenase c	762	gi|322698885|gb|EFY90651.1|NADP-dependent alcohol dehydrogenase C [Metarhizium acridum CQMa 102]	EFY90651	8.62484e-98	82	314309	242	199
Veyo_57541_c0_seq1	actin depolymerizing factor 4	942	gi|242086653|ref|XP_002439159.1|hypothetical protein SORBIDRAFT_09g001500 [Sorghum bicolor] >gi|241944444|gb|EES17589.1| hypothetical protein SORBIDRAFT_09g001500 [Sorghum bicolor]	XP_002439159	4.14045e-67	97	230335	127	124
Veyo_57558_c0_seq2	conserved hypothetical protein	532	gi|189199330|ref|XP_001936002.1|conserved hypothetical protein [Pyrenophora tritici-repentis Pt-1C-BFP] >gi|187983101|gb|EDU48589.1| conserved hypothetical protein [Pyrenophora tritici-repentis Pt-1C-BFP]	XP_001936002	0.000178828	70	60077	64	45
Veyo_57572_c0_seq1	thiol-disulfide oxudoreductase dcc	1119	gi|326489253|dbj|BAK01610.1|predicted protein [Hordeum vulgare subsp. vulgare] >gi|326495174|dbj|BAJ85683.1| predicted protein [Hordeum vulgare subsp. vulgare]	BAK01610	1.83368e-108	92	340887	182	168
Veyo_57579_c0_seq18	histone deacetylase 14-like	1900	gi|357160621|ref|XP_003578822.1|PREDICTED: histone deacetylase 14-like [Brachypodium distachyon]	XP_003578822	0.0	98	487649	244	240
Veyo_57579_c0_seq23	histone deacetylase 14-like	1865	gi|357160621|ref|XP_003578822.1|PREDICTED: histone deacetylase 14-like [Brachypodium distachyon]	XP_003578822	0.0	94	804668	430	407
Veyo_57601_c0_seq1	protein	1389	gi|326487400|dbj|BAJ89684.1|predicted protein [Hordeum vulgare subsp. vulgare] >gi|326511469|dbj|BAJ87748.1| predicted protein [Hordeum vulgare subsp. vulgare] >gi|326511763|dbj|BAJ92026.1| predicted protein [Hordeum vulgare subsp. vulgare] >gi|326514088|dbj|BAJ92194.1| predicted protein [Hordeum vulgare subsp. vulgare] >gi|326527877|dbj|BAJ88990.1| predicted protein [Hordeum vulgare subsp. vulga…	BAJ89684	2.81561e-110	98	352443	172	169
Veyo_57628_c0_seq1	protein	688	gi|357118306|ref|XP_003560896.1|PREDICTED: uncharacterized protein C24B11.05-like [Brachypodium distachyon]	XP_003560896	5.21189e-91	90	292738	192	173
Veyo_57644_c0_seq4	retinoblastoma-related protein	3468	gi|326510877|dbj|BAJ91786.1|predicted protein [Hordeum vulgare subsp. vulgare] >gi|326510927|dbj|BAJ91811.1| predicted protein [Hordeum vulgare subsp. vulgare]	BAJ91786	0.0	89	1226.46	764	686
Veyo_57671_c0_seq2	rp1-like protein	1060	gi|475527616|gb|EMT07501.1|Putative disease resistance RPP13-like protein 1 [Aegilops tauschii]	EMT07501	1.48078e-71	83	265774	187	156
Veyo_57674_c0_seq1	cytokinin-o-glucosyltransferase 3	1529	gi|475584250|gb|EMT19716.1|Cytokinin-O-glucosyltransferase 3 [Aegilops tauschii]	EMT19716	3.66136e-84	71	293123	258	185
Veyo_57763_c0_seq1	at1g04290	744	gi|357153760|ref|XP_003576557.1|PREDICTED: acyl-coenzyme A thioesterase 13-like [Brachypodium distachyon]	XP_003576557	1.1796e-96	96	301212	159	153
Veyo_57771_c0_seq1	12-oxophytodienoate reductase 2	1661	gi|338818374|sp|B9FSC8.1|OPR11_ORYSJRecName: Full=Putative 12-oxophytodienoate reductase 11; AltName: Full=OPDA-reductase 11; Short=OsOPR11 >gi|222635257|gb|EEE65389.1| hypothetical protein OsJ_20711 [Oryza sativa Japonica Group]	B9FSC8	0.0	83	650588	406	340
Veyo_57813_c0_seq1	hypothetical protein BBA_02383	459	gi|400600713|gb|EJP68381.1|hypothetical protein BBA_02383 [Beauveria bassiana ARSEF 2860]	EJP68381	6.9716e-17	74	905077	75	56
Veyo_57818_c0_seq2	hva22-like protein i-like	1403	gi|326508190|dbj|BAJ99362.1|predicted protein [Hordeum vulgare subsp. vulgare] >gi|326510923|dbj|BAJ91809.1| predicted protein [Hordeum vulgare subsp. vulgare]	BAJ99362	5.00441e-110	90	351288	272	246
Veyo_57846_c0_seq1	protein disulfide-isomerase lqy1-like	946	gi|357113098|ref|XP_003558341.1|PREDICTED: uncharacterized protein LOC100837113 [Brachypodium distachyon]	XP_003558341	2.238e-65	94	221476	131	124
Veyo_57878_c0_seq1	beta-fructofuranosidase 1	1385	gi|71153897|gb|AAZ29516.1|fructosyltransferase-like protein [Lolium perenne]	AAZ29516	0.0	99	791186	389	387
Veyo_57878_c1_seq2	beta-fructofuranosidase 1	1419	gi|71153897|gb|AAZ29516.1|fructosyltransferase-like protein [Lolium perenne]	AAZ29516	0.0	99	791956	389	387
Veyo_57962_c0_seq3	regulatory subunit	2466	gi|357164542|ref|XP_003580088.1|PREDICTED: insulin-like growth factor-binding protein complex acid labile subunit-like [Brachypodium distachyon]	XP_003580088	0.0	95	976082	580	553
Veyo_57975_c0_seq1	rna-binding protein luc7-like expressed	1700	gi|475599137|gb|EMT24156.1|hypothetical protein F775_28201 [Aegilops tauschii]	EMT24156	4.78049e-127	90	405601	237	214
Veyo_57975_c0_seq6	rna-binding protein luc7-like 2-like	1580	gi|357150047|ref|XP_003575322.1|PREDICTED: putative RNA-binding protein Luc7-like 2-like [Brachypodium distachyon]	XP_003575322	0.0	90	609372	383	348
Veyo_57996_c0_seq1	mpk14 - mapk	776	gi|114796146|emb|CAJ85945.1|mitogen-activated protein kinase homolog 1 [Festuca arundinacea]	CAJ85945	7.59141e-71	97	245743	122	119
Veyo_58055_c0_seq1	trx fold-containing protein	1384	gi|473999267|gb|EMS52152.1|hypothetical protein TRIUR3_11097 [Triticum urartu]	EMS52152	3.72172e-147	80	447973	354	286
Veyo_58065_c0_seq1	hypothetical protein TRIUR3_31707	621	gi|474370608|gb|EMS63820.1|hypothetical protein TRIUR3_31707 [Triticum urartu]	EMS63820	1.33163e-06	83	662402	54	45
Veyo_58083_c0_seq4	tpr domain containing protein	1240	gi|326526953|dbj|BAK00865.1|predicted protein [Hordeum vulgare subsp. vulgare]	BAK00865	8.68845e-30	90	137502	99	90
Veyo_58122_c0_seq1	conidiation-specific protein 10	352	gi|358398299|gb|EHK47657.1|hypothetical protein TRIATDRAFT_291013 [Trichoderma atroviride IMI 206040]	EHK47657	2.9225e-31	93	126331	73	68
Veyo_58165_c0_seq5	retrovirus-related pol polyprotein from transposon tnt 1-94	1978	gi|475583239|gb|EMT19409.1|hypothetical protein F775_15770 [Aegilops tauschii]	EMT19409	5.52784e-93	63	320087	457	289
Veyo_58166_c0_seq9	mrna splicing	1841	gi|326494800|dbj|BAJ94519.1|predicted protein [Hordeum vulgare subsp. vulgare]	BAJ94519	0.0	89	720309	452	406
Veyo_58226_c1_seq2	btb poz and math domain-containing protein 2-like	1289	gi|475621976|gb|EMT31697.1|Speckle-type POZ protein-like protein [Aegilops tauschii]	EMT31697	1.83812e-136	94	310457	191	181
Veyo_58231_c0_seq1	uncharacterized zinc finger protein at4g06634-like	1472	gi|326494266|dbj|BAJ90402.1|predicted protein [Hordeum vulgare subsp. vulgare]	BAJ90402	0.0	92	607.06	341	315
Veyo_58258_c0_seq1	probable methyltransferase pmt26-like	1103	gi|357126216|ref|XP_003564784.1|PREDICTED: probable methyltransferase PMT26-like [Brachypodium distachyon]	XP_003564784	1.06567e-90	82	313538	261	216
Veyo_58276_c0_seq1	hypothetical protein F775_42667	748	gi|475587636|gb|EMT20610.1|hypothetical protein F775_42667 [Aegilops tauschii]	EMT20610	9.16426e-29	66	128642	139	92
Veyo_58313_c0_seq3	kda heat-shock protein	694	gi|125596513|gb|EAZ36293.1|hypothetical protein OsJ_20614 [Oryza sativa Japonica Group]	EAZ36293	7.82214e-57	82	201.06	145	120
Veyo_58315_c0_seq1	o-methyltransferase zrp4	1445	gi|475618415|gb|EMT30442.1|O-methyltransferase ZRP4 [Aegilops tauschii]	EMT30442	1.7998e-158	78	475322	352	277
Veyo_58328_c0_seq1	probable protein phosphatase 2c 55-like	2151	gi|326504524|dbj|BAJ91094.1|predicted protein [Hordeum vulgare subsp. vulgare]	BAJ91094	0.0	89	699123	449	403
Veyo_58369_c0_seq1	casp-like protein at3g53850-like	887	gi|326488575|dbj|BAJ93956.1|predicted protein [Hordeum vulgare subsp. vulgare]	BAJ93956	2.03307e-74	94	248825	154	146
Veyo_58403_c0_seq1	transcription factor ice1-like	782	gi|475567554|gb|EMT15292.1|Transcription factor ICE1 [Aegilops tauschii]	EMT15292	7.43841e-73	94	250751	165	156
Veyo_58466_c0_seq1	glyceraldehyde-3-phosphate dehydrogenase chloroplastic	1669	gi|326500100|dbj|BAJ90885.1|predicted protein [Hordeum vulgare subsp. vulgare] >gi|326527749|dbj|BAK08149.1| predicted protein [Hordeum vulgare subsp. vulgare]	BAJ90885	0.0	93	642884	383	358
Veyo_58466_c0_seq3	glyceraldehyde-3-phosphate dehydrogenase	1675	gi|473912215|gb|EMS49604.1|Glyceraldehyde-3-phosphate dehydrogenase B, chloroplastic [Triticum urartu]	EMS49604	0.0	98	745732	405	397
Veyo_58467_c0_seq1	nitrogen regulatory protein p-ii homolog	907	gi|357130071|ref|XP_003566680.1|PREDICTED: nitrogen regulatory protein P-II homolog [Brachypodium distachyon]	XP_003566680	1.04469e-85	86	279641	188	162
Veyo_58470_c0_seq1	glyceraldehyde-3-phosphate dehydrogenase	1972	gi|473912215|gb|EMS49604.1|Glyceraldehyde-3-phosphate dehydrogenase B, chloroplastic [Triticum urartu]	EMS49604	0.0	98	744962	405	397
Veyo_58470_c0_seq2	glyceraldehyde-3-phosphate dehydrogenase	1771	gi|326500100|dbj|BAJ90885.1|predicted protein [Hordeum vulgare subsp. vulgare] >gi|326527749|dbj|BAK08149.1| predicted protein [Hordeum vulgare subsp. vulgare]	BAJ90885	0.0	99	714531	401	400
Veyo_58523_c0_seq1	dna-binding protein family-like	2412	gi|357144397|ref|XP_003573278.1|PREDICTED: uncharacterized protein LOC100831261 [Brachypodium distachyon]	XP_003573278	0.0	86	724546	509	438
Veyo_58559_c0_seq2	somatic embryogenesis receptor kinase 1	2501	gi|326512818|dbj|BAK03316.1|predicted protein [Hordeum vulgare subsp. vulgare]	BAK03316	0.0	94	1049.65	630	595
Veyo_58564_c0_seq3	elicitor-responsive protein 1	821	gi|357125824|ref|XP_003564589.1|PREDICTED: elicitor-responsive protein 1-like [Brachypodium distachyon]	XP_003564589	3.06397e-76	91	252677	147	135
Veyo_58572_c0_seq5	aldose reductase	596	gi|413949044|gb|AFW81693.1|putative oxidoreductase, aldo/keto reductase family protein [Zea mays]	AFW81693	2.7975e-61	84	210305	132	112
Veyo_58573_c0_seq3	t-complex protein 11-like protein 1	3856	gi|475610437|gb|EMT27741.1|hypothetical protein F775_32557 [Aegilops tauschii]	EMT27741	0.0	91	1718.36	1145	1046
Veyo_58619_c0_seq1	12-oxophytodienoic acid reductase	1338	gi|326528891|dbj|BAJ97467.1|predicted protein [Hordeum vulgare subsp. vulgare]	BAJ97467	0.0	95	697582	368	352
Veyo_58677_c0_seq2	caffeic acid 3-o-methyltransferase	730	gi|475617676|gb|EMT30204.1|Caffeic acid 3-O-methyltransferase [Aegilops tauschii]	EMT30204	1.55219e-59	81	214927	138	113
Veyo_58687_c0_seq11	stress responsive alpha-beta barrel domain protein	2386	gi|357114424|ref|XP_003559000.1|PREDICTED: uncharacterized protein LOC100832376 [Brachypodium distachyon]	XP_003559000	1.77221e-118	89	383645	224	200
Veyo_58687_c0_seq26	stress responsive alpha-beta barrel domain protein	1061	gi|475595028|gb|EMT22887.1|hypothetical protein F775_09193 [Aegilops tauschii]	EMT22887	6.53326e-13	49	905077	113	56
Veyo_58688_c0_seq3	caffeic acid 3-o-methyltransferase	738	gi|475617676|gb|EMT30204.1|Caffeic acid 3-O-methyltransferase [Aegilops tauschii]	EMT30204	1.66241e-59	81	214927	138	113
Veyo_58723_c0_seq1	cysteine proteinase inhibitor 8	676	gi|261889458|gb|ACY06329.1|cystatin precursor [Dactylis glomerata]	ACY06329	8.91213e-07	62	685514	80	50
Veyo_58802_c0_seq2	3fe-4s ferredoxin	650	gi|326515996|dbj|BAJ88021.1|predicted protein [Hordeum vulgare subsp. vulgare]	BAJ88021	8.75601e-120	91	366696	207	189
Veyo_58807_c0_seq1	acetolactate synthase small subunit	1617	gi|357142819|ref|XP_003572704.1|PREDICTED: uncharacterized protein LOC100833289 [Brachypodium distachyon]	XP_003572704	0.0	95	778474	412	392
Veyo_58815_c0_seq3	inhibitor of striate1	1672	gi|326500306|dbj|BAK06242.1|predicted protein [Hordeum vulgare subsp. vulgare]	BAK06242	0.0	89	567.77	334	299
Veyo_58822_c0_seq2	mitochondrial prohibitin complex protein 2	1241	gi|357121821|ref|XP_003562616.1|PREDICTED: prohibitin-2-like [Brachypodium distachyon]	XP_003562616	4.15358e-158	96	471855	278	268
Veyo_58845_c0_seq1	predicted protein	1389	gi|326526735|dbj|BAK00756.1|predicted protein [Hordeum vulgare subsp. vulgare]	BAK00756	3.11333e-57	80	210305	165	133
Veyo_58848_c0_seq1	ribulose bisphosphate carboxylase oxygenase activase chloroplastic	788	gi|10720253|sp|Q42450.1|RCAB_HORVURecName: Full=Ribulose bisphosphate carboxylase/oxygenase activase B, chloroplastic; Short=RA B; Short=RuBisCO activase B; Flags: Precursor >gi|167093|gb|AAA62703.1| ribulose 1,5-bisphosphate carboxylase activase [Hordeum vulgare] >gi|167095|gb|AAA63162.1| ribulose 1,5-bisphosphate carboxylase activase [Hordeum vulgare subsp. vulgare]	Q42450	2.57096e-126	97	389808	192	188
Veyo_58915_c0_seq1	protein prenyltransferase alpha subunit repeat-containing protein 1-like	719	gi|357113948|ref|XP_003558763.1|PREDICTED: protein prenyltransferase alpha subunit repeat-containing protein 1-like [Brachypodium distachyon]	XP_003558763	2.00563e-100	88	321627	200	176
Veyo_58924_c0_seq2	telomeric repeat-binding factor 1	1682	gi|326492466|dbj|BAK02016.1|predicted protein [Hordeum vulgare subsp. vulgare]	BAK02016	0.0	85	672544	533	456
Veyo_59051_c0_seq1	glutamine amidotransferase subunit pdxt	908	gi|357113804|ref|XP_003558691.1|PREDICTED: pyridoxal biosynthesis protein PDX2-like [Brachypodium distachyon]	XP_003558691	2.57654e-124	92	380178	206	191
Veyo_59125_c0_seq8	cytochrome p450	1799	gi|148596802|dbj|BAF63628.1|cytochrome P450 [Lolium rigidum]	BAF63628	0.0	99	959133	505	503
Veyo_59162_c0_seq1	n-acetyltransferase 9-like	1013	gi|326532844|dbj|BAJ89267.1|predicted protein [Hordeum vulgare subsp. vulgare]	BAJ89267	1.44772e-120	97	370548	189	185
Veyo_59182_c0_seq3	vacuolar protein sorting-associated protein 11 homolog	2189	gi|326493638|dbj|BAJ85280.1|predicted protein [Hordeum vulgare subsp. vulgare]	BAJ85280	0.0	97	771926	393	382
Veyo_59194_c3_seq2	cyclin dependent kinase inhibitor	954	gi|326524662|dbj|BAK04267.1|predicted protein [Hordeum vulgare subsp. vulgare]	BAK04267	7.2483e-44	70	169474	182	128
Veyo_59203_c1_seq3	methyl-binding domain protein mbd101	826	gi|475574995|gb|EMT17137.1|hypothetical protein F775_29593 [Aegilops tauschii]	EMT17137	1.35309e-77	93	258.84	167	156
Veyo_59229_c0_seq3	peptide transporter ptr2	1053	gi|357113238|ref|XP_003558411.1|PREDICTED: peptide transporter PTR2-like [Brachypodium distachyon]	XP_003558411	1.07679e-97	84	325094	202	170
Veyo_59279_c0_seq3	transcriptional corepressor seuss	4218	gi|473841967|gb|EMS47299.1|Transcriptional corepressor SEUSS [Triticum urartu]	EMS47299	0.0	84	974926	648	546
Veyo_59279_c0_seq9	transcriptional corepressor seuss	4236	gi|473841967|gb|EMS47299.1|Transcriptional corepressor SEUSS [Triticum urartu]	EMS47299	0.0	84	974926	648	546
Veyo_59284_c0_seq15	protein arginine n-methyltransferase 6	2310	gi|474239395|gb|EMS59754.1|putative protein arginine N-methyltransferase 6.1 [Triticum urartu]	EMS59754	3.4605e-06	78	720182	46	36
Veyo_59377_c0_seq1	protein gpr107-like	680	gi|326504280|dbj|BAJ90972.1|predicted protein [Hordeum vulgare subsp. vulgare] >gi|326519390|dbj|BAJ96694.1| predicted protein [Hordeum vulgare subsp. vulgare]	BAJ90972	2.2162e-49	100	188348	92	92
Veyo_59387_c0_seq1	transcription factor ice1-like	783	gi|475567554|gb|EMT15292.1|Transcription factor ICE1 [Aegilops tauschii]	EMT15292	7.70502e-73	94	250751	165	156
Veyo_59406_c0_seq9	ribosome biogenesis gtpase -like	1683	gi|357163020|ref|XP_003579599.1|PREDICTED: putative ribosome biogenesis GTPase RsgA-like isoform 1 [Brachypodium distachyon]	XP_003579599	0.0	95	609372	392	373
Veyo_59417_c0_seq2	protein	699	gi|326493162|dbj|BAJ85042.1|predicted protein [Hordeum vulgare subsp. vulgare]	BAJ85042	1.85116e-35	96	144436	93	90
Veyo_59463_c0_seq1	auxin-induced protein 5ng4	2582	gi|326522246|dbj|BAK07585.1|predicted protein [Hordeum vulgare subsp. vulgare]	BAK07585	3.78458e-169	90	503827	313	283
Veyo_59484_c0_seq1	aquaporin tip4-1	1174	gi|357134223|ref|XP_003568717.1|PREDICTED: probable aquaporin TIP4-1-like [Brachypodium distachyon]	XP_003568717	3.85852e-143	98	431409	252	247
Veyo_59489_c0_seq1	ribulose bisphosphate carboxylase oxygenase chloroplast expressed	881	gi|10720253|sp|Q42450.1|RCAB_HORVURecName: Full=Ribulose bisphosphate carboxylase/oxygenase activase B, chloroplastic; Short=RA B; Short=RuBisCO activase B; Flags: Precursor >gi|167093|gb|AAA62703.1| ribulose 1,5-bisphosphate carboxylase activase [Hordeum vulgare] >gi|167095|gb|AAA63162.1| ribulose 1,5-bisphosphate carboxylase activase [Hordeum vulgare subsp. vulgare]	Q42450	2.52297e-125	97	388652	192	188
Veyo_59504_c0_seq1	dual specificity protein phosphatase 12-like	997	gi|326527229|dbj|BAK04556.1|predicted protein [Hordeum vulgare subsp. vulgare] >gi|326532482|dbj|BAK05170.1| predicted protein [Hordeum vulgare subsp. vulgare]	BAK04556	1.11767e-112	83	350517	230	193
Veyo_59526_c0_seq2	cs 5	809	gi|473964955|gb|EMS51223.1|hypothetical protein TRIUR3_13147 [Triticum urartu]	EMS51223	6.68565e-41	80	170244	142	114
Veyo_59528_c0_seq1	tpa: bifunctional inhibitor ltp seed storage protein family	898	gi|326503412|dbj|BAJ86212.1|predicted protein [Hordeum vulgare subsp. vulgare]	BAJ86212	2.39495e-25	87	122479	74	65
Veyo_59533_c0_seq3	dual-specific kinase dsk1-like	4561	gi|357135430|ref|XP_003569312.1|PREDICTED: uncharacterized protein LOC100839513 [Brachypodium distachyon]	XP_003569312	0.0	90	1111.67	649	586
Veyo_59561_c0_seq2	40s ribosomal protein s29	1049	gi|357113856|ref|XP_003558717.1|PREDICTED: 40S ribosomal protein S29-like isoform 1 [Brachypodium distachyon] >gi|357113858|ref|XP_003558718.1| PREDICTED: 40S ribosomal protein S29-like isoform 2 [Brachypodium distachyon] >gi|357152195|ref|XP_003576040.1| PREDICTED: 40S ribosomal protein S29-like [Brachypodium distachyon] >gi|357156017|ref|XP_003577315.1| PREDICTED: 40S ribosomal protein S29-like…	XP_003558717	2.36063e-25	98	119783	56	55
Veyo_59568_c0_seq2	40s ribosomal protein s29	945	gi|357113856|ref|XP_003558717.1|PREDICTED: 40S ribosomal protein S29-like isoform 1 [Brachypodium distachyon] >gi|357113858|ref|XP_003558718.1| PREDICTED: 40S ribosomal protein S29-like isoform 2 [Brachypodium distachyon] >gi|357152195|ref|XP_003576040.1| PREDICTED: 40S ribosomal protein S29-like [Brachypodium distachyon] >gi|357156017|ref|XP_003577315.1| PREDICTED: 40S ribosomal protein S29-like…	XP_003558717	4.92558e-25	98	118242	56	55
Veyo_59583_c0_seq1	50s ribosomal protein l1-like	1622	gi|357124299|ref|XP_003563838.1|PREDICTED: 50S ribosomal protein L1-like [Brachypodium distachyon]	XP_003563838	1.23192e-175	93	526168	319	299
Veyo_59649_c0_seq1	stf2-like protein	867	gi|400599255|gb|EJP66959.1|F1F0-ATP synthase regulatory factor Stf2 [Beauveria bassiana ARSEF 2860]	EJP66959	5.58922e-32	82	139428	129	107
Veyo_59655_c0_seq1	lipid-binding start domain-containing protein	1646	gi|475591141|gb|EMT21662.1|hypothetical protein F775_28432 [Aegilops tauschii]	EMT21662	0.0	90	567.0	330	299
Veyo_59679_c0_seq1	cell wall	787	gi|326523035|dbj|BAK07777.1|predicted protein [Hordeum vulgare subsp. vulgare]	BAK07777	1.55784e-28	98	127872	63	62
Veyo_59689_c0_seq1	beta-glucosidase 31	1936	gi|473891753|gb|EMS48763.1|Beta-glucosidase 31 [Triticum urartu]	EMS48763	0.0	95	892878	491	470
Veyo_59722_c0_seq6	phytosulfokine receptor 2	960	gi|195984207|gb|ACG63783.1|ice recrystallization inhibition protein-like protein [Lolium perenne]	ACG63783	2.33179e-89	100	291582	226	226
Veyo_59742_c0_seq3	signal recognition particle 19 kda protein	821	gi|326511385|dbj|BAJ87706.1|predicted protein [Hordeum vulgare subsp. vulgare] >gi|326518933|dbj|BAJ92627.1| predicted protein [Hordeum vulgare subsp. vulgare]	BAJ87706	7.28481e-75	95	248825	129	123
Veyo_59799_c0_seq1	transcriptional corepressor leunig	2022	gi|357137568|ref|XP_003570372.1|PREDICTED: transcriptional corepressor LEUNIG-like [Brachypodium distachyon]	XP_003570372	0.0	93	857825	569	531
Veyo_59849_c0_seq2	40s ribosomal protein s20	696	gi|326524658|dbj|BAK04265.1|predicted protein [Hordeum vulgare subsp. vulgare]	BAK04265	1.10103e-65	97	223016	117	114
Veyo_59908_c0_seq1	probable inactive purple acid phosphatase 1-like	1329	gi|326499490|dbj|BAJ86056.1|predicted protein [Hordeum vulgare subsp. vulgare] >gi|326507332|dbj|BAJ95743.1| predicted protein [Hordeum vulgare subsp. vulgare] >gi|326514274|dbj|BAJ92287.1| predicted protein [Hordeum vulgare subsp. vulgare]	BAJ86056	0.0	94	823157	441	416
Veyo_59942_c0_seq1	aquaporin tip4-1	1143	gi|357134223|ref|XP_003568717.1|PREDICTED: probable aquaporin TIP4-1-like [Brachypodium distachyon]	XP_003568717	2.36508e-143	98	431409	252	247
Veyo_60005_c0_seq2	dag chloroplastic-like	1099	gi|357165682|ref|XP_003580460.1|PREDICTED: DAG protein, chloroplastic-like [Brachypodium distachyon]	XP_003580460	3.91179e-117	99	362844	175	174
Veyo_60010_c0_seq4	transcriptional corepressor seuss	2901	gi|473841967|gb|EMS47299.1|Transcriptional corepressor SEUSS [Triticum urartu]	EMS47299	3.87942e-134	78	448743	378	296
Veyo_60017_c0_seq1	dna polymerase delta subunit 4	823	gi|326521612|dbj|BAK00382.1|predicted protein [Hordeum vulgare subsp. vulgare]	BAK00382	6.31207e-43	82	166392	131	108
Veyo_60021_c0_seq1	gdsl esterase lipase	961	gi|475624121|gb|EMT32479.1|GDSL esterase/lipase [Aegilops tauschii]	EMT32479	5.47827e-123	98	379793	208	204
Veyo_60022_c0_seq1	uncharacterized gpi-anchored protein at1g61900-like	1037	gi|326520577|dbj|BAK07547.1|predicted protein [Hordeum vulgare subsp. vulgare]	BAK07547	3.15188e-131	91	407912	234	213
Veyo_60101_c2_seq1	nac domain-containing protein 7	1368	gi|474368090|gb|EMS63656.1|NAC domain-containing protein 7 [Triticum urartu]	EMS63656	7.27291e-124	78	386726	287	226
Veyo_60114_c0_seq7	platz transcription factor domain-containing protein	1556	gi|357123803|ref|XP_003563597.1|PREDICTED: uncharacterized protein LOC100820983 [Brachypodium distachyon]	XP_003563597	2.50901e-122	90	382874	241	218
Veyo_60128_c0_seq2	metal-transporting p-type atpase	2680	gi|326509701|dbj|BAJ87066.1|predicted protein [Hordeum vulgare subsp. vulgare]	BAJ87066	0.0	93	1340.1	806	755
Veyo_60164_c0_seq2	ubiquitin-conjugating enzyme e2 i	932	gi|474258405|gb|EMS60436.1|SUMO-conjugating enzyme SCE1 [Triticum urartu]	EMS60436	2.70254e-98	98	310457	151	148
Veyo_60173_c0_seq1	o-methyltransferase zrp4	1469	gi|475618415|gb|EMT30442.1|O-methyltransferase ZRP4 [Aegilops tauschii]	EMT30442	2.38871e-157	78	475322	352	277
Veyo_60185_c0_seq2	solute carrier family 35 member f1-like	974	gi|125551716|gb|EAY97425.1|hypothetical protein OsI_19356 [Oryza sativa Indica Group] >gi|222631011|gb|EEE63143.1| hypothetical protein OsJ_17951 [Oryza sativa Japonica Group]	EAY97425	6.14529e-138	94	419853	241	228
Veyo_60229_c0_seq1	peptidyl-prolyl cis-trans isomerase cyp40-like	1384	gi|357124812|ref|XP_003564091.1|PREDICTED: peptidyl-prolyl cis-trans isomerase CYP40-like [Brachypodium distachyon]	XP_003564091	0.0	94	577785	353	333
Veyo_60237_c0_seq1	cell surface	1024	gi|322710106|gb|EFZ01681.1|hypothetical protein MAA_02910 [Metarhizium anisopliae ARSEF 23]	EFZ01681	0.00019422	89	643142	38	34
Veyo_60243_c3_seq1	disease resistance protein rga2	1962	gi|475618845|gb|EMT30566.1|Disease resistance protein RGA2 [Aegilops tauschii]	EMT30566	0.0	79	655981	488	390
Veyo_60254_c1_seq1	gibberellin 2-beta-dioxygenase 8-like	1299	gi|326520938|dbj|BAJ92832.1|predicted protein [Hordeum vulgare subsp. vulgare] >gi|326522801|dbj|BAJ88446.1| predicted protein [Hordeum vulgare subsp. vulgare]	BAJ92832	0.0	93	541576	308	287
Veyo_60254_c1_seq2	gibberellin 2-beta-dioxygenase 8-like	1317	gi|326520938|dbj|BAJ92832.1|predicted protein [Hordeum vulgare subsp. vulgare] >gi|326522801|dbj|BAJ88446.1| predicted protein [Hordeum vulgare subsp. vulgare]	BAJ92832	0.0	93	541576	308	287
Veyo_60269_c0_seq1	l-type lectin-domain containing receptor kinase -like	2428	gi|326498453|dbj|BAJ98654.1|predicted protein [Hordeum vulgare subsp. vulgare]	BAJ98654	0.0	92	1133.63	657	607
Veyo_60271_c1_seq3	chaperone protein dnaj	796	gi|357112620|ref|XP_003558106.1|PREDICTED: chaperone protein DnaJ-like [Brachypodium distachyon]	XP_003558106	9.06575e-10	92	789518	70	65
Veyo_60348_c0_seq1	s-adenosylmethionine-dependent methyltransferase	1133	gi|475610729|gb|EMT27832.1|hypothetical protein F775_06435 [Aegilops tauschii]	EMT27832	8.53185e-165	95	486108	261	249
Veyo_60379_c0_seq1	ankyrin repeat protein rf_0381-like	976	gi|242034915|ref|XP_002464852.1|hypothetical protein SORBIDRAFT_01g027590 [Sorghum bicolor] >gi|241918706|gb|EER91850.1| hypothetical protein SORBIDRAFT_01g027590 [Sorghum bicolor]	XP_002464852	5.8744e-118	89	362073	228	203
Veyo_60382_c3_seq9	splicing arginine serine-rich 6	1399	gi|68035567|gb|AAY84873.1|alternative splicing regulator [Triticum aestivum]	AAY84873	2.42531e-85	98	289271	143	141
Veyo_60388_c0_seq8	cytochrome p450 71c4	1307	gi|326492389|dbj|BAK01978.1|predicted protein [Hordeum vulgare subsp. vulgare]	BAK01978	0.0	84	635.95	423	358
Veyo_60388_c0_seq12	cytochrome p450 71c4	1857	gi|326492389|dbj|BAK01978.1|predicted protein [Hordeum vulgare subsp. vulgare]	BAK01978	2.33453e-133	87	424861	260	227
Veyo_60413_c0_seq1	polyubiquitin 2	873	gi|302393764|sp|P0C073.2|RUB1_DESANRecName: Full=Ubiquitin-NEDD8-like protein RUB1; Contains: RecName: Full=Ubiquitin; Contains: RecName: Full=NEDD8-like protein RUB1; AltName: Full=DaRUB1; AltName: Full=Ubiquitin-related protein 1; Flags: Precursor >gi|20562909|gb|AAM22748.1| polyubiquitin 2 [Deschampsia antarctica]	P0C073	3.99304e-71	96	240.35	153	147
Veyo_60446_c0_seq1	solute carrier family 35 member f1-like	1137	gi|326488689|dbj|BAJ97956.1|predicted protein [Hordeum vulgare subsp. vulgare]	BAJ97956	0.0	90	517694	334	302
Veyo_60471_c0_seq1	hypothetical protein F775_19181	1542	gi|475557783|gb|EMT12907.1|hypothetical protein F775_19181 [Aegilops tauschii]	EMT12907	1.38286e-123	75	391734	350	264
Veyo_60596_c1_seq1	protein	757	gi|357123866|ref|XP_003563628.1|PREDICTED: uncharacterized protein LOC100829886 [Brachypodium distachyon]	XP_003563628	2.36434e-156	94	480.33	252	237
Veyo_60641_c0_seq1	hypothetical protein MAC_01747	762	gi|322700391|gb|EFY92146.1|hypothetical protein MAC_01747 [Metarhizium acridum CQMa 102]	EFY92146	1.87461e-64	77	223016	182	141
Veyo_60663_c0_seq1	uncharacterized loc101208739 isoform 1	1414	gi|357147570|ref|XP_003574397.1|PREDICTED: uncharacterized protein LOC100841753 [Brachypodium distachyon]	XP_003574397	0.0	86	566229	396	343
Veyo_60667_c0_seq1	pre-mrna-splicing factor cwc15	1058	gi|326490023|dbj|BAJ94085.1|predicted protein [Hordeum vulgare subsp. vulgare] >gi|326495796|dbj|BAJ85994.1| predicted protein [Hordeum vulgare subsp. vulgare]	BAJ94085	5.8931e-113	99	349747	228	226
Veyo_60702_c1_seq3	ferric reduction oxidase chloroplastic-like	3023	gi|297501351|dbj|BAJ09028.1|ferric reductase oxidase [Hordeum vulgare]	BAJ09028	0.0	89	879011	594	533
Veyo_60713_c0_seq2	splicing factor 3b subunit 4	1050	gi|326498389|dbj|BAJ98622.1|predicted protein [Hordeum vulgare subsp. vulgare] >gi|326510879|dbj|BAJ91787.1| predicted protein [Hordeum vulgare subsp. vulgare]	BAJ98622	1.29945e-110	87	345125	205	179
Veyo_60757_c1_seq1	ras-related protein rab-2-a	1049	gi|357149828|ref|XP_003575246.1|PREDICTED: ras-related protein RABB1c-like [Brachypodium distachyon]	XP_003575246	1.00597e-132	100	401749	191	191
Veyo_60812_c0_seq1	nucleolar protein 12-like	1598	gi|475562615|gb|EMT14085.1|RNA-binding protein 34 [Aegilops tauschii]	EMT14085	0.0	83	580096	454	381
Veyo_60814_c0_seq2	lipoxygenase chloroplastic	1288	gi|34922469|sp|P93184.1|LOX21_HORVURecName: Full=Lipoxygenase 2.1, chloroplastic; AltName: Full=LOX-100; AltName: Full=LOX2:Hv:1; Flags: Precursor >gi|1777961|gb|AAC12951.1| methyljasmonate-inducible lipoxygenase 2 [Hordeum vulgare subsp. vulgare]	P93184	3.95026e-59	58	231491	298	175
Veyo_60815_c1_seq5	splicing arginine serine-rich 4	1304	gi|357112219|ref|XP_003557907.1|PREDICTED: peptidyl-prolyl cis-trans isomerase E-like [Brachypodium distachyon]	XP_003557907	4.36272e-30	86	139428	138	120
Veyo_60828_c1_seq3	ribosomal protein s19	1358	gi|475534423|gb|EMT08565.1|Ribosomal protein S19, mitochondrial [Aegilops tauschii]	EMT08565	1.42452e-47	86	184111	108	93
Veyo_60836_c0_seq1	nitrate transporter	1176	gi|326494158|dbj|BAJ90348.1|predicted protein [Hordeum vulgare subsp. vulgare] >gi|326504994|dbj|BAK02884.1| predicted protein [Hordeum vulgare subsp. vulgare] >gi|326516594|dbj|BAJ92452.1| predicted protein [Hordeum vulgare subsp. vulgare]	BAJ90348	0.0	95	554673	355	340
Veyo_60858_c0_seq10	rgh3 splicing factor	2317	gi|475505780|gb|EMT04775.1|Zinc finger CCCH domain-containing protein 16 [Aegilops tauschii]	EMT04775	1.63676e-63	92	252292	152	141
Veyo_60887_c0_seq5	hypothetical protein TRIUR3_18987	1815	gi|474353780|gb|EMS63081.1|hypothetical protein TRIUR3_18987 [Triticum urartu]	EMS63081	0.0	90	828935	479	432
Veyo_60889_c0_seq1	probable allantoinase 1-like	1882	gi|326519184|dbj|BAJ96591.1|predicted protein [Hordeum vulgare subsp. vulgare]	BAJ96591	0.0	96	889797	478	461
Veyo_60940_c0_seq3	germin-like protein 8-9-like	926	gi|357144728|ref|XP_003573393.1|PREDICTED: germin-like protein 8-9-like [Brachypodium distachyon]	XP_003573393	5.19363e-132	92	398667	225	209
Veyo_60941_c2_seq9	seed maturation protein	2214	gi|326530828|dbj|BAK01212.1|predicted protein [Hordeum vulgare subsp. vulgare]	BAK01212	0.000801731	80	65855	41	33
Veyo_60966_c0_seq1	elicitor-responsive protein 1	815	gi|357125824|ref|XP_003564589.1|PREDICTED: elicitor-responsive protein 1-like [Brachypodium distachyon]	XP_003564589	2.85762e-76	91	252677	147	135
Veyo_60989_c0_seq2	retrotransposon unclassified	3046	gi|18767374|gb|AAL79340.1|AC099402_4Putative 22 kDa kafirin cluster; Ty3-Gypsy type [Oryza sativa] >gi|21327374|gb|AAM48279.1|AC122148_32 Putative 22 kDa kafirin cluster; Ty3-Gypsy type [Oryza sativa Japonica Group] >gi|31431495|gb|AAP53268.1| retrotransposon protein, putative, Ty3-gypsy subclass [Oryza sativa Japonica Group]	AAL79340	4.40453e-114	69	405601	383	266
Veyo_60989_c0_seq3	retrotransposon unclassified	2568	gi|18767374|gb|AAL79340.1|AC099402_4Putative 22 kDa kafirin cluster; Ty3-Gypsy type [Oryza sativa] >gi|21327374|gb|AAM48279.1|AC122148_32 Putative 22 kDa kafirin cluster; Ty3-Gypsy type [Oryza sativa Japonica Group] >gi|31431495|gb|AAP53268.1| retrotransposon protein, putative, Ty3-gypsy subclass [Oryza sativa Japonica Group]	AAL79340	1.06964e-115	69	405601	383	266
Veyo_60989_c0_seq5	retrotransposon unclassified	2459	gi|18767374|gb|AAL79340.1|AC099402_4Putative 22 kDa kafirin cluster; Ty3-Gypsy type [Oryza sativa] >gi|21327374|gb|AAM48279.1|AC122148_32 Putative 22 kDa kafirin cluster; Ty3-Gypsy type [Oryza sativa Japonica Group] >gi|31431495|gb|AAP53268.1| retrotransposon protein, putative, Ty3-gypsy subclass [Oryza sativa Japonica Group]	AAL79340	4.1424e-117	69	405601	383	266
Veyo_60989_c0_seq10	retrotransposon unclassified	3504	gi|18767374|gb|AAL79340.1|AC099402_4Putative 22 kDa kafirin cluster; Ty3-Gypsy type [Oryza sativa] >gi|21327374|gb|AAM48279.1|AC122148_32 Putative 22 kDa kafirin cluster; Ty3-Gypsy type [Oryza sativa Japonica Group] >gi|31431495|gb|AAP53268.1| retrotransposon protein, putative, Ty3-gypsy subclass [Oryza sativa Japonica Group]	AAL79340	9.09587e-113	69	405601	383	266
Veyo_60989_c1_seq3	retrotransposon unclassified	3485	gi|18767374|gb|AAL79340.1|AC099402_4Putative 22 kDa kafirin cluster; Ty3-Gypsy type [Oryza sativa] >gi|21327374|gb|AAM48279.1|AC122148_32 Putative 22 kDa kafirin cluster; Ty3-Gypsy type [Oryza sativa Japonica Group] >gi|31431495|gb|AAP53268.1| retrotransposon protein, putative, Ty3-gypsy subclass [Oryza sativa Japonica Group]	AAL79340	5.94091e-113	69	405986	383	266
Veyo_60990_c0_seq2	zinc finger	4263	gi|326502216|dbj|BAJ95171.1|predicted protein [Hordeum vulgare subsp. vulgare]	BAJ95171	0.0	93	1857.03	1065	992
Veyo_61000_c0_seq9	poly polymerase	929	gi|475617205|gb|EMT30036.1|Poly(A) polymerase [Aegilops tauschii]	EMT30036	1.59313e-57	84	220705	165	139
Veyo_61039_c0_seq1	vernalization independence 4	2459	gi|326527249|dbj|BAK04566.1|predicted protein [Hordeum vulgare subsp. vulgare]	BAK04566	0.0	88	691419	667	593
Veyo_61046_c1_seq3	hat family dimerisation domain containing protein	1084	gi|242061642|ref|XP_002452110.1|hypothetical protein SORBIDRAFT_04g019795 [Sorghum bicolor] >gi|241931941|gb|EES05086.1| hypothetical protein SORBIDRAFT_04g019795 [Sorghum bicolor]	XP_002452110	7.98135e-19	73	104375	89	65
Veyo_61086_c0_seq1	cdpk-related protein kinase	1906	gi|326501858|dbj|BAK06421.1|predicted protein [Hordeum vulgare subsp. vulgare]	BAK06421	0.0	99	935636	461	459
Veyo_61102_c0_seq1	activator of 90 kda heat shock protein atpase	1113	gi|281399027|gb|ADA68359.1|activator of 90 kDa heat shock protein ATPase [Dactylis glomerata]	ADA68359	2.05026e-94	92	305064	192	178
Veyo_61118_c1_seq1	transcription initiation	2450	gi|326491503|dbj|BAJ94229.1|predicted protein [Hordeum vulgare subsp. vulgare]	BAJ94229	0.0	86	1127.85	766	661
Veyo_61162_c2_seq1	catalase a	1371	gi|358377534|gb|EHK15217.1|hypothetical protein TRIVIDRAFT_38844 [Trichoderma virens Gv29-8]	EHK15217	0.0	92	798505	440	405
Veyo_61188_c0_seq1	ion channel castor-like	828	gi|473933680|gb|EMS50069.1|putative ion channel CASTOR [Triticum urartu]	EMS50069	4.57088e-76	97	269626	142	138
Veyo_61188_c1_seq1	ion channel castor-like	826	gi|473933680|gb|EMS50069.1|putative ion channel CASTOR [Triticum urartu]	EMS50069	4.41195e-76	97	269626	142	138
Veyo_61203_c0_seq1	dephospho- kinase domain-containing	825	gi|475612178|gb|EMT28322.1|Dephospho-CoA kinase domain-containing protein [Aegilops tauschii]	EMT28322	4.07823e-126	93	382489	213	199
Veyo_61209_c0_seq1	gibberellin 20 oxidase 2	1271	gi|475435434|gb|EMT01311.1|Gibberellin 20 oxidase 1 [Aegilops tauschii]	EMT01311	0.0	93	623239	346	325
Veyo_61252_c1_seq7	dna repair protein rad50	2599	gi|157863730|gb|ABV90886.1|DNA repair protein Rad50 [Triticum turgidum]	ABV90886	3.77311e-09	77	862705	62	48
Veyo_61285_c1_seq2	iaa15 - auxin-responsive aux iaa family member	1394	gi|226510578|ref|NP_001152494.1|IAA15 - auxin-responsive Aux/IAA family member [Zea mays] >gi|195656829|gb|ACG47882.1| IAA15 - auxin-responsive Aux/IAA family member [Zea mays]	NP_001152494	8.26204e-70	76	244973	218	166
Veyo_61285_c1_seq23	iaa15 - auxin-responsive aux iaa family member	1930	gi|475617010|gb|EMT29956.1|Auxin-responsive protein IAA15 [Aegilops tauschii]	EMT29956	5.66346e-69	85	246899	176	150
Veyo_61307_c0_seq1	kda class iii heat shock	1009	gi|326510995|dbj|BAJ91845.1|predicted protein [Hordeum vulgare subsp. vulgare]	BAJ91845	4.20267e-34	81	117087	81	66
Veyo_61328_c0_seq3	stress related-like protein interactor	1525	gi|357159164|ref|XP_003578360.1|PREDICTED: uncharacterized protein LOC100833941 [Brachypodium distachyon]	XP_003578360	0.0	91	619387	377	344
Veyo_61349_c1_seq3	superkiller viralicidic activity 2-like 2-like	3424	gi|473789131|gb|EMS46288.1|Superkiller viralicidic activity 2-like 2 [Triticum urartu]	EMS46288	0.0	96	1896.71	1013	977
Veyo_61363_c0_seq2	aspartic proteinase nepenthesin-1	1253	gi|475571368|gb|EMT16228.1|Aspartic proteinase nepenthesin-1 [Aegilops tauschii]	EMT16228	7.58882e-128	76	400979	349	267
Veyo_61418_c0_seq5	serine threonine-protein kinase smg1	4392	gi|326521062|dbj|BAJ96734.1|predicted protein [Hordeum vulgare subsp. vulgare]	BAJ96734	4.0396e-149	73	482641	417	308
Veyo_61438_c0_seq1	sugar transporter family expressed	1343	gi|357150499|ref|XP_003575479.1|PREDICTED: polyol transporter 5-like [Brachypodium distachyon]	XP_003575479	0.0	92	565074	355	330
Veyo_61515_c0_seq3	protein binding	1759	gi|475523455|gb|EMT06894.1|LETM1 and EF-hand domain-containing protein 1, mitochondrial [Aegilops tauschii]	EMT06894	8.01933e-156	79	379022	290	230
Veyo_61549_c0_seq2	cullin-1-like isoform 1	3053	gi|357128187|ref|XP_003565756.1|PREDICTED: cullin-1-like [Brachypodium distachyon]	XP_003565756	1.93222e-55	84	229565	149	126
Veyo_61549_c0_seq29	cullin-1-like isoform 1	3114	gi|357128187|ref|XP_003565756.1|PREDICTED: cullin-1-like [Brachypodium distachyon]	XP_003565756	2.20009e-55	84	229565	149	126
Veyo_61549_c1_seq8	gtp-binding nuclear protein ran-3-like	981	gi|293334007|ref|NP_001168978.1|uncharacterized protein LOC100382806 [Zea mays] >gi|223974213|gb|ACN31294.1| unknown [Zea mays]	NP_001168978	4.87533e-10	72	79337	70	51
Veyo_61549_c1_seq13	cullin-1-like isoform 1	3775	gi|357128187|ref|XP_003565756.1|PREDICTED: cullin-1-like [Brachypodium distachyon]	XP_003565756	9.87914e-55	84	229565	149	126
Veyo_61562_c0_seq2	methyltransferase-like protein 13-like	1163	gi|326521420|dbj|BAJ96913.1|predicted protein [Hordeum vulgare subsp. vulgare]	BAJ96913	3.8881e-145	90	435261	261	235
Veyo_61568_c0_seq1	pentatricopeptide repeat-containing protein	1532	gi|357111415|ref|XP_003557509.1|PREDICTED: pentatricopeptide repeat-containing protein At2g02980-like [Brachypodium distachyon]	XP_003557509	0.0	96	847.81	462	444
Veyo_61600_c0_seq1	mitochondrial import inner membrane translocase subunit tim14	795	gi|326498039|dbj|BAJ94882.1|predicted protein [Hordeum vulgare subsp. vulgare] >gi|326498277|dbj|BAJ98566.1| predicted protein [Hordeum vulgare subsp. vulgare] >gi|326507336|dbj|BAJ95745.1| predicted protein [Hordeum vulgare subsp. vulgare] >gi|475544810|gb|EMT10394.1| DnaJ homolog subfamily C member 15 [Aegilops tauschii]	BAJ94882	4.74567e-50	97	183726	88	86
Veyo_61609_c0_seq1	sirohydrochlorin ferrochelatase	1216	gi|326515490|dbj|BAK06991.1|predicted protein [Hordeum vulgare subsp. vulgare]	BAK06991	1.31909e-123	90	380563	212	192
Veyo_61632_c0_seq1	deoxyhypusine synthase	1355	gi|115455235|ref|NP_001051218.1|Os03g0740600 [Oryza sativa Japonica Group] >gi|31126776|gb|AAP44695.1| putative deoxyhypusine synthase [Oryza sativa Japonica Group] >gi|40539043|gb|AAR87300.1| putative deoxyhypusine synthase (with alternative splicing) [Oryza sativa Japonica Group] >gi|108710992|gb|ABF98787.1| Deoxyhypusine synthase, putative, expressed [Oryza sativa Japonica Group] >gi|108710993…	NP_001051218	0.0	91	607831	372	339
Veyo_61646_c0_seq2	small heat shock protein	1100	gi|475455328|gb|EMT01825.1|hypothetical protein F775_14502 [Aegilops tauschii]	EMT01825	8.98074e-95	80	306.99	260	209
Veyo_61680_c0_seq1	rhodanese-like domain-containing protein 7-like	1608	gi|475326753|gb|EMT00288.1|hypothetical protein F775_11739 [Aegilops tauschii]	EMT00288	0.0	91	704901	428	391
Veyo_61710_c1_seq2	map kinase kinase	1279	gi|357110784|ref|XP_003557196.1|PREDICTED: mitogen-activated protein kinase kinase 2-like [Brachypodium distachyon]	XP_003557196	0.0	95	654825	347	330
Veyo_61734_c0_seq1	nadph-dependent reductase	1675	gi|326488323|dbj|BAJ93830.1|predicted protein [Hordeum vulgare subsp. vulgare] >gi|326510869|dbj|BAJ91782.1| predicted protein [Hordeum vulgare subsp. vulgare]	BAJ93830	0.0	96	714916	371	358
Veyo_61752_c0_seq1	ferric reduction oxidase chloroplastic-like	955	gi|357163742|ref|XP_003579831.1|PREDICTED: ferric/cupric reductase transmembrane component 7-like [Brachypodium distachyon]	XP_003579831	1.04235e-154	89	475707	298	267
Veyo_61754_c0_seq1	fasciclin-like arabinogalactan protein 10 precursor	1553	gi|326492720|dbj|BAJ90216.1|predicted protein [Hordeum vulgare subsp. vulgare]	BAJ90216	4.20385e-165	87	498819	315	276
Veyo_61766_c0_seq1	formate dehydrogenase	1294	gi|440470083|gb|ELQ39172.1|formate dehydrogenase [Magnaporthe oryzae Y34] >gi|440477032|gb|ELQ58176.1| formate dehydrogenase [Magnaporthe oryzae P131]	ELQ39172	0.0	96	692.96	363	349
Veyo_61773_c2_seq1	phenylcoumaran benzylic ether reductase pt1	4182	gi|218191427|gb|EEC73854.1|hypothetical protein OsI_08618 [Oryza sativa Indica Group]	EEC73854	0.0	84	1073.15	735	622
Veyo_61773_c2_seq2	replication factor c dna polymerase iii gamma-tau	3630	gi|218191427|gb|EEC73854.1|hypothetical protein OsI_08618 [Oryza sativa Indica Group]	EEC73854	0.0	84	1073.15	735	622
Veyo_61816_c0_seq2	protein yippee-like	2109	gi|414872258|tpg|DAA50815.1|TPA: hypothetical protein ZEAMMB73_388822 [Zea mays]	DAA50815	7.87767e-11	97	824185	40	39
Veyo_61832_c0_seq1	lrr receptor-like serine threonine-protein kinase gso2	1547	gi|475614112|gb|EMT28989.1|LRR receptor-like serine/threonine-protein kinase GSO2 [Aegilops tauschii]	EMT28989	7.99912e-06	75	546842	56	42
Veyo_61853_c0_seq3	disease resistance response protein 206-like	603	gi|357157373|ref|XP_003577776.1|PREDICTED: disease resistance response protein 206-like [Brachypodium distachyon]	XP_003577776	1.43634e-10	89	801073	46	41
Veyo_61913_c0_seq1	alpha-aminoadipic semialdehyde synthase-like	3187	gi|299482520|gb|ADJ19186.1|lysine ketoglutarate reductase/saccharopine dehydrogenase [Triticum turgidum]	ADJ19186	0.0	95	1650.18	926	883
Veyo_61918_c0_seq1	sas10 utp3 c1d family	1353	gi|475491590|gb|EMT03567.1|hypothetical protein F775_26794 [Aegilops tauschii]	EMT03567	3.94644e-158	85	474937	314	270
Veyo_61919_c0_seq1	tetratricopeptide expressed	1237	gi|300681582|emb|CBI75527.1|Tetratricopeptide repeat domain containing protein, expressed [Triticum aestivum]	CBI75527	2.117e-124	93	381719	256	240
Veyo_61919_c0_seq3	tetratricopeptide expressed	1260	gi|300681582|emb|CBI75527.1|Tetratricopeptide repeat domain containing protein, expressed [Triticum aestivum]	CBI75527	3.87225e-122	93	381333	256	240
Veyo_61933_c1_seq1	hypothetical protein SORBIDRAFT_04g002800	1232	gi|242063956|ref|XP_002453267.1|hypothetical protein SORBIDRAFT_04g002800 [Sorghum bicolor] >gi|241933098|gb|EES06243.1| hypothetical protein SORBIDRAFT_04g002800 [Sorghum bicolor]	XP_002453267	3.06543e-31	60	143665	221	133
Veyo_62006_c0_seq1	cohesin subunit sa-1-like	2089	gi|357155932|ref|XP_003577287.1|PREDICTED: cohesin subunit SA-1-like [Brachypodium distachyon]	XP_003577287	0.0	93	1149.42	666	625
Veyo_62041_c1_seq4	dre binding factor 2	1932	gi|357158170|ref|XP_003578039.1|PREDICTED: ethylene-responsive transcription factor ERF060-like [Brachypodium distachyon]	XP_003578039	2.51643e-30	78	143665	147	116
Veyo_62079_c0_seq1	nuclear matrix protein 1	1301	gi|357126061|ref|XP_003564707.1|PREDICTED: uncharacterized protein LOC100827455 [Brachypodium distachyon]	XP_003564707	0.0	99	669848	328	327
Veyo_62117_c1_seq5	usp family protein	1229	gi|357122482|ref|XP_003562944.1|PREDICTED: uncharacterized protein C167.05-like [Brachypodium distachyon]	XP_003562944	6.53925e-132	96	403675	257	248
Veyo_62151_c0_seq20	atp binding	2618	gi|147789312|emb|CAN75551.1|hypothetical protein VITISV_025700 [Vitis vinifera]	CAN75551	5.6586e-05	45	65855	124	56
Veyo_62216_c0_seq1	fructose- -	1546	gi|326487334|dbj|BAJ89651.1|predicted protein [Hordeum vulgare subsp. vulgare]	BAJ89651	0.0	97	676396	344	337
Veyo_62218_c0_seq1	fructose- -	1631	gi|326487334|dbj|BAJ89651.1|predicted protein [Hordeum vulgare subsp. vulgare]	BAJ89651	0.0	97	675626	344	337
Veyo_62224_c0_seq2	universal stress protein 5327	819	gi|283970972|gb|ADB54812.1|universal stress protein 5327 [Hordeum vulgare subsp. vulgare] >gi|283970974|gb|ADB54813.1| universal stress protein 5327 [Hordeum vulgare subsp. vulgare] >gi|326512350|dbj|BAJ99530.1| predicted protein [Hordeum vulgare subsp. vulgare] >gi|326519711|dbj|BAK00228.1| predicted protein [Hordeum vulgare subsp. vulgare]	ADB54812	4.09294e-98	94	308531	160	151
Veyo_62230_c0_seq8	arginine serine-rich splicing factor rsp41	2319	gi|326494512|dbj|BAJ90525.1|predicted protein [Hordeum vulgare subsp. vulgare]	BAJ90525	3.86755e-110	94	359762	249	235
Veyo_62250_c0_seq1	hhe domain-containing protein	721	gi|358392073|gb|EHK41477.1|hypothetical protein TRIATDRAFT_84720 [Trichoderma atroviride IMI 206040]	EHK41477	8.62209e-90	86	287345	186	160
Veyo_62262_c0_seq2	protein notum homolog	1700	gi|357137176|ref|XP_003570177.1|PREDICTED: protein notum homolog [Brachypodium distachyon]	XP_003570177	0.0	88	644.81	384	340
Veyo_62269_c0_seq2	skp1-like protein 1b	958	gi|475512557|gb|EMT05501.1|SKP1-like protein 1B [Aegilops tauschii]	EMT05501	1.39641e-68	88	235343	175	155
Veyo_62300_c0_seq3	40s ribosomal protein s19	800	gi|115453593|ref|NP_001050397.1|Os03g0424500 [Oryza sativa Japonica Group] >gi|730456|sp|P40978.1|RS19_ORYSJ RecName: Full=40S ribosomal protein S19 >gi|313103642|pdb|3IZ6|S Chain S, Localization Of The Small Subunit Ribosomal Proteins Into A 5.5 A Cryo-Em Map Of Triticum Aestivum Translating 80s Ribosome >gi|30089738|gb|AAP20842.1| putative ribosomal protein S19 [Oryza sativa Japonica Group] >gi…	NP_001050397	1.80351e-77	96	255373	128	124
Veyo_62318_c0_seq2	iron ion binding protein	806	gi|413947621|gb|AFW80270.1|hypothetical protein ZEAMMB73_441487 [Zea mays]	AFW80270	5.50139e-89	97	289656	145	142
Veyo_62335_c0_seq1	iq calmodulin-binding motif family protein	1702	gi|475493181|gb|EMT03693.1|hypothetical protein F775_30458 [Aegilops tauschii]	EMT03693	9.24273e-144	87	442195	304	266
Veyo_62396_c0_seq4	serine threonine protein kinase	3116	gi|357152532|ref|XP_003576150.1|PREDICTED: uncharacterized protein LOC100845829 [Brachypodium distachyon]	XP_003576150	0.0	56	575474	893	508
Veyo_62405_c0_seq1	formate dehydrogenase	1531	gi|357124371|ref|XP_003563874.1|PREDICTED: formate dehydrogenase 1, mitochondrial-like [Brachypodium distachyon]	XP_003563874	0.0	98	741495	377	371
Veyo_62413_c0_seq2	ribulose- -bisphosphate carboxylase oxygenase small subunit	341	gi|326492692|dbj|BAJ90202.1|predicted protein [Hordeum vulgare subsp. vulgare] >gi|326498503|dbj|BAJ98679.1| predicted protein [Hordeum vulgare subsp. vulgare] >gi|326506242|dbj|BAJ86439.1| predicted protein [Hordeum vulgare subsp. vulgare] >gi|326515130|dbj|BAK03478.1| predicted protein [Hordeum vulgare subsp. vulgare]	BAJ90202	3.19513e-53	96	187963	98	95
Veyo_62413_c1_seq2	ribulose- -bisphosphate carboxylase oxygenase small subunit	355	gi|326492692|dbj|BAJ90202.1|predicted protein [Hordeum vulgare subsp. vulgare] >gi|326498503|dbj|BAJ98679.1| predicted protein [Hordeum vulgare subsp. vulgare] >gi|326506242|dbj|BAJ86439.1| predicted protein [Hordeum vulgare subsp. vulgare] >gi|326515130|dbj|BAK03478.1| predicted protein [Hordeum vulgare subsp. vulgare]	BAJ90202	3.62025e-53	97	187963	98	96
Veyo_62414_c0_seq1	thioredoxin-like protein chloroplastic-like	1234	gi|326510457|dbj|BAJ87445.1|predicted protein [Hordeum vulgare subsp. vulgare] >gi|326512198|dbj|BAJ96080.1| predicted protein [Hordeum vulgare subsp. vulgare]	BAJ87445	6.51673e-119	87	370548	229	201
Veyo_62427_c0_seq1	psbp domain-containing protein chloroplastic-like	1211	gi|326509981|dbj|BAJ87207.1|predicted protein [Hordeum vulgare subsp. vulgare]	BAJ87207	1.39313e-143	97	433721	220	215
Veyo_62448_c0_seq1	thiamine biosynthetic enzyme	1312	gi|474405756|gb|EMS66450.1|Thiazole biosynthetic enzyme 1-2, chloroplastic [Triticum urartu]	EMS66450	0.0	97	688337	348	339
Veyo_62516_c0_seq1	urate oxidase	1273	gi|86558928|gb|ABD03947.1|urate oxidase [Hordeum vulgare subsp. vulgare]	ABD03947	0.0	97	585489	307	298
Veyo_62536_c0_seq1	acetylornithine deacetylase	1691	gi|475574510|gb|EMT17003.1|Acetylornithine deacetylase [Aegilops tauschii]	EMT17003	0.0	98	830861	439	432
Veyo_62545_c0_seq3	transposon protein en spm sub-class	2354	gi|472903113|gb|EMS35722.1|hypothetical protein TRIUR3_29060 [Triticum urartu]	EMS35722	3.82022e-140	83	439499	285	239
Veyo_62568_c3_seq8	protein wax2	2361	gi|357164648|ref|XP_003580122.1|PREDICTED: protein WAX2-like [Brachypodium distachyon]	XP_003580122	0.0	91	1063.91	603	550
Veyo_62568_c4_seq1	protein wax2	2328	gi|357164648|ref|XP_003580122.1|PREDICTED: protein WAX2-like [Brachypodium distachyon]	XP_003580122	0.0	91	1063.91	603	550
Veyo_62579_c0_seq2	abc transporter family protein	1348	gi|357137521|ref|XP_003570349.1|PREDICTED: ABC transporter I family member 19-like [Brachypodium distachyon]	XP_003570349	0.0	98	576.63	284	281
Veyo_62594_c0_seq1	cysteine-rich receptor-like protein kinase 26	1035	gi|86439758|emb|CAJ19356.1|putative serine/threonine kinase [Triticum aestivum]	CAJ19356	3.98338e-132	88	401749	250	221
Veyo_62628_c0_seq1	#NAME?	1600	gi|357113664|ref|XP_003558621.1|PREDICTED: 1,4-dihydroxy-2-naphthoate polyprenyltransferase, chloroplastic-like [Brachypodium distachyon]	XP_003558621	3.15535e-168	87	505368	367	320
Veyo_62717_c0_seq1	acid phosphatase	1741	gi|326491711|dbj|BAJ94333.1|predicted protein [Hordeum vulgare subsp. vulgare]	BAJ94333	0.0	92	632098	397	367
Veyo_62733_c0_seq1	rhamnolipids biosynthesis 3-oxoacyl-	1150	gi|477519487|gb|ENH71660.1|Rhamnolipids biosynthesis 3-oxoacyl-[acyl-carrier-protein] reductase [Fusarium oxysporum f. sp. cubense race 1]	ENH71660	9.55132e-139	84	421779	286	243
Veyo_62733_c1_seq1	short-chain dehydrogenase	1128	gi|477519487|gb|ENH71660.1|Rhamnolipids biosynthesis 3-oxoacyl-[acyl-carrier-protein] reductase [Fusarium oxysporum f. sp. cubense race 1]	ENH71660	1.37094e-138	84	421009	286	243
Veyo_62797_c4_seq7	symbiosis-related protein	2098	gi|357129279|ref|XP_003566292.1|PREDICTED: uncharacterized protein LOC100836135 [Brachypodium distachyon]	XP_003566292	0.0	79	615535	461	366
Veyo_62804_c0_seq7	polyketide cyclase dehydrase and lipid transport protein	1261	gi|326499762|dbj|BAJ86192.1|predicted protein [Hordeum vulgare subsp. vulgare]	BAJ86192	1.00671e-102	89	330872	206	184
Veyo_62807_c0_seq8	serine threonine-protein kinase ctr1	4429	gi|475535524|gb|EMT08763.1|Serine/threonine-protein kinase CTR1 [Aegilops tauschii]	EMT08763	3.67766	71	527582	39	28
Veyo_62876_c0_seq1	acyl-protein thioesterase 2	1322	gi|326503686|dbj|BAJ86349.1|predicted protein [Hordeum vulgare subsp. vulgare] >gi|326524496|dbj|BAK00631.1| predicted protein [Hordeum vulgare subsp. vulgare]	BAJ86349	5.40325e-153	98	459529	242	239
Veyo_62888_c2_seq10	f-box protein	1506	gi|475610086|gb|EMT27616.1|hypothetical protein F775_14030 [Aegilops tauschii]	EMT27616	2.71285e-122	72	403675	368	267
Veyo_62906_c0_seq1	dna (cytosine-5)-methyltransferase 1	808	gi|18542935|gb|AAL75760.1|Putative chromomethylase [Oryza sativa Japonica Group]	AAL75760	1.19487e-12	67	858853	83	56
Veyo_62927_c1_seq10	tetratricopeptide repeat protein 7b-like	2817	gi|475617718|gb|EMT30224.1|Tetratricopeptide repeat protein 7A [Aegilops tauschii]	EMT30224	0.0	94	1225.69	726	683
Veyo_62930_c0_seq1	betaine aldehyde dehydrogenase	1911	gi|57635842|dbj|BAD86758.1|betaine aldehyde dehydrogenase [Leymus chinensis]	BAD86758	0.0	98	943725	496	488
Veyo_62939_c1_seq3	lymphoid-specific helicase	2030	gi|475591352|gb|EMT21726.1|Lymphoid-specific helicase [Aegilops tauschii]	EMT21726	1.06023e-38	68	172.17	164	112
Veyo_62939_c1_seq11	lymphoid-specific helicase	2056	gi|475591352|gb|EMT21726.1|Lymphoid-specific helicase [Aegilops tauschii]	EMT21726	1.10914e-38	68	172.17	164	112
Veyo_62939_c1_seq22	lymphoid-specific helicase	2811	gi|326512362|dbj|BAJ99536.1|predicted protein [Hordeum vulgare subsp. vulgare]	BAJ99536	0.0	87	1189.48	784	684
Veyo_62947_c0_seq2	soluble inorganic pyrophosphatase	650	gi|357133515|ref|XP_003568370.1|PREDICTED: soluble inorganic pyrophosphatase-like [Brachypodium distachyon]	XP_003568370	6.20406e-118	94	358992	192	181
Veyo_62998_c0_seq1	protein flug	2860	gi|357146455|ref|XP_003573998.1|PREDICTED: protein fluG-like isoform 1 [Brachypodium distachyon]	XP_003573998	0.0	96	1592.79	844	816
Veyo_63008_c0_seq1	chloride channel	2725	gi|326521020|dbj|BAJ92873.1|predicted protein [Hordeum vulgare subsp. vulgare]	BAJ92873	0.0	94	1212.21	802	758
Veyo_63008_c0_seq3	chloride channel	3024	gi|357167680|ref|XP_003581281.1|PREDICTED: chloride channel protein CLC-c-like [Brachypodium distachyon]	XP_003581281	0.0	94	1183.32	797	757
Veyo_63014_c1_seq1	caffeoyl- o-methyltransferase 1	1475	gi|326522987|dbj|BAJ88539.1|predicted protein [Hordeum vulgare subsp. vulgare]	BAJ88539	5.50789e-147	94	446817	261	246
Veyo_63040_c0_seq1	cysteine-rich receptor-like protein kinase 26	4375	gi|475513633|gb|EMT05638.1|Putative cysteine-rich receptor-like protein kinase 39 [Aegilops tauschii]	EMT05638	0.0	71	896345	866	621
Veyo_63059_c0_seq1	nad-dependent malic enzyme 59 kda mitochondrial-like	2325	gi|326500658|dbj|BAJ94995.1|predicted protein [Hordeum vulgare subsp. vulgare]	BAJ94995	0.0	98	1051.2	610	602
Veyo_63164_c0_seq5	bed zinc finger family expressed	1959	gi|357139729|ref|XP_003571430.1|PREDICTED: uncharacterized protein LOC100839006 [Brachypodium distachyon]	XP_003571430	6.01711e-131	74	433721	337	250
Veyo_63209_c0_seq8	hsf-type dna-binding domain containing expressed	2829	gi|375152294|gb|AFA36605.1|HSF-type DNA-binding domain containing protein, partial [Lolium perenne]	AFA36605	1.31991e-153	100	477633	259	259
Veyo_63209_c0_seq9	hsf-type dna-binding domain containing expressed	1998	gi|357146281|ref|XP_003573935.1|PREDICTED: heat stress transcription factor A-2c-like [Brachypodium distachyon]	XP_003573935	0.0	85	543502	357	304
Veyo_63228_c0_seq2	Os09g0120100	1338	gi|115477998|ref|NP_001062594.1|Os09g0120100 [Oryza sativa Japonica Group] >gi|47496958|dbj|BAD20028.1| hypothetical protein [Oryza sativa Japonica Group] >gi|47497862|dbj|BAD20036.1| hypothetical protein [Oryza sativa Japonica Group] >gi|113630827|dbj|BAF24508.1| Os09g0120100 [Oryza sativa Japonica Group]	NP_001062594	2.28719e-94	75	312768	290	218
Veyo_63252_c2_seq1	uncharacterized loc101218059	1677	gi|357145865|ref|XP_003573794.1|PREDICTED: uncharacterized protein LOC100834119 isoform 1 [Brachypodium distachyon]	XP_003573794	4.55478e-152	85	463766	340	292
Veyo_63268_c0_seq1	rna polymerase ii transcription elongation factor	1426	gi|326530187|dbj|BAK01091.1|predicted protein [Hordeum vulgare subsp. vulgare]	BAK01091	2.60673e-156	93	470.7	278	259
Veyo_63278_c0_seq3	gdsl esterase lipase	1179	gi|326519094|dbj|BAJ96546.1|predicted protein [Hordeum vulgare subsp. vulgare]	BAJ96546	8.42415e-136	84	417157	287	242
Veyo_63286_c0_seq8	protein binding	1635	gi|475523455|gb|EMT06894.1|LETM1 and EF-hand domain-containing protein 1, mitochondrial [Aegilops tauschii]	EMT06894	1.77043e-145	78	344354	274	214
Veyo_63314_c0_seq4	kinase-interacting protein 1	4295	gi|475626241|gb|EMT33256.1|hypothetical protein F775_18332 [Aegilops tauschii]	EMT33256	0.0	83	1779.61	1319	1103
Veyo_63316_c1_seq4	ndr1 hin1-like protein 2	1203	gi|326531050|dbj|BAK04876.1|predicted protein [Hordeum vulgare subsp. vulgare]	BAK04876	4.3371e-84	87	280796	254	221
Veyo_63317_c1_seq7	#NAME?	1582	gi|357165825|ref|XP_003580506.1|PREDICTED: (S)-beta-bisabolene synthase-like [Brachypodium distachyon]	XP_003580506	1.31338e-144	82	453366	302	250
Veyo_63317_c1_seq15	(+)-delta-cadinene synthase isozyme c2	2222	gi|357165825|ref|XP_003580506.1|PREDICTED: (S)-beta-bisabolene synthase-like [Brachypodium distachyon]	XP_003580506	1.1675e-142	82	453366	302	250
Veyo_63355_c0_seq2	integral membrane yip1 family protein	1394	gi|357133423|ref|XP_003568324.1|PREDICTED: protein YIPF1 homolog [Brachypodium distachyon]	XP_003568324	7.96378e-155	96	464537	268	258
Veyo_63370_c0_seq1	protein	1369	gi|357133804|ref|XP_003568513.1|PREDICTED: uncharacterized protein At3g49720-like isoform 1 [Brachypodium distachyon]	XP_003568513	9.95977e-155	96	463766	258	250
Veyo_63373_c1_seq5	3-dehydroquinate synthase-like	1403	gi|326527647|dbj|BAK08098.1|predicted protein [Hordeum vulgare subsp. vulgare]	BAK08098	0.0	95	726087	389	370
Veyo_63377_c0_seq10	cyclin-dependent kinase	1392	gi|326504518|dbj|BAJ91091.1|predicted protein [Hordeum vulgare subsp. vulgare]	BAJ91091	0.0	96	641728	327	317
Veyo_63396_c0_seq6	probable glutamyl chloroplastic-like	3296	gi|222637723|gb|EEE67855.1|hypothetical protein OsJ_25660 [Oryza sativa Japonica Group]	EEE67855	0.0	83	1400.96	894	748
Veyo_63404_c0_seq13	cyclin-t1 family protein	1756	gi|147637668|sp|Q0E474.2|CCT11_ORYSJRecName: Full=Cyclin-T1-1; Short=CycT1;1 >gi|41052605|dbj|BAD07997.1| cyclin T2-like protein [Oryza sativa Japonica Group] >gi|125580708|gb|EAZ21639.1| hypothetical protein OsJ_05268 [Oryza sativa Japonica Group]	Q0E474	1.61849e-131	78	416387	311	243
Veyo_63408_c0_seq2	transposon mutator sub-class	6024	gi|475595590|gb|EMT23089.1|hypothetical protein F775_23411 [Aegilops tauschii]	EMT23089	4.377e-64	77	254603	176	137
Veyo_63408_c0_seq21	transposon mutator sub-class	5923	gi|475595590|gb|EMT23089.1|hypothetical protein F775_23411 [Aegilops tauschii]	EMT23089	4.19693e-62	77	254603	176	137
Veyo_63408_c0_seq40	hypothetical protein F775_23411	4977	gi|475595590|gb|EMT23089.1|hypothetical protein F775_23411 [Aegilops tauschii]	EMT23089	1.12727e-23	76	134035	97	74
Veyo_63455_c1_seq4	mediator of rna polymerase ii transcription subunit 27-like	1415	gi|326502524|dbj|BAJ95325.1|predicted protein [Hordeum vulgare subsp. vulgare]	BAJ95325	0.0	94	657522	368	349
Veyo_63463_c0_seq4	probable inactive receptor kinase at1g48480-like	2394	gi|357113352|ref|XP_003558467.1|PREDICTED: probable inactive receptor kinase At1g48480-like [Brachypodium distachyon]	XP_003558467	0.0	89	941414	658	587
Veyo_63502_c0_seq1	predicted protein	1645	gi|326493314|dbj|BAJ85118.1|predicted protein [Hordeum vulgare subsp. vulgare]	BAJ85118	0.0	89	588186	384	345
Veyo_63523_c0_seq4	sucrose nonfermenting 4-like	1600	gi|357163154|ref|XP_003579641.1|PREDICTED: sucrose nonfermenting 4-like protein-like [Brachypodium distachyon]	XP_003579641	0.0	91	817379	458	419
Veyo_63542_c0_seq2	vamp-like protein ykt62	1211	gi|326505124|dbj|BAK02949.1|predicted protein [Hordeum vulgare subsp. vulgare] >gi|326518540|dbj|BAJ88299.1| predicted protein [Hordeum vulgare subsp. vulgare] >gi|326529249|dbj|BAK01018.1| predicted protein [Hordeum vulgare subsp. vulgare]	BAK02949	5.45326e-123	96	379022	210	202
Veyo_63571_c0_seq2	heat shock protein 90	2441	gi|294717816|gb|ADF31760.1|heat shock protein 90 [Triticum aestivum] >gi|294717834|gb|ADF31769.1| heat shock protein 90 [Triticum aestivum] >gi|294717844|gb|ADF31774.1| heat shock protein 90 [Triticum urartu] >gi|294717869|gb|ADF31782.1| heat shock protein 90 [Triticum dicoccoides] >gi|474049119|gb|EMS53579.1| Heat shock protein 81-3 [Triticum urartu]	ADF31760	0.0	99	1221.84	700	698
Veyo_63585_c0_seq4	magnesium transporter mrs2-1	1646	gi|242096544|ref|XP_002438762.1|hypothetical protein SORBIDRAFT_10g025720 [Sorghum bicolor] >gi|241916985|gb|EER90129.1| hypothetical protein SORBIDRAFT_10g025720 [Sorghum bicolor]	XP_002438762	0.0	95	605905	389	371
Veyo_63616_c0_seq1	probable udp-n-acetylglucosamine pyrophosphorylase-like	2070	gi|357145151|ref|XP_003573543.1|PREDICTED: probable UDP-N-acetylglucosamine pyrophosphorylase-like [Brachypodium distachyon]	XP_003573543	0.0	96	901353	490	475
Veyo_63654_c1_seq9	metal ion binding	953	gi|326498343|dbj|BAJ98599.1|predicted protein [Hordeum vulgare subsp. vulgare]	BAJ98599	4.27571e-56	89	203371	148	133
Veyo_63666_c0_seq1	cell surface	1079	gi|322710106|gb|EFZ01681.1|hypothetical protein MAA_02910 [Metarhizium anisopliae ARSEF 23]	EFZ01681	0.00224176	89	643142	38	34
Veyo_63686_c0_seq9	transposon en spm sub-class	1525	gi|297600111|ref|NP_001048483.2|Os02g0813200 [Oryza sativa Japonica Group] >gi|255671349|dbj|BAF10397.2| Os02g0813200 [Oryza sativa Japonica Group]	NP_001048483	3.68786e-82	60	293508	355	214
Veyo_63693_c0_seq1	mki67 fha domain-interacting nucleolar phospho	1072	gi|73672737|gb|AAZ80473.1|RBP [Triticum aestivum] >gi|158514868|gb|ABW69387.1| putative RNA-binding protein [Triticum aestivum] >gi|254679550|gb|ACT78478.1| RBP [Triticum aestivum]	AAZ80473	3.75802e-132	97	400593	214	209
Veyo_63703_c0_seq1	pentatricopeptide repeat-containing protein at1g09900-like	1784	gi|357149641|ref|XP_003575182.1|PREDICTED: pentatricopeptide repeat-containing protein At1g09900-like [Brachypodium distachyon]	XP_003575182	0.0	94	921768	522	494
Veyo_63726_c0_seq22	expansin partial	3452	gi|474274422|gb|EMS61034.1|Expansin-A16 [Triticum urartu]	EMS61034	9.66601e-17	64	107457	106	68
Veyo_63762_c0_seq1	epoxide hydrolase	1368	gi|326505290|dbj|BAK03032.1|predicted protein [Hordeum vulgare subsp. vulgare]	BAK03032	0.0	97	548.51	299	293
Veyo_63764_c0_seq2	folylpolyglutamate synthase	2063	gi|357114416|ref|XP_003558996.1|PREDICTED: folylpolyglutamate synthase, mitochondrial-like [Brachypodium distachyon]	XP_003558996	0.0	94	931013	498	473
Veyo_63773_c0_seq2	hsf-type dna-binding domain containing expressed	2386	gi|375152294|gb|AFA36605.1|HSF-type DNA-binding domain containing protein, partial [Lolium perenne]	AFA36605	2.10434e-155	100	477633	259	259
Veyo_63773_c0_seq7	hsf-type dna-binding domain containing expressed	2727	gi|375152294|gb|AFA36605.1|HSF-type DNA-binding domain containing protein, partial [Lolium perenne]	AFA36605	5.29651e-154	100	477633	259	259
Veyo_63773_c0_seq9	hsf-type dna-binding domain containing expressed	1024	gi|375152294|gb|AFA36605.1|HSF-type DNA-binding domain containing protein, partial [Lolium perenne]	AFA36605	2.08155e-162	100	478404	259	259
Veyo_63773_c0_seq11	hsf-type dna-binding domain containing expressed	2901	gi|375152294|gb|AFA36605.1|HSF-type DNA-binding domain containing protein, partial [Lolium perenne]	AFA36605	2.48077e-153	100	477633	259	259
Veyo_63773_c0_seq13	hsf-type dna-binding domain containing expressed	1539	gi|357146281|ref|XP_003573935.1|PREDICTED: heat stress transcription factor A-2c-like [Brachypodium distachyon]	XP_003573935	0.0	88	541962	331	294
Veyo_63773_c0_seq14	hsf-type dna-binding domain containing expressed	1899	gi|375152294|gb|AFA36605.1|HSF-type DNA-binding domain containing protein, partial [Lolium perenne]	AFA36605	6.44009e-158	100	478404	259	259
Veyo_63773_c0_seq16	hsf-type dna-binding domain containing expressed	2817	gi|375152294|gb|AFA36605.1|HSF-type DNA-binding domain containing protein, partial [Lolium perenne]	AFA36605	1.18685e-153	100	477633	259	259
Veyo_63773_c0_seq17	protein	871	gi|326489233|dbj|BAK01600.1|predicted protein [Hordeum vulgare subsp. vulgare] >gi|326495116|dbj|BAJ85654.1| predicted protein [Hordeum vulgare subsp. vulgare] >gi|326533010|dbj|BAJ89350.1| predicted protein [Hordeum vulgare subsp. vulgare] >gi|328671458|gb|AEB26601.1| heat shock factor C2b [Hordeum vulgare subsp. vulgare]	BAK01600	4.64464e-71	82	244202	168	138
Veyo_63773_c0_seq22	hsf-type dna-binding domain containing expressed	1219	gi|375152294|gb|AFA36605.1|HSF-type DNA-binding domain containing protein, partial [Lolium perenne]	AFA36605	5.2078e-162	100	477633	259	259
Veyo_63791_c0_seq1	thiamine biosynthetic enzyme	1323	gi|474405756|gb|EMS66450.1|Thiazole biosynthetic enzyme 1-2, chloroplastic [Triticum urartu]	EMS66450	0.0	97	688337	348	339
Veyo_63809_c0_seq9	mov34 mpn pad-1 family protein	1006	gi|326524081|dbj|BAJ97051.1|predicted protein [Hordeum vulgare subsp. vulgare]	BAJ97051	1.08742e-99	91	326.25	185	169
Veyo_63819_c1_seq7	glycerol-3-phosphate dehydrogenase	1918	gi|357119103|ref|XP_003561285.1|PREDICTED: glycerol-3-phosphate dehydrogenase [NAD(P)+]-like [Brachypodium distachyon]	XP_003561285	4.70987e-173	83	441039	283	235
Veyo_63843_c0_seq1	serine carboxypeptidase-like 51-like	1689	gi|475546738|gb|EMT10745.1|Serine carboxypeptidase-like 51 [Aegilops tauschii]	EMT10745	0.0	90	704901	435	393
Veyo_63864_c0_seq1	cyclin-dependent kinase inhibitor 2	1335	gi|357143800|ref|XP_003573056.1|PREDICTED: cyclin-dependent kinase inhibitor 1-like [Brachypodium distachyon]	XP_003573056	5.13708e-42	72	173326	272	197
Veyo_63874_c0_seq1	mitochondrial substrate carrier family protein q	1419	gi|357113317|ref|XP_003558450.1|PREDICTED: mitochondrial substrate carrier family protein Q-like [Brachypodium distachyon]	XP_003558450	0.0	96	621313	362	349
Veyo_63892_c7_seq7	thyroid adenoma-associated protein homolog	2823	gi|475536808|gb|EMT08978.1|hypothetical protein F775_05570 [Aegilops tauschii]	EMT08978	5.99208e-39	67	182956	199	135
Veyo_63902_c1_seq1	ph-interacting protein	3146	gi|474188402|gb|EMS58000.1|PH-interacting protein [Triticum urartu]	EMS58000	0.0	89	1503.03	956	851
Veyo_63918_c0_seq1	lon protease 2-like	1351	gi|326509327|dbj|BAJ91580.1|predicted protein [Hordeum vulgare subsp. vulgare]	BAJ91580	9.57645e-146	82	442195	298	247
Veyo_63923_c1_seq11	upf0061 protein azosea38000-like	1595	gi|326516894|dbj|BAJ96439.1|predicted protein [Hordeum vulgare subsp. vulgare]	BAJ96439	1.58146e-05	84	727886	50	42
Veyo_63947_c0_seq1	random slug protein 5-like	1053	gi|475607655|gb|EMT26781.1|hypothetical protein F775_30331 [Aegilops tauschii]	EMT26781	6.67813e-140	89	422.55	259	231
Veyo_63976_c0_seq1	chlorophyll a-b binding protein 2	376	gi|122831060|gb|ABM66819.1|chloroplast light-harvesting chlorophyll a/b binding protein [Bambusa oldhamii]	ABM66819	1.89507e-77	100	253447	125	125
Veyo_63976_c1_seq14	chloroplast photosystem ii light harvesting complex protein type partial	243	gi|222618804|gb|EEE54936.1|hypothetical protein OsJ_02493 [Oryza sativa Japonica Group]	EEE54936	3.00066e-43	100	162155	80	80
Veyo_63976_c1_seq22	chlorophyll a-b binding protein chloroplastic-like isoform 1	708	gi|473952981|gb|EMS50797.1|Chlorophyll a-b binding protein, chloroplastic [Triticum urartu]	EMS50797	5.54667e-101	100	318161	156	156
Veyo_63982_c0_seq7	f-box domain containing protein	2669	gi|326521952|dbj|BAK04104.1|predicted protein [Hordeum vulgare subsp. vulgare]	BAK04104	0.00135563	79	654698	54	43
Veyo_63993_c1_seq2	high affinity nitrate transporter	992	gi|54610287|gb|AAV35210.1|NAR2.1 [Triticum aestivum]	AAV35210	1.71922e-78	87	262307	198	173
Veyo_64009_c0_seq1	proteasome subunit alpha type 7	1019	gi|357159679|ref|XP_003578524.1|PREDICTED: proteasome subunit alpha type-7-B-like isoform 1 [Brachypodium distachyon] >gi|357159682|ref|XP_003578525.1| PREDICTED: proteasome subunit alpha type-7-B-like isoform 2 [Brachypodium distachyon]	XP_003578524	1.80469e-158	99	468003	249	247
Veyo_64048_c0_seq9	tpa: homeobox dna-binding and leucine zipper domain family protein	882	gi|75129564|sp|Q6V9S9.1|HOX8_ORYSIRecName: Full=Homeobox-leucine zipper protein HOX8; AltName: Full=HD-ZIP protein HOX8; AltName: Full=Homeodomain transcription factor HOX8; AltName: Full=OsHox8 >gi|33943626|gb|AAQ55492.1| homeodomain leucine-zipper protein Hox8 [Oryza sativa Indica Group] >gi|78708411|gb|ABB47386.1| Homeobox domain containing protein, expressed [Oryza sativa Japonica Group] >gi|…	Q6V9S9	8.54094e-41	60	166392	200	121
Veyo_64061_c1_seq2	hypothetical protein F775_01381	3173	gi|475558959|gb|EMT13232.1|hypothetical protein F775_01381 [Aegilops tauschii]	EMT13232	0.0	67	740725	974	658
Veyo_64068_c0_seq3	tpa: wak receptor-like protein kinase family protein	2296	gi|357127274|ref|XP_003565308.1|PREDICTED: uncharacterized protein LOC100834393 [Brachypodium distachyon]	XP_003565308	0.0	75	804283	617	468
Veyo_64084_c0_seq2	protein arginine n-methyltransferase 6	3390	gi|474239395|gb|EMS59754.1|putative protein arginine N-methyltransferase 6.1 [Triticum urartu]	EMS59754	2.11972e-10	85	720182	40	34
Veyo_64084_c0_seq32	protein arginine n-methyltransferase 6	3482	gi|474239395|gb|EMS59754.1|putative protein arginine N-methyltransferase 6.1 [Triticum urartu]	EMS59754	2.17029e-10	85	720182	40	34
Veyo_64084_c0_seq45	agenet domain-containing protein	1562	gi|473881964|gb|EMS47996.1|hypothetical protein TRIUR3_08002 [Triticum urartu]	EMS47996	1.96271e-58	85	157532	98	84
Veyo_64091_c0_seq1	iq calmodulin-binding and bag domain containing family protein	1468	gi|226494841|ref|NP_001146055.1|uncharacterized protein LOC100279586 [Zea mays] >gi|219885495|gb|ACL53122.1| unknown [Zea mays]	NP_001146055	1.4677e-15	65	989821	211	138
Veyo_64093_c0_seq10	thioredoxin-like protein 4a-like	3704	gi|357166822|ref|XP_003580868.1|PREDICTED: thioredoxin-like protein 4A-like [Brachypodium distachyon]	XP_003580868	2.38964e-13	92	935893	51	47
Veyo_64112_c0_seq1	regulatory protein npr1	2572	gi|461682391|gb|AGH18701.1|NPR1-like 1 protein [Triticum durum]	AGH18701	0.0	81	706057	506	413
Veyo_64112_c1_seq1	regulatory protein npr1	2567	gi|461682391|gb|AGH18701.1|NPR1-like 1 protein [Triticum durum]	AGH18701	0.0	81	706057	506	413
Veyo_64115_c0_seq3	glyceraldehyde-3-phosphate dehydrogenase	206	gi|255540347|ref|XP_002511238.1|glyceraldehyde 3-phosphate dehydrogenase, putative [Ricinus communis] >gi|223550353|gb|EEF51840.1| glyceraldehyde 3-phosphate dehydrogenase, putative [Ricinus communis]	XP_002511238	6.16382e-12	97	770258	39	38
Veyo_64185_c0_seq4	hypothetical protein F775_21943	1423	gi|475579020|gb|EMT18247.1|hypothetical protein F775_21943 [Aegilops tauschii]	EMT18247	4.39136e-56	56	214927	373	212
Veyo_64192_c0_seq1	sulfate transporter expressed	1772	gi|357113616|ref|XP_003558598.1|PREDICTED: low affinity sulfate transporter 3-like [Brachypodium distachyon]	XP_003558598	0.0	93	785023	483	450
Veyo_64224_c0_seq1	iq calmodulin-binding and bag domain containing family protein	1510	gi|413920906|gb|AFW60838.1|putative IQ calmodulin-binding and BAG domain containing family protein [Zea mays]	AFW60838	2.00767e-12	64	928189	205	132
Veyo_64239_c0_seq1	bet1 sft1-related snare	857	gi|326499037|dbj|BAK06009.1|predicted protein [Hordeum vulgare subsp. vulgare]	BAK06009	1.32708e-75	94	251136	139	131
Veyo_64261_c0_seq7	probable amino acid permease 7-like	1672	gi|357143643|ref|XP_003572994.1|PREDICTED: probable amino acid permease 7-like [Brachypodium distachyon]	XP_003572994	0.0	86	592808	404	348
Veyo_64265_c0_seq7	cipk-like protein expressed	1928	gi|474374521|gb|EMS64096.1|CBL-interacting protein kinase 32 [Triticum urartu] >gi|475155163|gb|EMT00033.1| CBL-interacting protein kinase 32 [Aegilops tauschii]	EMS64096	0.0	99	856284	439	435
Veyo_64278_c0_seq5	dna binding	1392	gi|414871008|tpg|DAA49565.1|TPA: hypothetical protein ZEAMMB73_072047 [Zea mays]	DAA49565	1.48344e-05	58	539138	85	50
Veyo_64284_c0_seq2	polypyrimidine tract-binding protein homolog 1-like	1337	gi|326506386|dbj|BAJ86511.1|predicted protein [Hordeum vulgare subsp. vulgare]	BAJ86511	0.0	93	583563	306	287
Veyo_64312_c1_seq1	abhydrolase domain-containing protein fam108c1-like	1158	gi|326523273|dbj|BAJ88677.1|predicted protein [Hordeum vulgare subsp. vulgare]	BAJ88677	2.73846e-175	94	518464	301	283
Veyo_64314_c0_seq2	alpha beta fold family protein	2033	gi|475515332|gb|EMT05833.1|hypothetical protein F775_06870 [Aegilops tauschii]	EMT05833	4.39339e-170	82	518464	320	264
Veyo_64319_c0_seq1	d-3-phosphoglycerate chloroplastic-like	2212	gi|326501108|dbj|BAJ98785.1|predicted protein [Hordeum vulgare subsp. vulgare] >gi|326504920|dbj|BAK06751.1| predicted protein [Hordeum vulgare subsp. vulgare]	BAJ98785	0.0	92	955666	618	573
Veyo_64322_c0_seq1	nadph:adrenodoxin mitochondrial-like	1633	gi|326492840|dbj|BAJ90276.1|predicted protein [Hordeum vulgare subsp. vulgare] >gi|326514520|dbj|BAJ96247.1| predicted protein [Hordeum vulgare subsp. vulgare]	BAJ90276	0.0	93	734561	403	378
Veyo_64344_c0_seq1	protein transparent testa 12	1560	gi|357121281|ref|XP_003562349.1|PREDICTED: protein TRANSPARENT TESTA 12-like [Brachypodium distachyon]	XP_003562349	0.0	95	679093	434	415
Veyo_64350_c0_seq2	fructose-bisphosphate aldolase	1641	gi|326493652|dbj|BAJ85287.1|predicted protein [Hordeum vulgare subsp. vulgare] >gi|326522841|dbj|BAJ88466.1| predicted protein [Hordeum vulgare subsp. vulgare]	BAJ85287	0.0	97	672544	360	351
Veyo_64350_c1_seq1	fructose-bisphosphate aldolase	1516	gi|326493652|dbj|BAJ85287.1|predicted protein [Hordeum vulgare subsp. vulgare] >gi|326522841|dbj|BAJ88466.1| predicted protein [Hordeum vulgare subsp. vulgare]	BAJ85287	0.0	97	672544	360	351
Veyo_64387_c1_seq2	repressor of rna polymerase iii transcription maf1 homolog	1545	gi|474219597|gb|EMS59200.1|Repressor of RNA polymerase III transcription MAF1-like protein [Triticum urartu]	EMS59200	7.43405e-69	96	244973	127	122
Veyo_64406_c0_seq5	sucrose nonfermenting 4-like	2170	gi|357163154|ref|XP_003579641.1|PREDICTED: sucrose nonfermenting 4-like protein-like [Brachypodium distachyon]	XP_003579641	0.0	92	710679	393	362
Veyo_64413_c0_seq1	aldose 1-epimerase	1392	gi|473759000|gb|EMS45763.1|Aldose 1-epimerase [Triticum urartu]	EMS45763	0.0	95	645966	335	321
Veyo_64418_c0_seq2	cleavage stimulation factor subunit 3-like	2797	gi|475558470|gb|EMT13104.1|Cleavage stimulation factor 77 kDa subunit [Aegilops tauschii]	EMT13104	0.0	93	1328.92	742	691
Veyo_64498_c0_seq2	chlorophyll a-b binding chloroplastic	608	gi|326499874|dbj|BAJ90772.1|predicted protein [Hordeum vulgare subsp. vulgare]	BAJ90772	7.48782e-105	94	326635	173	164
Veyo_64538_c0_seq1	chlorophyll a-b binding protein chloroplastic-like	384	gi|475598488|gb|EMT23952.1|Chlorophyll a-b binding protein 1B, chloroplastic [Aegilops tauschii]	EMT23952	3.56892e-46	90	173326	101	91
Veyo_64568_c0_seq3	bri1-kd interacting protein	1627	gi|475557258|gb|EMT12806.1|hypothetical protein F775_27537 [Aegilops tauschii]	EMT12806	3.87635e-90	83	301597	257	214
Veyo_64578_c0_seq2	aryl-alcohol dehydrogenase -like	1691	gi|357160153|ref|XP_003578674.1|PREDICTED: uncharacterized oxidoreductase At1g06690, chloroplastic-like [Brachypodium distachyon]	XP_003578674	0.0	94	721.85	382	361
Veyo_64589_c0_seq1	jacalin-like lectin domain containing expressed	1268	gi|310877436|gb|ADP37001.1|jacalin-related lectin 1 [Triticum aestivum]	ADP37001	2.21168e-62	60	227254	305	185
Veyo_64603_c0_seq2	tpa: protein kinase superfamily protein	1579	gi|475595019|gb|EMT22885.1|Putative LRR receptor-like serine/threonine-protein kinase [Aegilops tauschii]	EMT22885	0.0	89	674855	400	357
Veyo_64649_c0_seq2	multiple c2 and transmembrane domain-containing protein 1-like	1847	gi|326505846|dbj|BAJ91162.1|predicted protein [Hordeum vulgare subsp. vulgare] >gi|326532660|dbj|BAJ89175.1| predicted protein [Hordeum vulgare subsp. vulgare]	BAJ91162	0.0	79	791571	643	513
Veyo_64656_c0_seq7	rna binding	1018	gi|326532120|dbj|BAK01436.1|predicted protein [Hordeum vulgare subsp. vulgare]	BAK01436	3.25142e-19	98	107457	56	55
Veyo_64665_c1_seq7	lysine histidine transporter 1-like	1978	gi|326526207|dbj|BAJ93280.1|predicted protein [Hordeum vulgare subsp. vulgare]	BAJ93280	0.0	95	751895	444	422
Veyo_64687_c0_seq3	predicted protein	630	gi|326491319|dbj|BAK05759.1|predicted protein [Hordeum vulgare subsp. vulgare]	BAK05759	2.78081e-13	73	858853	61	45
Veyo_64688_c0_seq1	sulfur-rich thionin-like protein	727	gi|1323746|gb|AAC49286.1|sulfur-rich/thionin-like protein [Triticum aestivum]	AAC49286	4.0736e-26	81	117857	98	80
Veyo_64701_c0_seq7	peroxisome biogenesis protein 3-2-like isoform 2	1707	gi|326515726|dbj|BAK07109.1|predicted protein [Hordeum vulgare subsp. vulgare]	BAK07109	0.0	93	704131	383	357
Veyo_64703_c0_seq4	o-acyltransferase wsd1-like	1833	gi|326490457|dbj|BAJ84892.1|predicted protein [Hordeum vulgare subsp. vulgare]	BAJ84892	0.0	92	840877	504	466
Veyo_64704_c1_seq1	chlorophyll a-b binding protein 2	376	gi|122831060|gb|ABM66819.1|chloroplast light-harvesting chlorophyll a/b binding protein [Bambusa oldhamii]	ABM66819	1.89507e-77	100	253447	125	125
Veyo_64704_c2_seq3	chlorophyll a-b binding chloroplastic	1245	gi|357118764|ref|XP_003561119.1|PREDICTED: chlorophyll a-b binding protein 3C, chloroplastic-like isoform 1 [Brachypodium distachyon] >gi|357118766|ref|XP_003561120.1| PREDICTED: chlorophyll a-b binding protein 3C, chloroplastic-like isoform 2 [Brachypodium distachyon] >gi|357118768|ref|XP_003561121.1| PREDICTED: chlorophyll a-b binding protein 3C, chloroplastic-like isoform 3 [Brachypodium dista…	XP_003561119	1.25296e-170	98	502671	252	249
Veyo_64704_c2_seq6	chlorophyll a-b binding chloroplastic	1222	gi|357118764|ref|XP_003561119.1|PREDICTED: chlorophyll a-b binding protein 3C, chloroplastic-like isoform 1 [Brachypodium distachyon] >gi|357118766|ref|XP_003561120.1| PREDICTED: chlorophyll a-b binding protein 3C, chloroplastic-like isoform 2 [Brachypodium distachyon] >gi|357118768|ref|XP_003561121.1| PREDICTED: chlorophyll a-b binding protein 3C, chloroplastic-like isoform 3 [Brachypodium dista…	XP_003561119	2.64644e-172	98	506523	254	251
Veyo_64742_c0_seq2	uncharacterized methyltransferase chloroplastic-like	1371	gi|357147750|ref|XP_003574470.1|PREDICTED: uncharacterized methyltransferase At1g78140, chloroplastic-like [Brachypodium distachyon]	XP_003574470	4.72611e-58	75	218779	172	130
Veyo_64748_c0_seq1	nb-arc domain containing expressed	2943	gi|475614045|gb|EMT28965.1|Putative disease resistance RPP13-like protein 1 [Aegilops tauschii]	EMT28965	0.0	84	1191.79	879	739
Veyo_64772_c0_seq2	chlorophyll a-b binding chloroplastic	585	gi|326499874|dbj|BAJ90772.1|predicted protein [Hordeum vulgare subsp. vulgare]	BAJ90772	5.68794e-105	94	326635	173	164
Veyo_64773_c0_seq9	retrotransposon ty3-gypsy subclass	2918	gi|18568244|gb|AAL75981.1|AF466203_10putative gag-pol precursor -orf1 [Zea mays]	AAL75981	1.61606e-33	59	164851	193	115
Veyo_64800_c0_seq3	glutamate receptor -like	845	gi|414885564|tpg|DAA61578.1|TPA: hypothetical protein ZEAMMB73_408739 [Zea mays]	DAA61578	4.11803e-11	84	828037	46	39
Veyo_64800_c0_seq12	glutamate receptor -like	3059	gi|357153745|ref|XP_003576552.1|PREDICTED: glutamate receptor 2.7-like [Brachypodium distachyon]	XP_003576552	0.0	83	1221.84	881	732
Veyo_64805_c0_seq5	f-box protein at5g07610-like	1511	gi|475523000|gb|EMT06822.1|hypothetical protein F775_18864 [Aegilops tauschii]	EMT06822	8.20428e-147	71	453366	398	285
Veyo_64816_c0_seq1	dead-box atp-dependent rna helicase 50	2234	gi|326514124|dbj|BAJ92212.1|predicted protein [Hordeum vulgare subsp. vulgare]	BAJ92212	0.0	90	1101.27	660	599
Veyo_64855_c0_seq4	expansin partial	1222	gi|474274422|gb|EMS61034.1|Expansin-A16 [Triticum urartu]	EMS61034	3.1966e-19	64	107457	106	68
Veyo_64864_c0_seq2	60s ribosomal protein l5	1262	gi|357120168|ref|XP_003561801.1|PREDICTED: 60S ribosomal protein L5-1-like [Brachypodium distachyon]	XP_003561801	0.0	97	535798	292	286
Veyo_64869_c1_seq3	zinc finger protein lsd1	1671	gi|357144919|ref|XP_003573460.1|PREDICTED: protein LSD1-like isoform 1 [Brachypodium distachyon]	XP_003573460	7.96614e-55	98	205682	126	124
Veyo_64913_c0_seq2	hypothetical protein TRIUR3_19679	1282	gi|473999258|gb|EMS52150.1|hypothetical protein TRIUR3_19679 [Triticum urartu]	EMS52150	3.29768e-67	80	229565	249	201
Veyo_64916_c0_seq1	26s proteasome non-atpase regulatory subunit 6	1535	gi|475595123|gb|EMT22923.1|hypothetical protein F775_07981 [Aegilops tauschii]	EMT22923	0.0	98	751.51	379	373
Veyo_64955_c1_seq1	4-coumarate:coenzyme a ligase	639	gi|346322274|gb|EGX91873.1|hypothetical protein CCM_06031 [Cordyceps militaris CM01]	EGX91873	3.09141e-43	85	164466	105	90
Veyo_64996_c0_seq1	exocyst complex component 7-like	1743	gi|357162714|ref|XP_003579499.1|PREDICTED: exocyst complex component 7-like [Brachypodium distachyon]	XP_003579499	0.0	83	778859	513	429
Veyo_65000_c0_seq1	gif1	511	gi|433359116|dbj|BAM74037.1|cell wall invertase [Triticum aestivum]	BAM74037	5.18319e-69	86	243432	161	140
Veyo_65054_c0_seq1	polynucleotide phosphorylase	3420	gi|357111469|ref|XP_003557535.1|PREDICTED: polyribonucleotide nucleotidyltransferase-like [Brachypodium distachyon]	XP_003557535	0.0	94	1504.96	835	786
Veyo_65054_c0_seq5	lipoamide dehydrogenase 1	2280	gi|357132071|ref|XP_003567656.1|PREDICTED: dihydrolipoyl dehydrogenase-like [Brachypodium distachyon]	XP_003567656	0.0	94	984556	562	532
Veyo_65059_c0_seq1	dolichyl-diphosphooligosaccharide--protein glycosyltransferase subunit stt3	2377	gi|475612440|gb|EMT28410.1|Dolichyl-diphosphooligosaccharide--protein glycosyltransferase subunit STT3 [Aegilops tauschii]	EMT28410	0.0	96	1127.85	687	663
Veyo_65072_c0_seq6	disease resistance protein rpp8	4554	gi|326507012|dbj|BAJ95583.1|predicted protein [Hordeum vulgare subsp. vulgare]	BAJ95583	0.0	78	1249.96	968	756
Veyo_65075_c0_seq1	early flowering 3	2775	gi|357132322|ref|XP_003567779.1|PREDICTED: protein EARLY FLOWERING 3-like [Brachypodium distachyon]	XP_003567779	0.0	78	880937	764	596
Veyo_65083_c0_seq1	sulfur-rich thionin-like protein	728	gi|1323746|gb|AAC49286.1|sulfur-rich/thionin-like protein [Triticum aestivum]	AAC49286	4.0736e-26	81	117857	98	80
Veyo_65096_c0_seq1	probable serine incorporator-like	1814	gi|475561194|gb|EMT13726.1|Putative serine incorporator [Aegilops tauschii]	EMT13726	0.0	97	701434	395	386
Veyo_65121_c0_seq1	3-ketoacyl- synthase 11-like	1073	gi|475531354|gb|EMT08067.1|3-ketoacyl-CoA synthase 17 [Aegilops tauschii]	EMT08067	0.0	98	546199	279	276
Veyo_65135_c1_seq3	PREDICTED: uncharacterized protein LOC100838924	1759	gi|357148119|ref|XP_003574636.1|PREDICTED: uncharacterized protein LOC100838924 [Brachypodium distachyon]	XP_003574636	9.75746e-151	71	464922	417	300
Veyo_65138_c2_seq14	asparagine synthetase	2020	gi|53680379|gb|AAU89392.1|glutamine-dependent asparagine synthetase [Triticum aestivum]	AAU89392	0.0	91	1055.82	596	548
Veyo_65148_c0_seq4	4-coumarate: ligase	2053	gi|7188339|gb|AAF37734.1|AF052223_14-coumarate--CoA ligase 4CL3 [Lolium perenne]	AAF37734	0.0	99	1039.25	541	539
Veyo_65150_c0_seq13	hypothetical protein TRIUR3_02144	1479	gi|474103592|gb|EMS55362.1|hypothetical protein TRIUR3_02144 [Triticum urartu]	EMS55362	0.800891	64	435134	45	29
Veyo_65152_c1_seq6	beta-fructofuranosidase 1	683	gi|71153897|gb|AAZ29516.1|fructosyltransferase-like protein [Lolium perenne]	AAZ29516	3.18585e-41	89	171785	117	105
Veyo_65152_c1_seq8	soluble acid invertase	600	gi|71153897|gb|AAZ29516.1|fructosyltransferase-like protein [Lolium perenne]	AAZ29516	8.24538e-121	99	380563	199	198
Veyo_65209_c1_seq3	topless-related protein 3-like	3886	gi|357129563|ref|XP_003566431.1|PREDICTED: topless-related protein 2-like isoform 1 [Brachypodium distachyon]	XP_003566431	0.0	94	2146.32	1132	1074
Veyo_65227_c1_seq3	kh domain-containing protein	2427	gi|475590470|gb|EMT21480.1|KH domain-containing protein [Aegilops tauschii]	EMT21480	0.0	93	1086.63	632	588
Veyo_65263_c0_seq1	multiple inositol polyphosphate phosphatase a1	1910	gi|357124043|ref|XP_003563716.1|PREDICTED: multiple inositol polyphosphate phosphatase 1-like [Brachypodium distachyon]	XP_003563716	0.0	92	830476	487	449
Veyo_65351_c0_seq2	pdi-like protein	1457	gi|299469378|emb|CBG91907.1|putative PDI-like protein [Triticum aestivum]	CBG91907	0.0	95	622854	368	353
Veyo_65357_c1_seq2	uncharacterized membrane protein at1g06890-like	1524	gi|357146666|ref|XP_003574070.1|PREDICTED: uncharacterized membrane protein At1g06890-like [Brachypodium distachyon]	XP_003574070	0.0	95	622468	360	343
Veyo_65360_c0_seq2	dna (cytosine-5)-methyltransferase cmt2-like	3122	gi|357120080|ref|XP_003561758.1|PREDICTED: DNA (cytosine-5)-methyltransferase CMT2-like [Brachypodium distachyon]	XP_003561758	0.0	90	1355.12	779	706
Veyo_65386_c0_seq1	mosc domain-containing protein mitochondrial	3703	gi|475462133|gb|EMT02085.1|Serine/threonine-protein kinase SMG1 [Aegilops tauschii]	EMT02085	9.54506e-16	77	107457	67	52
Veyo_65386_c0_seq21	serine threonine-protein kinase smg1	2604	gi|475462133|gb|EMT02085.1|Serine/threonine-protein kinase SMG1 [Aegilops tauschii]	EMT02085	6.47376e-16	77	107457	67	52
Veyo_65399_c1_seq2	dna binding protein	2059	gi|357137691|ref|XP_003570433.1|PREDICTED: uncharacterized protein LOC100843775 [Brachypodium distachyon]	XP_003570433	6.92711e-117	87	382104	292	256
Veyo_65414_c0_seq2	uncharacterized methyltransferase chloroplastic-like	1277	gi|357147750|ref|XP_003574470.1|PREDICTED: uncharacterized methyltransferase At1g78140, chloroplastic-like [Brachypodium distachyon]	XP_003574470	0.0	86	561222	346	301
Veyo_65438_c0_seq2	polyamine oxidase 2	2019	gi|474216667|gb|EMS59123.1|putative polyamine oxidase 2 [Triticum urartu]	EMS59123	0.0	99	940258	481	477
Veyo_65481_c2_seq5	vesicle-associated protein 2-1-like isoform 2	2852	gi|297721471|ref|NP_001173098.1|Os02g0652550 [Oryza sativa Japonica Group] >gi|255671136|dbj|BAH91827.1| Os02g0652550 [Oryza sativa Japonica Group]	NP_001173098	4.66875e-05	50	681662	88	44
Veyo_65481_c2_seq29	vesicle-associated protein 2-1-like isoform 2	2667	gi|297721471|ref|NP_001173098.1|Os02g0652550 [Oryza sativa Japonica Group] >gi|255671136|dbj|BAH91827.1| Os02g0652550 [Oryza sativa Japonica Group]	NP_001173098	4.24075e-05	50	681662	88	44
Veyo_65491_c0_seq2	udp-sugar transporter protein slc35a4	1955	gi|326504522|dbj|BAJ91093.1|predicted protein [Hordeum vulgare subsp. vulgare]	BAJ91093	0.0	98	763451	404	399
Veyo_65500_c0_seq3	pyruvate kinase	2057	gi|326495152|dbj|BAJ85672.1|predicted protein [Hordeum vulgare subsp. vulgare] >gi|326515894|dbj|BAJ87970.1| predicted protein [Hordeum vulgare subsp. vulgare]	BAJ85672	0.0	95	967607	516	492
Veyo_65502_c0_seq1	uncharacterized loc101217647	2281	gi|475586430|gb|EMT20291.1|hypothetical protein F775_02469 [Aegilops tauschii]	EMT20291	0.0	95	1125.92	651	620
Veyo_65517_c0_seq2	protein	1581	gi|326493736|dbj|BAJ85329.1|predicted protein [Hordeum vulgare subsp. vulgare]	BAJ85329	0.0	90	699893	406	368
Veyo_65590_c0_seq3	cytochrome p450 71e1	1821	gi|226493223|ref|NP_001141382.1|uncharacterized protein LOC100273473 [Zea mays] >gi|194704260|gb|ACF86214.1| unknown [Zea mays]	NP_001141382	0.0	88	774237	478	425
Veyo_65610_c0_seq1	short chain dehydrogenase	986	gi|400596211|gb|EJP63987.1|short chain dehydrogenase [Beauveria bassiana ARSEF 2860]	EJP63987	4.79954e-164	89	483797	296	265
Veyo_65622_c1_seq3	probable sugar phosphate phosphate translocator at3g14410-like	1647	gi|357139577|ref|XP_003571357.1|PREDICTED: probable sugar phosphate/phosphate translocator At1g53660-like [Brachypodium distachyon]	XP_003571357	0.0	96	574704	341	328
Veyo_65662_c2_seq2	protein far1-related sequence 5-like	1850	gi|242049848|ref|XP_002462668.1|hypothetical protein SORBIDRAFT_02g029930 [Sorghum bicolor] >gi|241926045|gb|EER99189.1| hypothetical protein SORBIDRAFT_02g029930 [Sorghum bicolor]	XP_002462668	3.64687e-110	82	357836	230	189
Veyo_65668_c0_seq1	potassium channel skor	2562	gi|357118213|ref|XP_003560852.1|PREDICTED: potassium channel KOR1-like [Brachypodium distachyon]	XP_003560852	0.0	96	1388.25	758	729
Veyo_65678_c0_seq2	polyphosphoinositide phosphatase-like	3552	gi|357113744|ref|XP_003558661.1|PREDICTED: polyphosphoinositide phosphatase-like [Brachypodium distachyon]	XP_003558661	0.0	94	976082	565	533
Veyo_65678_c0_seq7	polyphosphoinositide phosphatase-like	3187	gi|357113744|ref|XP_003558661.1|PREDICTED: polyphosphoinositide phosphatase-like [Brachypodium distachyon]	XP_003558661	0.0	94	967222	558	527
Veyo_65755_c2_seq16	tpa: thaumatin domain family protein	1575	gi|326521294|dbj|BAJ96850.1|predicted protein [Hordeum vulgare subsp. vulgare]	BAJ96850	2.32447e-144	78	442.58	342	267
Veyo_65759_c1_seq1	125 kda kinesin-related	3335	gi|475592923|gb|EMT22226.1|125 kDa kinesin-related protein [Aegilops tauschii]	EMT22226	0.0	94	1789.24	1034	975
Veyo_65763_c0_seq8	tpa: ring zinc finger domain superfamily protein	1038	gi|357121006|ref|XP_003562213.1|PREDICTED: putative cyclic nucleotide-gated ion channel 7-like [Brachypodium distachyon]	XP_003562213	1.03933e-31	78	150599	93	73
Veyo_65772_c0_seq1	lipoxygenase 1	3133	gi|341926404|gb|AEL03787.1|lipoxygenase [Avena sativa]	AEL03787	0.0	95	1601.26	862	820
Veyo_65788_c0_seq5	gdsl esterase lipase	1540	gi|326494222|dbj|BAJ90380.1|predicted protein [Hordeum vulgare subsp. vulgare] >gi|326494274|dbj|BAJ90406.1| predicted protein [Hordeum vulgare subsp. vulgare]	BAJ90380	0.0	96	665996	339	328
Veyo_65792_c1_seq1	nuclear export mediator factor nemf-like	2766	gi|357161759|ref|XP_003579195.1|PREDICTED: nuclear export mediator factor Nemf-like [Brachypodium distachyon]	XP_003579195	0.0	92	1487.63	914	847
Veyo_65809_c0_seq13	poly polymerase	3259	gi|475617205|gb|EMT30036.1|Poly(A) polymerase [Aegilops tauschii]	EMT30036	0.0	93	1287.71	701	654
Veyo_65809_c1_seq6	poly polymerase	2919	gi|357124126|ref|XP_003563757.1|PREDICTED: poly(A) polymerase-like [Brachypodium distachyon]	XP_003563757	0.0	93	766918	394	368
Veyo_65847_c0_seq1	alpha-mannosidase 2x-like	3530	gi|475530163|gb|EMT07869.1|Alpha-mannosidase 2 [Aegilops tauschii]	EMT07869	0.0	95	2015.74	1048	1004
Veyo_65938_c2_seq11	PREDICTED: uncharacterized protein LOC100838730	2211	gi|357113276|ref|XP_003558430.1|PREDICTED: uncharacterized protein LOC100838730 [Brachypodium distachyon]	XP_003558430	1.73182e-89	85	303908	208	178
Veyo_65942_c0_seq2	nadp-dependent malic enzyme	2388	gi|326492730|dbj|BAJ90221.1|predicted protein [Hordeum vulgare subsp. vulgare]	BAJ90221	0.0	98	1042.72	550	543
Veyo_65965_c0_seq1	f-box only protein 7	1315	gi|383100785|emb|CCG48016.1|F-box domain containing protein,putative,expressed [Triticum aestivum] >gi|475585293|gb|EMT20025.1| hypothetical protein F775_07135 [Aegilops tauschii]	CCG48016	0.0	86	625935	404	350
Veyo_65982_c0_seq1	pentatricopeptide repeat-containing protein	1842	gi|357139247|ref|XP_003571195.1|PREDICTED: pentatricopeptide repeat-containing protein At2g32230, mitochondrial-like [Brachypodium distachyon]	XP_003571195	0.0	87	743421	482	422
Veyo_65989_c0_seq3	ribonuclease h2 subunit a-like	1369	gi|357160839|ref|XP_003578893.1|PREDICTED: ribonuclease H2 subunit A-like [Brachypodium distachyon]	XP_003578893	0.0	95	569696	291	279
Veyo_65996_c3_seq3	ring finger protein 44	1988	gi|475530317|gb|EMT07884.1|RING finger protein 44 [Aegilops tauschii]	EMT07884	0.0	82	760755	538	446
Veyo_66011_c0_seq2	jiph_atrca ame: full=jasmonate-induced protein homolog	663	gi|218186057|gb|EEC68484.1|hypothetical protein OsI_36737 [Oryza sativa Indica Group]	EEC68484	4.9987e-06	54	650846	131	71
Veyo_66013_c0_seq2	hypothetical protein OsJ_34511	393	gi|222616272|gb|EEE52404.1|hypothetical protein OsJ_34511 [Oryza sativa Japonica Group]	EEE52404	0.00012113	48	596918	130	63
Veyo_66013_c0_seq7	jiph_atrca ame: full=jasmonate-induced protein homolog	531	gi|222616272|gb|EEE52404.1|hypothetical protein OsJ_34511 [Oryza sativa Japonica Group]	EEE52404	2.47337e-13	52	885817	184	97
Veyo_66013_c0_seq9	hypothetical protein OsJ_34511	381	gi|222616272|gb|EEE52404.1|hypothetical protein OsJ_34511 [Oryza sativa Japonica Group]	EEE52404	0.00110643	48	596918	130	63
Veyo_66019_c1_seq3	rna polymerase ii c-terminal domain phosphatase-like 2-like	1968	gi|357125934|ref|XP_003564644.1|PREDICTED: RNA polymerase II C-terminal domain phosphatase-like 2-like [Brachypodium distachyon]	XP_003564644	0.0	91	984556	569	523
Veyo_66022_c0_seq1	short chain dehydrogenase	1009	gi|400596211|gb|EJP63987.1|short chain dehydrogenase [Beauveria bassiana ARSEF 2860]	EJP63987	1.03304e-163	89	483026	296	265
Veyo_66042_c1_seq8	fatty acyl coa reductase	1869	gi|22003086|emb|CAD30694.1|fatty acyl coA reductase [Triticum aestivum] >gi|22003088|emb|CAD30695.1| fatty acyl coA reductase [Triticum aestivum]	CAD30694	0.0	91	766148	523	481
Veyo_66042_c1_seq11	repressor protein	1184	gi|474449892|gb|EMS68825.1|Dr1-associated corepressor-like protein [Triticum urartu]	EMS68825	1.51206e-142	82	434876	298	247
Veyo_66080_c0_seq9	hyoscyamine 6-dioxygenase	1453	gi|326529303|dbj|BAK01045.1|predicted protein [Hordeum vulgare subsp. vulgare]	BAK01045	0.0	90	583178	353	321
Veyo_66101_c0_seq1	proteasome subunit beta type-4	1138	gi|475608242|gb|EMT26967.1|Proteasome subunit beta type-4 [Aegilops tauschii]	EMT26967	1.80765e-151	97	451825	248	242
Veyo_66135_c0_seq6	lactation elevated protein 1-like	2535	gi|475488252|gb|EMT03357.1|Lactation elevated protein 1 [Aegilops tauschii]	EMT03357	0.0	95	617076	333	319
Veyo_66135_c0_seq9	lactation elevated protein 1-like	2059	gi|357119431|ref|XP_003561443.1|PREDICTED: lactation elevated protein 1-like [Brachypodium distachyon]	XP_003561443	0.0	95	721079	393	375
Veyo_66137_c0_seq3	bifunctional 3-dehydroquinate dehydratase shikimate chloroplastic-like	2038	gi|357151512|ref|XP_003575813.1|PREDICTED: bifunctional 3-dehydroquinate dehydratase/shikimate dehydrogenase, chloroplastic-like [Brachypodium distachyon]	XP_003575813	0.0	94	885.56	528	500
Veyo_66164_c0_seq2	protein arginine n-methyltransferase 1	2016	gi|474319378|gb|EMS62209.1|putative protein arginine N-methyltransferase 1 [Triticum urartu]	EMS62209	0.0	95	673315	346	329
Veyo_66167_c0_seq3	#NAME?	1052	gi|357125716|ref|XP_003564536.1|PREDICTED: selT-like protein-like [Brachypodium distachyon]	XP_003564536	4.19202e-113	91	353214	230	210
Veyo_66173_c0_seq10	protein kinase domain containing protein	1520	gi|326532686|dbj|BAJ89188.1|predicted protein [Hordeum vulgare subsp. vulgare]	BAJ89188	5.81818e-137	85	423705	320	275
Veyo_66173_c1_seq2	serine threonine-protein kinase at5g01020-like	1640	gi|326519787|dbj|BAK00266.1|predicted protein [Hordeum vulgare subsp. vulgare]	BAK00266	0.0	83	536954	381	318
Veyo_66183_c0_seq2	heat shock factor protein expressed	2388	gi|326487219|dbj|BAJ89594.1|predicted protein [Hordeum vulgare subsp. vulgare] >gi|326518416|dbj|BAJ88237.1| predicted protein [Hordeum vulgare subsp. vulgare] >gi|326528035|dbj|BAJ89069.1| predicted protein [Hordeum vulgare subsp. vulgare] >gi|326529993|dbj|BAK08276.1| predicted protein [Hordeum vulgare subsp. vulgare]	BAJ89594	1.2581e-98	77	256914	258	199
Veyo_66183_c0_seq5	heat shock factor protein 7	1743	gi|357159538|ref|XP_003578478.1|PREDICTED: heat stress transcription factor B-2c-like [Brachypodium distachyon]	XP_003578478	1.04426e-132	79	417542	373	297
Veyo_66183_c0_seq7	heat shock factor protein expressed	1858	gi|326487219|dbj|BAJ89594.1|predicted protein [Hordeum vulgare subsp. vulgare] >gi|326518416|dbj|BAJ88237.1| predicted protein [Hordeum vulgare subsp. vulgare] >gi|326528035|dbj|BAJ89069.1| predicted protein [Hordeum vulgare subsp. vulgare] >gi|326529993|dbj|BAK08276.1| predicted protein [Hordeum vulgare subsp. vulgare]	BAJ89594	2.44731e-96	75	252292	260	197
Veyo_66183_c0_seq10	heat shock factor protein 7	1528	gi|475588320|gb|EMT20815.1|Heat stress transcription factor B-2b [Aegilops tauschii]	EMT20815	6.00596e-119	69	379022	366	255
Veyo_66183_c0_seq12	heat shock factor protein 7	1498	gi|475588320|gb|EMT20815.1|Heat stress transcription factor B-2b [Aegilops tauschii]	EMT20815	4.73092e-119	69	378637	366	255
Veyo_66183_c0_seq13	heat shock factor protein expressed	451	gi|357115314|ref|XP_003559435.1|PREDICTED: heat stress transcription factor A-2a-like [Brachypodium distachyon]	XP_003559435	1.77196e-13	63	889669	123	78
Veyo_66183_c1_seq8	heat shock factor protein expressed	2373	gi|326487219|dbj|BAJ89594.1|predicted protein [Hordeum vulgare subsp. vulgare] >gi|326518416|dbj|BAJ88237.1| predicted protein [Hordeum vulgare subsp. vulgare] >gi|326528035|dbj|BAJ89069.1| predicted protein [Hordeum vulgare subsp. vulgare] >gi|326529993|dbj|BAK08276.1| predicted protein [Hordeum vulgare subsp. vulgare]	BAJ89594	1.03115e-97	77	257299	258	199
Veyo_66183_c1_seq10	heat shock factor protein expressed	2046	gi|326487219|dbj|BAJ89594.1|predicted protein [Hordeum vulgare subsp. vulgare] >gi|326518416|dbj|BAJ88237.1| predicted protein [Hordeum vulgare subsp. vulgare] >gi|326528035|dbj|BAJ89069.1| predicted protein [Hordeum vulgare subsp. vulgare] >gi|326529993|dbj|BAK08276.1| predicted protein [Hordeum vulgare subsp. vulgare]	BAJ89594	1.0508e-98	77	256914	258	199
Veyo_66183_c1_seq11	heat stress transcription factor a-6b-like	2300	gi|326487219|dbj|BAJ89594.1|predicted protein [Hordeum vulgare subsp. vulgare] >gi|326518416|dbj|BAJ88237.1| predicted protein [Hordeum vulgare subsp. vulgare] >gi|326528035|dbj|BAJ89069.1| predicted protein [Hordeum vulgare subsp. vulgare] >gi|326529993|dbj|BAK08276.1| predicted protein [Hordeum vulgare subsp. vulgare]	BAJ89594	7.18894e-125	78	402519	394	309
Veyo_66183_c1_seq16	heat shock factor protein 7	1511	gi|326522210|dbj|BAK04233.1|predicted protein [Hordeum vulgare subsp. vulgare]	BAK04233	2.70952e-117	69	374785	361	250
Veyo_66183_c1_seq17	heat stress transcription factor a-6b-like	1973	gi|326487219|dbj|BAJ89594.1|predicted protein [Hordeum vulgare subsp. vulgare] >gi|326518416|dbj|BAJ88237.1| predicted protein [Hordeum vulgare subsp. vulgare] >gi|326528035|dbj|BAJ89069.1| predicted protein [Hordeum vulgare subsp. vulgare] >gi|326529993|dbj|BAK08276.1| predicted protein [Hordeum vulgare subsp. vulgare]	BAJ89594	3.81927e-126	78	402519	394	309
Veyo_66205_c1_seq2	e3 ubiquitin-protein ligase sina-like 10	1675	gi|474009092|gb|EMS52504.1|hypothetical protein TRIUR3_07093 [Triticum urartu]	EMS52504	1.22562e-28	54	145591	235	127
Veyo_66260_c1_seq6	heat shock protein 90	2660	gi|414885975|tpg|DAA61989.1|TPA: putative heat shock protein 90 family protein [Zea mays]	DAA61989	1.06341e-25	97	127487	67	65
Veyo_66260_c1_seq9	heat shock protein 90	2759	gi|414885975|tpg|DAA61989.1|TPA: putative heat shock protein 90 family protein [Zea mays]	DAA61989	1.17531e-25	97	127487	67	65
Veyo_66294_c0_seq1	cytochrome p450 superfamily protein	1893	gi|357130563|ref|XP_003566917.1|PREDICTED: secologanin synthase-like [Brachypodium distachyon]	XP_003566917	0.0	91	890567	512	467
Veyo_66298_c1_seq2	endoglucanase 11	5185	gi|474273402|gb|EMS60957.1|hypothetical protein TRIUR3_11299 [Triticum urartu]	EMS60957	0.0	71	1716.82	1740	1243
Veyo_66315_c1_seq2	predicted protein	1450	gi|326526907|dbj|BAK00842.1|predicted protein [Hordeum vulgare subsp. vulgare]	BAK00842	8.84046e-106	82	341658	303	250
Veyo_66315_c1_seq5	predicted protein	1444	gi|326526907|dbj|BAK00842.1|predicted protein [Hordeum vulgare subsp. vulgare]	BAK00842	1.40949e-112	83	358992	301	250
Veyo_66328_c0_seq20	2-succinylbenzoate-- chloroplastic peroxisomal-like	2327	gi|326487970|dbj|BAJ89824.1|predicted protein [Hordeum vulgare subsp. vulgare]	BAJ89824	0.0	93	636721	342	319
Veyo_66328_c0_seq21	2-succinylbenzoate-- chloroplastic peroxisomal-like	822	gi|215686893|dbj|BAG89743.1|unnamed protein product [Oryza sativa Japonica Group]	BAG89743	2.43924e-49	95	187963	99	95
Veyo_66328_c0_seq50	2-succinylbenzoate-- chloroplastic peroxisomal-like	2295	gi|326487970|dbj|BAJ89824.1|predicted protein [Hordeum vulgare subsp. vulgare]	BAJ89824	0.0	94	701434	376	354
Veyo_66352_c0_seq5	hypothetical protein TRIUR3_18793	1211	gi|474302125|gb|EMS61646.1|hypothetical protein TRIUR3_18793 [Triticum urartu]	EMS61646	8.94026e-36	79	152.91	153	121
Veyo_66402_c0_seq4	s-norcoclaurine synthase 1-like	1786	gi|475479457|gb|EMT02788.1|S-norcoclaurine synthase 1 [Aegilops tauschii]	EMT02788	2.02751e-31	63	148673	161	102
Veyo_66444_c1_seq7	omega-3 fatty acid desaturase	1111	gi|326497469|dbj|BAK05824.1|predicted protein [Hordeum vulgare subsp. vulgare]	BAK05824	4.04857e-47	92	185652	102	94
Veyo_66446_c0_seq10	predicted protein	1436	gi|326525953|dbj|BAJ93153.1|predicted protein [Hordeum vulgare subsp. vulgare]	BAJ93153	39.3215	67	516026	46	31
Veyo_66476_c2_seq1	amino acid permease	1888	gi|357111634|ref|XP_003557617.1|PREDICTED: amino acid permease 6-like [Brachypodium distachyon]	XP_003557617	0.0	89	725317	457	411
Veyo_66483_c0_seq1	ribulose- -bisphosphate carboxylase small subunit	593	gi|6409329|gb|AAF07942.1|AF192773_1ribulose-1,5-bisphosphate carboxylase small subunit [Avena agadiriana]	AAF07942	3.47495e-38	100	152.91	82	82
Veyo_66483_c0_seq2	protein	746	gi|6409329|gb|AAF07942.1|AF192773_1ribulose-1,5-bisphosphate carboxylase small subunit [Avena agadiriana]	AAF07942	6.33525e-36	100	148673	82	82
Veyo_66498_c1_seq2	neurofilament triplet m protein	2057	gi|475608250|gb|EMT26970.1|hypothetical protein F775_30248 [Aegilops tauschii]	EMT26970	2.82249e-135	67	431795	485	325
Veyo_66504_c0_seq1	methionyl-trna expressed	1685	gi|326519092|dbj|BAJ96545.1|predicted protein [Hordeum vulgare subsp. vulgare]	BAJ96545	0.0	91	999194	561	515
Veyo_66516_c4_seq10	dna-binding protein phosphatase 2c	1632	gi|357125061|ref|XP_003564214.1|PREDICTED: probable protein phosphatase 2C 54-like [Brachypodium distachyon]	XP_003564214	0.0	96	682945	353	339
Veyo_66520_c4_seq15	protein spa1-related 3-like	1344	gi|474385259|gb|EMS64925.1|hypothetical protein TRIUR3_18342 [Triticum urartu]	EMS64925	1.2014e-15	88	885817	53	47
Veyo_66536_c0_seq1	bifunctional dihydrofolate reductase-thymidylate synthase	2100	gi|242068437|ref|XP_002449495.1|hypothetical protein SORBIDRAFT_05g016730 [Sorghum bicolor] >gi|241935338|gb|EES08483.1| hypothetical protein SORBIDRAFT_05g016730 [Sorghum bicolor]	XP_002449495	0.0	96	994571	515	497
Veyo_66540_c0_seq1	synaptic vesicle 2-related protein	2201	gi|473983701|gb|EMS51638.1|Synaptic vesicle 2-related protein [Triticum urartu]	EMS51638	3.23724e-171	88	249595	184	163
Veyo_66541_c1_seq92	la protein	1802	gi|474389514|gb|EMS65221.1|La protein-like protein [Triticum urartu]	EMS65221	0.0527462	72	612326	50	36
Veyo_66552_c0_seq7	transposon mutator sub-class	5594	gi|475595590|gb|EMT23089.1|hypothetical protein F775_23411 [Aegilops tauschii]	EMT23089	3.59676e-62	77	254603	176	137
Veyo_66552_c0_seq9	hypothetical protein F775_23411	6002	gi|475595590|gb|EMT23089.1|hypothetical protein F775_23411 [Aegilops tauschii]	EMT23089	1.47007e-23	76	134035	97	74
Veyo_66557_c0_seq1	microtubule-associated protein tortifolia1	1929	gi|357124657|ref|XP_003564014.1|PREDICTED: microtubule-associated protein TORTIFOLIA1-like [Brachypodium distachyon]	XP_003564014	0.0	87	575474	478	417
Veyo_66560_c0_seq3	lec14b protein	2001	gi|357133757|ref|XP_003568490.1|PREDICTED: LEC14B protein-like [Brachypodium distachyon]	XP_003568490	0.0	92	817765	463	430
Veyo_66584_c0_seq4	novel plant snare 13-like	1252	gi|475621511|gb|EMT31503.1|hypothetical protein F775_32656 [Aegilops tauschii]	EMT31503	5.14348e-154	98	460685	269	264
Veyo_66597_c1_seq2	PREDICTED: uncharacterized protein LOC100830767	1631	gi|357154123|ref|XP_003576678.1|PREDICTED: uncharacterized protein LOC100830767 [Brachypodium distachyon]	XP_003576678	0.0	90	668692	396	360
Veyo_66679_c0_seq2	gdsl esterase lipase	1417	gi|357167060|ref|XP_003580984.1|PREDICTED: GDSL esterase/lipase At4g28780-like [Brachypodium distachyon]	XP_003580984	9.84684e-159	75	478789	369	278
Veyo_66712_c0_seq1	heading date1	1549	gi|21667479|gb|AAM74066.1|AF490471_1CONSTANS-like protein [Hordeum vulgare subsp. vulgare]	AAM74066	4.76493e-99	82	326.25	339	278
Veyo_66727_c0_seq8	xenotropic and polytropic murine leukemia virus receptor	2984	gi|115449427|ref|NP_001048464.1|Os02g0809800 [Oryza sativa Japonica Group] >gi|75126112|sp|Q6K991.1|PHO12_ORYSJ RecName: Full=Phosphate transporter PHO1-2; AltName: Full=Protein PHO1-2; Short=OsPHO1;2 >gi|47497093|dbj|BAD19144.1| putative phosphate transporter [Oryza sativa Japonica Group] >gi|47497213|dbj|BAD19259.1| putative phosphate transporter [Oryza sativa Japonica Group] >gi|113537995|dbj|…	NP_001048464	0.0	90	551977	314	283
Veyo_66811_c1_seq2	predicted protein	1824	gi|326532094|dbj|BAK01423.1|predicted protein [Hordeum vulgare subsp. vulgare]	BAK01423	0.0	89	857.44	514	460
Veyo_66822_c0_seq7	pho1-like protein	3077	gi|326512252|dbj|BAJ96107.1|predicted protein [Hordeum vulgare subsp. vulgare]	BAJ96107	0.0	84	1214.91	801	678
Veyo_66824_c0_seq1	nonphototropic hypocotyl protein expressed	3536	gi|2754823|gb|AAC05083.1|NPH1-1 [Avena sativa]	AAC05083	0.0	96	1670.6	913	883
Veyo_66839_c0_seq1	protein kinase	2839	gi|357127603|ref|XP_003565469.1|PREDICTED: uncharacterized protein LOC100841619 [Brachypodium distachyon]	XP_003565469	0.0	82	801201	570	468
Veyo_66842_c5_seq8	lob domain-containing protein 41-like	1315	gi|326525881|dbj|BAJ93117.1|predicted protein [Hordeum vulgare subsp. vulgare]	BAJ93117	5.84814e-134	83	411764	314	261
Veyo_66872_c0_seq1	uncharacterized wd repeat-containing	1618	gi|326495812|dbj|BAJ90528.1|predicted protein [Hordeum vulgare subsp. vulgare]	BAJ90528	0.0	96	830091	430	416
Veyo_66892_c0_seq1	wrky dna-binding domain superfamily protein isoform 1	1938	gi|326497707|dbj|BAK05943.1|predicted protein [Hordeum vulgare subsp. vulgare]	BAK05943	3.72641e-142	86	442.58	339	292
Veyo_66897_c0_seq3	protein argonaute 1a	2382	gi|475627360|gb|EMT33633.1|Protein argonaute 1A [Aegilops tauschii]	EMT33633	0.0	95	767689	406	387
Veyo_66904_c0_seq8	pentatricopeptide repeat-containing protein	2468	gi|357134203|ref|XP_003568707.1|PREDICTED: uncharacterized protein LOC100835405 [Brachypodium distachyon]	XP_003568707	0.0	86	685256	454	391
Veyo_66904_c0_seq63	pentatricopeptide repeat-containing protein	2334	gi|357134203|ref|XP_003568707.1|PREDICTED: uncharacterized protein LOC100835405 [Brachypodium distachyon]	XP_003568707	0.0	90	825083	506	457
Veyo_66912_c1_seq1	uncharacterized loc101205581	1330	gi|115465619|ref|NP_001056409.1|Os05g0577800 [Oryza sativa Japonica Group] >gi|47900285|gb|AAT39153.1| unknown protein [Oryza sativa Japonica Group] >gi|113579960|dbj|BAF18323.1| Os05g0577800 [Oryza sativa Japonica Group] >gi|215768530|dbj|BAH00759.1| unnamed protein product [Oryza sativa Japonica Group] >gi|218197318|gb|EEC79745.1| hypothetical protein OsI_21112 [Oryza sativa Indica Group]	NP_001056409	1.4637e-17	76	962857	72	55
Veyo_66912_c1_seq3	uncharacterized loc101205581	1309	gi|115465619|ref|NP_001056409.1|Os05g0577800 [Oryza sativa Japonica Group] >gi|47900285|gb|AAT39153.1| unknown protein [Oryza sativa Japonica Group] >gi|113579960|dbj|BAF18323.1| Os05g0577800 [Oryza sativa Japonica Group] >gi|215768530|dbj|BAH00759.1| unnamed protein product [Oryza sativa Japonica Group] >gi|218197318|gb|EEC79745.1| hypothetical protein OsI_21112 [Oryza sativa Indica Group]	NP_001056409	1.42968e-16	76	962857	72	55
Veyo_66920_c0_seq3	u4 tri-snrnp-associated protein	3054	gi|474323735|gb|EMS62372.1|hypothetical protein TRIUR3_01483 [Triticum urartu]	EMS62372	0.0	92	914835	699	646
Veyo_66934_c1_seq4	protein phosphatase type-2c	2055	gi|326504360|dbj|BAJ91012.1|predicted protein [Hordeum vulgare subsp. vulgare] >gi|326514318|dbj|BAJ96146.1| predicted protein [Hordeum vulgare subsp. vulgare]	BAJ91012	0.0	92	712605	389	361
Veyo_66955_c0_seq1	b chain semi-active e176q mutant of rice a plant - glucosidase	1949	gi|310656758|gb|ADP02192.1|putative non-cyanogenic beta-glucosidase [Triticum aestivum]	ADP02192	0.0	95	901353	470	451
Veyo_66975_c1_seq9	nicastrin	2180	gi|475534584|gb|EMT08592.1|Nicastrin [Aegilops tauschii]	EMT08592	8.92793e-10	91	870409	48	44
Veyo_66996_c1_seq5	microtubule-associated protein 70-2-like	3392	gi|226858184|gb|ACO87662.1|myosin heavy chain [Brachypodium sylvaticum]	ACO87662	0.0	96	861677	557	537
Veyo_67005_c2_seq17	atp-dependent dna helicase pif1	3466	gi|52353642|gb|AAU44208.1|unknown protein [Oryza sativa Japonica Group]	AAU44208	4.35609e-12	52	71633	104	55
Veyo_67014_c1_seq11	ribonuclease h protein at1g65750-like	1236	gi|357142764|ref|XP_003572685.1|PREDICTED: uncharacterized protein LOC100826565 [Brachypodium distachyon]	XP_003572685	5.58663e-140	73	444121	338	250
Veyo_67033_c1_seq2	protein	2868	gi|326529349|dbj|BAK01068.1|predicted protein [Hordeum vulgare subsp. vulgare]	BAK01068	1.13212e-92	97	316235	158	154
Veyo_67033_c1_seq10	protein	2879	gi|326529349|dbj|BAK01068.1|predicted protein [Hordeum vulgare subsp. vulgare]	BAK01068	1.20878e-92	97	316235	158	154
Veyo_67041_c0_seq8	receptor-like protein kinase	1968	gi|357131904|ref|XP_003567573.1|PREDICTED: probable receptor-like protein kinase At5g39030-like [Brachypodium distachyon]	XP_003567573	0.0	88	1011.91	598	528
Veyo_67053_c0_seq5	geranylgeranyl pyrophosphate synthase 4	1294	gi|326505838|dbj|BAJ91158.1|predicted protein [Hordeum vulgare subsp. vulgare] >gi|326514464|dbj|BAJ96219.1| predicted protein [Hordeum vulgare subsp. vulgare]	BAJ91158	0.0	96	565844	345	332
Veyo_67053_c1_seq10	myosin-like protein	5090	gi|474329855|gb|EMS62553.1|hypothetical protein TRIUR3_27643 [Triticum urartu]	EMS62553	0.0	86	2071.2	1487	1288
Veyo_67062_c0_seq5	protein scar2	7102	gi|475527040|gb|EMT07395.1|hypothetical protein F775_05261 [Aegilops tauschii]	EMT07395	0.0	69	2362.03	2379	1659
Veyo_67062_c0_seq11	protein scar2	7125	gi|475527040|gb|EMT07395.1|hypothetical protein F775_05261 [Aegilops tauschii]	EMT07395	0.0	70	2378.98	2379	1668
Veyo_67062_c0_seq14	protein scar2	7144	gi|475527040|gb|EMT07395.1|hypothetical protein F775_05261 [Aegilops tauschii]	EMT07395	0.0	70	2379.75	2379	1668
Veyo_67062_c0_seq18	protein scar2	7012	gi|475527040|gb|EMT07395.1|hypothetical protein F775_05261 [Aegilops tauschii]	EMT07395	0.0	68	2201.79	2248	1550
Veyo_67062_c0_seq24	low quality protein: scar-like protein 1-like	1498	gi|357124013|ref|XP_003563701.1|PREDICTED: uncharacterized protein LOC100827136 isoform 1 [Brachypodium distachyon]	XP_003563701	2.56879e-71	83	254603	199	167
Veyo_67062_c0_seq46	low quality protein: scar-like protein 1-like	1887	gi|475564032|gb|EMT14420.1|hypothetical protein F775_32948 [Aegilops tauschii]	EMT14420	2.82675e-133	89	419083	286	256
Veyo_67062_c0_seq57	protein scar2	7034	gi|475527040|gb|EMT07395.1|hypothetical protein F775_05261 [Aegilops tauschii]	EMT07395	0.0	68	2201.79	2248	1550
Veyo_67079_c0_seq3	protein argonaute 4-like	3766	gi|474444381|gb|EMS68540.1|Protein argonaute 4A [Triticum urartu]	EMS68540	0.0	95	1287.32	664	635
Veyo_67095_c0_seq2	mitogen-activated protein kinase kinase 6	1871	gi|357114036|ref|XP_003558807.1|PREDICTED: mitogen-activated protein kinase kinase 1-like isoform 1 [Brachypodium distachyon] >gi|405778417|gb|AFS18269.1| MKK6.1 [Brachypodium distachyon]	XP_003558807	0.0	97	692.96	356	346
Veyo_67097_c0_seq1	two-component response regulator-like prr1	2208	gi|475523301|gb|EMT06865.1|Two-component response regulator-like PRR1 [Aegilops tauschii]	EMT06865	0.0	90	675241	410	369
Veyo_67097_c0_seq3	timing of cab expression 1	2272	gi|475523301|gb|EMT06865.1|Two-component response regulator-like PRR1 [Aegilops tauschii]	EMT06865	0.0	85	835099	530	454
Veyo_67106_c0_seq4	homeodomain-like transcription factor superfamily protein	1020	gi|473957961|gb|EMS51022.1|hypothetical protein TRIUR3_14244 [Triticum urartu]	EMS51022	0.343328	63	577658	65	41
Veyo_67110_c0_seq2	conserved oligomeric golgi complex subunit	1099	gi|326489059|dbj|BAK01513.1|predicted protein [Hordeum vulgare subsp. vulgare]	BAK01513	3.78645e-164	96	502671	263	254
Veyo_67112_c1_seq24	hypothetical protein	3318	gi|195629386|gb|ACG36334.1|hypothetical protein [Zea mays] >gi|414886745|tpg|DAA62759.1| TPA: hypothetical protein ZEAMMB73_943507 [Zea mays]	ACG36334	2.34031	47	558398	136	65
Veyo_67127_c0_seq2	alpha-expansin 5	624	gi|475566808|gb|EMT15113.1|hypothetical protein F775_31962 [Aegilops tauschii]	EMT15113	8.11766e-70	76	239195	205	157
Veyo_67127_c1_seq11	alpha-expansin 15	1680	gi|475566808|gb|EMT15113.1|hypothetical protein F775_31962 [Aegilops tauschii]	EMT15113	9.41785e-125	85	393275	261	223
Veyo_67152_c0_seq2	monodehydroascorbate reductase	3293	gi|357160145|ref|XP_003578672.1|PREDICTED: monodehydroascorbate reductase-like isoform 1 [Brachypodium distachyon]	XP_003578672	0.0	97	788104	435	424
Veyo_67163_c0_seq3	timing of cab expression 1	2178	gi|475523301|gb|EMT06865.1|Two-component response regulator-like PRR1 [Aegilops tauschii]	EMT06865	0.0	91	853588	498	454
Veyo_67163_c0_seq5	timing of cab expression 1	2274	gi|475523301|gb|EMT06865.1|Two-component response regulator-like PRR1 [Aegilops tauschii]	EMT06865	0.0	85	835099	530	454
Veyo_67163_c0_seq6	timing of cab expression 1	2190	gi|475523301|gb|EMT06865.1|Two-component response regulator-like PRR1 [Aegilops tauschii]	EMT06865	0.0	91	853588	498	454
Veyo_67168_c3_seq4	PREDICTED: uncharacterized protein LOC100835724 isoform 1	1864	gi|357137469|ref|XP_003570323.1|PREDICTED: uncharacterized protein LOC100835724 isoform 1 [Brachypodium distachyon]	XP_003570323	7.26543e-05	56	419726	50	28
Veyo_67182_c0_seq1	nitrate transporter -like	2166	gi|326529437|dbj|BAK04665.1|predicted protein [Hordeum vulgare subsp. vulgare]	BAK04665	0.0	93	997268	573	534
Veyo_67187_c0_seq2	atp-dependent clp protease proteolytic subunit	1295	gi|326502578|dbj|BAJ95352.1|predicted protein [Hordeum vulgare subsp. vulgare] >gi|326506866|dbj|BAJ91474.1| predicted protein [Hordeum vulgare subsp. vulgare]	BAJ95352	2.13318e-124	87	387111	303	264
Veyo_67206_c0_seq3	protein	881	gi|326523259|dbj|BAJ88670.1|predicted protein [Hordeum vulgare subsp. vulgare]	BAJ88670	8.12751e-58	90	206838	173	156
Veyo_67206_c0_seq5	protein	971	gi|326523259|dbj|BAJ88670.1|predicted protein [Hordeum vulgare subsp. vulgare]	BAJ88670	2.74521e-52	100	193741	113	113
Veyo_67206_c0_seq7	protein	639	gi|326523259|dbj|BAJ88670.1|predicted protein [Hordeum vulgare subsp. vulgare]	BAJ88670	1.47363e-54	100	195667	115	115
Veyo_67206_c1_seq4	protein	801	gi|326523259|dbj|BAJ88670.1|predicted protein [Hordeum vulgare subsp. vulgare]	BAJ88670	3.51938e-58	90	206838	173	156
Veyo_67212_c1_seq2	amino acid permease	1833	gi|357111634|ref|XP_003557617.1|PREDICTED: amino acid permease 6-like [Brachypodium distachyon]	XP_003557617	0.0	89	714916	458	411
Veyo_67231_c0_seq2	f-box protein afr-like	2250	gi|326528495|dbj|BAJ93429.1|predicted protein [Hordeum vulgare subsp. vulgare]	BAJ93429	3.66244e-102	81	343199	394	322
Veyo_67233_c1_seq6	PREDICTED: uncharacterized protein LOC100846673	1492	gi|357165769|ref|XP_003580487.1|PREDICTED: uncharacterized protein LOC100846673 [Brachypodium distachyon]	XP_003580487	5.43828e-113	79	362844	349	277
Veyo_67241_c0_seq5	cysteine-rich receptor-like protein kinase 26	3563	gi|475613573|gb|EMT28807.1|Cysteine-rich receptor-like protein kinase 26 [Aegilops tauschii]	EMT28807	2.7604e-149	69	478404	437	303
Veyo_67241_c0_seq14	cysteine-rich receptor-like protein kinase 26	3388	gi|475613573|gb|EMT28807.1|Cysteine-rich receptor-like protein kinase 26 [Aegilops tauschii]	EMT28807	7.95362e-149	69	478019	437	303
Veyo_67256_c0_seq4	exocyst complex component 7-like	3230	gi|357126552|ref|XP_003564951.1|PREDICTED: exocyst complex component 7-like [Brachypodium distachyon]	XP_003564951	0.0	91	1127.46	672	617
Veyo_67256_c0_seq6	rna binding	1024	gi|326532120|dbj|BAK01436.1|predicted protein [Hordeum vulgare subsp. vulgare]	BAK01436	3.35189e-19	98	107457	56	55
Veyo_67260_c2_seq7	glutaminyl-trna synthetase	4595	gi|474021464|gb|EMS52881.1|Glutaminyl-tRNA synthetase [Triticum urartu]	EMS52881	5.95648e-05	87	73559	47	41
Veyo_67273_c0_seq3	disease resistance protein rga3	3928	gi|475593837|gb|EMT22507.1|Putative disease resistance protein RGA4 [Aegilops tauschii]	EMT22507	0.0	81	1608.19	1163	951
Veyo_67280_c0_seq1	oligopeptide transporter opt family	2792	gi|115477044|ref|NP_001062118.1|Os08g0492000 [Oryza sativa Japonica Group] >gi|42408503|dbj|BAD09683.1| putative glutathione transporter [Oryza sativa Japonica Group] >gi|42408770|dbj|BAD10005.1| putative glutathione transporter [Oryza sativa Japonica Group] >gi|113624087|dbj|BAF24032.1| Os08g0492000 [Oryza sativa Japonica Group] >gi|218201365|gb|EEC83792.1| hypothetical protein OsI_29707 [Oryza …	NP_001062118	0.0	89	1237.63	753	676
Veyo_67294_c1_seq5	linalool chloroplastic	1709	gi|326495128|dbj|BAJ85660.1|predicted protein [Hordeum vulgare subsp. vulgare] >gi|326499782|dbj|BAJ90726.1| predicted protein [Hordeum vulgare subsp. vulgare]	BAJ85660	0.0	86	761.14	479	416
Veyo_67301_c0_seq3	protein opi10 homolog	2739	gi|474265023|gb|EMS60665.1|hypothetical protein TRIUR3_20798 [Triticum urartu]	EMS60665	8.85356e-20	100	109768	52	52
Veyo_67326_c0_seq5	rna recognition motif family expressed	2006	gi|12659074|gb|AAK01176.1|RNA-binding protein [Triticum aestivum]	AAK01176	4.06059e-47	89	187963	139	124
Veyo_67335_c0_seq1	protein	2920	gi|326508462|dbj|BAJ95753.1|predicted protein [Hordeum vulgare subsp. vulgare]	BAJ95753	0.0	93	1531.54	843	791
Veyo_67405_c3_seq4	carbohydrate transporter sugar porter transporter	2038	gi|326497355|dbj|BAK02262.1|predicted protein [Hordeum vulgare subsp. vulgare]	BAK02262	0.0	94	783867	506	476
Veyo_67441_c0_seq32	short chain dehydrogenase reductase family expressed	2128	gi|326516362|dbj|BAJ92336.1|predicted protein [Hordeum vulgare subsp. vulgare]	BAJ92336	1.0476e-116	94	374785	203	191
Veyo_67453_c0_seq14	predicted protein	1472	gi|326509423|dbj|BAJ91628.1|predicted protein [Hordeum vulgare subsp. vulgare]	BAJ91628	7.71013e-157	75	478404	443	335
Veyo_67460_c0_seq4	beta-tubulin 3	1794	gi|146760209|emb|CAM58980.1|beta tubulin 2 [Hordeum vulgare subsp. vulgare]	CAM58980	0.0	100	852818	419	419
Veyo_67465_c0_seq3	leucine-rich repeat transmembrane protein	1753	gi|52626611|emb|CAH56436.1|somatic embryogenesis receptor-like kinase 2 [Poa pratensis]	CAH56436	0.0	98	659833	348	344
Veyo_67479_c0_seq1	phospholipase a1-iidelta-like	1696	gi|474353370|gb|EMS63050.1|Phospholipase A1-II 5 [Triticum urartu]	EMS63050	0.0	94	779.63	438	415
Veyo_67496_c0_seq8	peptide transporter ptr2	1623	gi|357122060|ref|XP_003562734.1|PREDICTED: peptide transporter PTR2-like [Brachypodium distachyon]	XP_003562734	0.0	87	803512	499	438
Veyo_67506_c1_seq1	tetratricopeptide repeat-containing protein	1421	gi|357119048|ref|XP_003561258.1|PREDICTED: uncharacterized protein LOC100822297 [Brachypodium distachyon]	XP_003561258	0.0	92	642499	391	361
Veyo_67514_c0_seq1	protein argonaute 2-like	3494	gi|326505610|dbj|BAJ95476.1|predicted protein [Hordeum vulgare subsp. vulgare]	BAJ95476	0.0	88	1407.51	883	779
Veyo_67515_c0_seq7	cyclin-d-binding myb-like transcription factor 1-like	2410	gi|357117451|ref|XP_003560481.1|PREDICTED: uncharacterized protein LOC100836714 [Brachypodium distachyon]	XP_003560481	5.26658e-168	73	523857	446	328
Veyo_67531_c1_seq10	probable polygalacturonase at1g80170-like	2239	gi|357132729|ref|XP_003567981.1|PREDICTED: probable polygalacturonase At1g80170-like [Brachypodium distachyon]	XP_003567981	0.0	91	653284	376	345
Veyo_67535_c0_seq1	ribonuclease iii family protein	2068	gi|326495340|dbj|BAJ85766.1|predicted protein [Hordeum vulgare subsp. vulgare] >gi|326503490|dbj|BAJ86251.1| predicted protein [Hordeum vulgare subsp. vulgare] >gi|326520661|dbj|BAJ92694.1| predicted protein [Hordeum vulgare subsp. vulgare]	BAJ85766	0.0	96	938332	520	503
Veyo_67542_c1_seq1	oligopeptide transporter	2009	gi|326512870|dbj|BAK03342.1|predicted protein [Hordeum vulgare subsp. vulgare]	BAK03342	0.0	92	853588	535	497
Veyo_67573_c0_seq1	ankyrin repeat-containing protein at3g12360-like	1580	gi|475592186|gb|EMT22006.1|hypothetical protein F775_08914 [Aegilops tauschii]	EMT22006	2.42372e-105	81	357451	279	228
Veyo_67593_c2_seq2	probable serine threonine-protein kinase at4g35230-like	1800	gi|326517439|dbj|BAK00086.1|predicted protein [Hordeum vulgare subsp. vulgare]	BAK00086	0.0	95	856284	467	448
Veyo_67604_c0_seq1	phospholipase a1-iidelta-like	1681	gi|474353370|gb|EMS63050.1|Phospholipase A1-II 5 [Triticum urartu]	EMS63050	0.0	94	779.63	438	415
Veyo_67612_c0_seq1	lipoxygenase chloroplastic-like	511	gi|34922538|sp|Q8GSM2.1|LOX23_HORVURecName: Full=Lipoxygenase 2.3, chloroplastic; AltName: Full=LOX2:Hv:3; Flags: Precursor >gi|25809278|emb|CAD45187.1| lipoxygenase 2 [Hordeum vulgare subsp. vulgare]	Q8GSM2	2.48906e-74	82	263077	175	145
Veyo_67618_c0_seq3	lipoxygenase	1547	gi|34922538|sp|Q8GSM2.1|LOX23_HORVURecName: Full=Lipoxygenase 2.3, chloroplastic; AltName: Full=LOX2:Hv:3; Flags: Precursor >gi|25809278|emb|CAD45187.1| lipoxygenase 2 [Hordeum vulgare subsp. vulgare]	Q8GSM2	0.0	85	722235	472	405
Veyo_67622_c1_seq1	ethylene receptor	4064	gi|357166951|ref|XP_003580931.1|PREDICTED: protein EIN4-like [Brachypodium distachyon]	XP_003580931	0.0	96	1395.56	739	713
Veyo_67626_c0_seq1	retrotransposon unclassified	5063	gi|10140673|gb|AAG13508.1|AC068924_13putative gag-pol polyprotein [Oryza sativa Japonica Group]	AAG13508	0.0	68	1509.2	1465	1002
Veyo_67632_c1_seq1	gamma response i protein	2678	gi|326499532|dbj|BAJ86077.1|predicted protein [Hordeum vulgare subsp. vulgare]	BAJ86077	3.93928e-141	94	450669	300	283
Veyo_67638_c0_seq15	26s proteasome regulatory subunit 4 homolog a-like	2083	gi|357121400|ref|XP_003562408.1|PREDICTED: 26S protease regulatory subunit 4 homolog [Brachypodium distachyon]	XP_003562408	0.0	99	805053	417	415
Veyo_67650_c0_seq2	rab gdp dissociation inhibitor alpha	1953	gi|326526045|dbj|BAJ93199.1|predicted protein [Hordeum vulgare subsp. vulgare]	BAJ93199	0.0	99	872848	429	425
Veyo_67650_c0_seq5	rab gdp dissociation inhibitor alpha	1857	gi|326529099|dbj|BAK00943.1|predicted protein [Hordeum vulgare subsp. vulgare]	BAK00943	0.0	99	868996	428	424
Veyo_67659_c0_seq1	s- glutathione dehydrogenase	1532	gi|302892121|ref|XP_003044942.1|predicted protein [Nectria haematococca mpVI 77-13-4] >gi|256725867|gb|EEU39229.1| predicted protein [Nectria haematococca mpVI 77-13-4]	XP_003044942	0.0	89	756133	452	403
Veyo_67686_c0_seq6	neutral alkaline invertase	3684	gi|357157463|ref|XP_003577807.1|PREDICTED: uncharacterized protein LOC100842899 [Brachypodium distachyon]	XP_003577807	1.46189e-69	80	267.7	184	148
Veyo_67686_c0_seq9	neutral alkaline invertase	3301	gi|357157463|ref|XP_003577807.1|PREDICTED: uncharacterized protein LOC100842899 [Brachypodium distachyon]	XP_003577807	8.07459e-70	80	267.7	184	148
Veyo_67687_c0_seq13	predicted protein	2690	gi|326517701|dbj|BAK03769.1|predicted protein [Hordeum vulgare subsp. vulgare]	BAK03769	0.0	69	555444	463	324
Veyo_67697_c0_seq2	heat-shock protein	775	gi|14009833|gb|AAK51797.1|AF350423_1small heat shock protein HSP17.8 [Triticum aestivum] >gi|345462629|gb|AEN95115.1| HSP17 [Triticum aestivum]	AAK51797	7.82811e-86	96	276944	162	156
Veyo_67699_c1_seq2	protein	2222	gi|326501404|dbj|BAK02491.1|predicted protein [Hordeum vulgare subsp. vulgare] >gi|326505142|dbj|BAK02958.1| predicted protein [Hordeum vulgare subsp. vulgare] >gi|326521844|dbj|BAK04050.1| predicted protein [Hordeum vulgare subsp. vulgare]	BAK02491	0.0	81	605.52	467	381
Veyo_67715_c1_seq6	electron transfer flavoprotein-ubiquinone mitochondrial-like	2335	gi|357140810|ref|XP_003571956.1|PREDICTED: electron transfer flavoprotein-ubiquinone oxidoreductase, mitochondrial-like [Brachypodium distachyon]	XP_003571956	0.0	95	1035.79	556	529
Veyo_67735_c1_seq10	protein roadkill	2206	gi|475591561|gb|EMT21794.1|Protein roadkill [Aegilops tauschii]	EMT21794	7.36063e-135	71	431024	392	281
Veyo_67735_c1_seq13	protein roadkill	2282	gi|475591561|gb|EMT21794.1|Protein roadkill [Aegilops tauschii]	EMT21794	1.9319e-135	72	430639	391	282
Veyo_67763_c0_seq16	pullulanase	4629	gi|229610879|emb|CAX51371.1|pullulanase [Hordeum vulgare subsp. vulgare]	CAX51371	3.29695	65	546842	44	29
Veyo_67763_c0_seq20	pullulanase	6459	gi|229610879|emb|CAX51371.1|pullulanase [Hordeum vulgare subsp. vulgare]	CAX51371	4.75533	65	546842	44	29
Veyo_67763_c0_seq41	pullulanase	6066	gi|229610879|emb|CAX51371.1|pullulanase [Hordeum vulgare subsp. vulgare]	CAX51371	4.44026	65	546842	44	29
Veyo_67763_c0_seq47	pullulanase	5867	gi|229610879|emb|CAX51371.1|pullulanase [Hordeum vulgare subsp. vulgare]	CAX51371	4.28273	65	546842	44	29
Veyo_67779_c0_seq1	bag family molecular chaperone regulator 6-like	4107	gi|474089050|gb|EMS54795.1|hypothetical protein TRIUR3_05584 [Triticum urartu]	EMS54795	0.0	56	768844	1304	741
Veyo_67793_c0_seq1	Cyclin-B1-3	2045	gi|475488914|gb|EMT03397.1|Cyclin-B1-3 [Aegilops tauschii]	EMT03397	10.7293	71	54299	39	28
Veyo_67793_c0_seq7	guanine nucleotide-binding protein alpha-2 subunit	2113	gi|474259464|gb|EMS60484.1|Guanine nucleotide-binding protein alpha-2 subunit [Triticum urartu]	EMS60484	1.77169	82	573806	35	29
Veyo_67793_c0_seq15	guanine nucleotide-binding protein alpha-2 subunit	2114	gi|474259464|gb|EMS60484.1|Guanine nucleotide-binding protein alpha-2 subunit [Triticum urartu]	EMS60484	1.77169	82	573806	35	29
Veyo_67793_c0_seq25	guanine nucleotide-binding protein alpha-2 subunit	2096	gi|474259464|gb|EMS60484.1|Guanine nucleotide-binding protein alpha-2 subunit [Triticum urartu]	EMS60484	1.74961	82	573806	35	29
Veyo_67805_c3_seq2	cytochrome p450 superfamily protein	1735	gi|357130563|ref|XP_003566917.1|PREDICTED: secologanin synthase-like [Brachypodium distachyon]	XP_003566917	0.0	83	725702	485	404
Veyo_67805_c3_seq4	cytochrome p450	1731	gi|326496354|dbj|BAJ94639.1|predicted protein [Hordeum vulgare subsp. vulgare] >gi|326530410|dbj|BAJ97631.1| predicted protein [Hordeum vulgare subsp. vulgare]	BAJ94639	0.0	91	921383	521	479
Veyo_67810_c0_seq3	probable -trehalose-phosphate synthase	1827	gi|328671418|gb|AEB26581.1|trehalose-6-phosphate synthase 2 [Hordeum vulgare subsp. vulgare]	AEB26581	6.90311e-52	93	207994	108	101
Veyo_67825_c1_seq6	phi-1-like phosphate-induced protein	1883	gi|326508780|dbj|BAJ95912.1|predicted protein [Hordeum vulgare subsp. vulgare]	BAJ95912	3.40103e-157	90	478789	297	270
Veyo_67825_c1_seq12	phi-1-like phosphate-induced protein	1901	gi|326508780|dbj|BAJ95912.1|predicted protein [Hordeum vulgare subsp. vulgare]	BAJ95912	4.97453e-157	90	478789	297	270
Veyo_67828_c2_seq15	photosystem ii cp43 chlorophyll apoprotein	4186	gi|260677380|ref|YP_003208174.1|photosystem II CP43 chlorophyll apoprotein [Coix lacryma-jobi] >gi|209361318|gb|ACI43233.1| photosystem II CP43 chlorophyll apoprotein [Coix lacryma-jobi]	YP_003208174	0.0	98	868226	486	481
Veyo_67828_c2_seq20	photosystem ii cp43 chlorophyll apoprotein	3530	gi|260677380|ref|YP_003208174.1|photosystem II CP43 chlorophyll apoprotein [Coix lacryma-jobi] >gi|209361318|gb|ACI43233.1| photosystem II CP43 chlorophyll apoprotein [Coix lacryma-jobi]	YP_003208174	0.0	98	868226	486	481
Veyo_67862_c0_seq14	3-isopropylmalate dehydrogenase 2	1394	gi|326492592|dbj|BAJ90152.1|predicted protein [Hordeum vulgare subsp. vulgare] >gi|326511579|dbj|BAJ91934.1| predicted protein [Hordeum vulgare subsp. vulgare]	BAJ90152	0.0	95	728398	400	383
Veyo_67871_c0_seq1	jasmonate-induced protein	810	gi|125536163|gb|EAY82651.1|hypothetical protein OsI_37872 [Oryza sativa Indica Group]	EAY82651	2.133e-16	52	939745	168	89
Veyo_67873_c1_seq5	uncharacterized amino acid permease -like	3035	gi|326488046|dbj|BAJ89862.1|predicted protein [Hordeum vulgare subsp. vulgare]	BAJ89862	3.0112e-154	94	492271	330	312
Veyo_67920_c0_seq9	catalase	620	gi|473958051|gb|EMS51034.1|Catalase isozyme 2 [Triticum urartu]	EMS51034	1.89E-49	95	178333	93	89
Veyo_67925_c1_seq1	duf869 domain containing family protein	3671	gi|357160679|ref|XP_003578841.1|PREDICTED: uncharacterized protein LOC100825463 [Brachypodium distachyon]	XP_003578841	0.0	86	1438.71	1054	912
Veyo_67925_c1_seq2	duf869 domain containing family protein	3681	gi|357160679|ref|XP_003578841.1|PREDICTED: uncharacterized protein LOC100825463 [Brachypodium distachyon]	XP_003578841	0.0	86	1438.71	1054	912
Veyo_67961_c0_seq1	3 -n-debenzoyl-2 -deoxytaxol n-benzoyltransferase-like	4157	gi|326487508|dbj|BAJ89738.1|predicted protein [Hordeum vulgare subsp. vulgare] >gi|326497537|dbj|BAK05858.1| predicted protein [Hordeum vulgare subsp. vulgare]	BAJ89738	0.0	93	733406	412	385
Veyo_67961_c0_seq22	3 -n-debenzoyl-2 -deoxytaxol n-benzoyltransferase-like	4137	gi|326487508|dbj|BAJ89738.1|predicted protein [Hordeum vulgare subsp. vulgare] >gi|326497537|dbj|BAK05858.1| predicted protein [Hordeum vulgare subsp. vulgare]	BAJ89738	0.0	93	733406	412	385
Veyo_67998_c0_seq8	iron-sulfur cluster-binding protein	1951	gi|326494078|dbj|BAJ85501.1|predicted protein [Hordeum vulgare subsp. vulgare] >gi|326495628|dbj|BAJ85910.1| predicted protein [Hordeum vulgare subsp. vulgare] >gi|326522616|dbj|BAK07770.1| predicted protein [Hordeum vulgare subsp. vulgare]	BAJ85501	0.0	95	820076	456	434
Veyo_67998_c0_seq23	iron-sulfur cluster-binding protein	1944	gi|326494078|dbj|BAJ85501.1|predicted protein [Hordeum vulgare subsp. vulgare] >gi|326495628|dbj|BAJ85910.1| predicted protein [Hordeum vulgare subsp. vulgare] >gi|326522616|dbj|BAK07770.1| predicted protein [Hordeum vulgare subsp. vulgare]	BAJ85501	0.0	90	854744	531	483
Veyo_67999_c0_seq1	disease resistance protein rpp13	2312	gi|475470270|gb|EMT02356.1|Disease resistance protein RPP13 [Aegilops tauschii]	EMT02356	0.0	70	746888	744	528
Veyo_68003_c1_seq12	fatty acid biosynthesis1	1851	gi|357162974|ref|XP_003579583.1|PREDICTED: 3-oxoacyl-[acyl-carrier-protein] reductase 3, chloroplastic-like [Brachypodium distachyon]	XP_003579583	1.70385e-35	84	159458	104	88
Veyo_68013_c1_seq7	hypothetical protein TRIUR3_24698	1994	gi|474449605|gb|EMS68780.1|hypothetical protein TRIUR3_24698 [Triticum urartu]	EMS68780	6.80913e-07	57	431282	70	40
Veyo_68013_c1_seq9	hypothetical protein TRIUR3_24698	3236	gi|474449605|gb|EMS68780.1|hypothetical protein TRIUR3_24698 [Triticum urartu]	EMS68780	1.16125e-06	57	431282	70	40
Veyo_68016_c0_seq6	tubby-like f-box protein 8-like	2043	gi|326526673|dbj|BAK00725.1|predicted protein [Hordeum vulgare subsp. vulgare]	BAK00725	0.0	89	728398	453	406
Veyo_68023_c2_seq36	atp-dependent dna helicase pif1	2761	gi|57834063|emb|CAD40309.2|OSJNBb0013O03.4 [Oryza sativa Japonica Group]	CAD40309	0.00278119	77	508322	35	27
Veyo_68029_c0_seq4	calreticulin precursor	1632	gi|357122930|ref|XP_003563166.1|PREDICTED: calreticulin-like [Brachypodium distachyon]	XP_003563166	0.0	89	619387	417	374
Veyo_68035_c0_seq42	tpa: apyrase family protein	2196	gi|357121458|ref|XP_003562437.1|PREDICTED: nucleoside-triphosphatase-like [Brachypodium distachyon]	XP_003562437	0.0	93	744191	462	432
Veyo_68038_c0_seq20	3 -n-debenzoyl-2 -deoxytaxol n-benzoyltransferase-like	3207	gi|326487508|dbj|BAJ89738.1|predicted protein [Hordeum vulgare subsp. vulgare] >gi|326497537|dbj|BAK05858.1| predicted protein [Hordeum vulgare subsp. vulgare]	BAJ89738	5.71589e-30	81	123.25	90	73
Veyo_68044_c2_seq1	glutathione synthetase	2904	gi|326512200|dbj|BAJ96081.1|predicted protein [Hordeum vulgare subsp. vulgare]	BAJ96081	0.0401738	84	631586	45	38
Veyo_68044_c2_seq11	glutathione synthetase	3291	gi|326512200|dbj|BAJ96081.1|predicted protein [Hordeum vulgare subsp. vulgare]	BAJ96081	0.0473012	84	631586	45	38
Veyo_68060_c0_seq5	hbs1-like protein	2575	gi|357162662|ref|XP_003579481.1|PREDICTED: HBS1-like protein-like [Brachypodium distachyon]	XP_003579481	0.0	86	1109.36	721	626
Veyo_68060_c0_seq7	translation elongation factor 2ef1a eif-2-gamma	2131	gi|357162662|ref|XP_003579481.1|PREDICTED: HBS1-like protein-like [Brachypodium distachyon]	XP_003579481	0.0	89	894804	561	504
Veyo_68066_c0_seq2	dead-like helicase domain-containing protein	4861	gi|357140572|ref|XP_003571839.1|PREDICTED: transcriptional regulator ATRX-like [Brachypodium distachyon]	XP_003571839	0.0	88	2305.79	1508	1333
Veyo_68081_c0_seq5	proteasome assembly chaperone	1104	gi|326521740|dbj|BAK00446.1|predicted protein [Hordeum vulgare subsp. vulgare]	BAK00446	2.81856e-71	93	242662	130	121
Veyo_68083_c1_seq1	abc transporter g family member 5-like	2350	gi|326504272|dbj|BAJ90968.1|predicted protein [Hordeum vulgare subsp. vulgare]	BAJ90968	0.0	88	874389	628	556
Veyo_68085_c0_seq2	lhy protein	3657	gi|326514046|dbj|BAJ92173.1|predicted protein [Hordeum vulgare subsp. vulgare] >gi|364285653|gb|AEW48244.1| circadian clock associated 1 [Hordeum vulgare subsp. vulgare] >gi|364285657|gb|AEW48246.1| circadian clock associated 1 [Hordeum vulgare subsp. vulgare] >gi|397911976|gb|AFO69281.1| circadian clock associated 1 [Hordeum vulgare]	BAJ92173	0.0	86	971459	722	625
Veyo_68085_c0_seq6	lhy protein	3964	gi|326514046|dbj|BAJ92173.1|predicted protein [Hordeum vulgare subsp. vulgare] >gi|364285653|gb|AEW48244.1| circadian clock associated 1 [Hordeum vulgare subsp. vulgare] >gi|364285657|gb|AEW48246.1| circadian clock associated 1 [Hordeum vulgare subsp. vulgare] >gi|397911976|gb|AFO69281.1| circadian clock associated 1 [Hordeum vulgare]	BAJ92173	0.0	86	971459	722	625
Veyo_68117_c2_seq29	l-allo-threonine aldolase	4287	gi|357164692|ref|XP_003580135.1|PREDICTED: L-allo-threonine aldolase-like [Brachypodium distachyon]	XP_003580135	3.90026e-130	96	431795	253	245
Veyo_68120_c0_seq7	disease resistance protein rpm1	3202	gi|473886552|gb|EMS48158.1|Disease resistance protein RPM1 [Triticum urartu]	EMS48158	0.0	82	1298.49	920	761
Veyo_68125_c0_seq1	leucyl-trna synthetase	3130	gi|300681548|emb|CBH32645.1|leucyl-tRNA synthetase, putative, expressed [Triticum aestivum]	CBH32645	0.0	95	1684.08	914	871
Veyo_68125_c0_seq2	leucyl-trna synthetase	3155	gi|300681548|emb|CBH32645.1|leucyl-tRNA synthetase, putative, expressed [Triticum aestivum]	CBH32645	0.0	94	1364.75	758	720
Veyo_68126_c0_seq1	probable n-acetyl-gamma-glutamyl-phosphate chloroplastic-like	2296	gi|222625369|gb|EEE59501.1|hypothetical protein OsJ_11742 [Oryza sativa Japonica Group]	EEE59501	1.27466e-73	88	265774	175	155
Veyo_68126_c0_seq2	probable n-acetyl-gamma-glutamyl-phosphate chloroplastic-like	1722	gi|326495640|dbj|BAJ85916.1|predicted protein [Hordeum vulgare subsp. vulgare]	BAJ85916	1.80417e-68	90	251521	155	140
Veyo_68126_c0_seq4	probable n-acetyl-gamma-glutamyl-phosphate chloroplastic-like	1993	gi|326495640|dbj|BAJ85916.1|predicted protein [Hordeum vulgare subsp. vulgare]	BAJ85916	0.0	95	767303	416	399
Veyo_68126_c0_seq5	probable n-acetyl-gamma-glutamyl-phosphate chloroplastic-like	2616	gi|222625369|gb|EEE59501.1|hypothetical protein OsJ_11742 [Oryza sativa Japonica Group]	EEE59501	6.68491e-73	88	265774	175	155
Veyo_68159_c1_seq1	oligopeptide transporter opt family	2772	gi|115477044|ref|NP_001062118.1|Os08g0492000 [Oryza sativa Japonica Group] >gi|42408503|dbj|BAD09683.1| putative glutathione transporter [Oryza sativa Japonica Group] >gi|42408770|dbj|BAD10005.1| putative glutathione transporter [Oryza sativa Japonica Group] >gi|113624087|dbj|BAF24032.1| Os08g0492000 [Oryza sativa Japonica Group] >gi|218201365|gb|EEC83792.1| hypothetical protein OsI_29707 [Oryza …	NP_001062118	0.0	89	1238.79	753	676
Veyo_68166_c0_seq18	hga4	1511	gi|357112809|ref|XP_003558199.1|PREDICTED: uncharacterized protein LOC100844505 isoform 1 [Brachypodium distachyon]	XP_003558199	2.90481e-120	82	388652	292	241
Veyo_68168_c1_seq3	protease do-like 9-like	1959	gi|326525393|dbj|BAK07966.1|predicted protein [Hordeum vulgare subsp. vulgare]	BAK07966	0.0	95	954896	519	496
Veyo_68196_c0_seq3	disease resistance protein rpm1	3359	gi|473886552|gb|EMS48158.1|Disease resistance protein RPM1 [Triticum urartu]	EMS48158	0.0	83	1303.12	919	763
Veyo_68196_c0_seq5	disease resistance protein rpm1	3204	gi|473886552|gb|EMS48158.1|Disease resistance protein RPM1 [Triticum urartu]	EMS48158	0.0	83	1303.12	919	763
Veyo_68204_c0_seq5	beta-galactosidase 1-like	3058	gi|357130338|ref|XP_003566806.1|PREDICTED: beta-galactosidase 2-like [Brachypodium distachyon]	XP_003566806	0.0	96	1553.5	801	774
Veyo_68210_c0_seq6	far-red impaired response	2324	gi|475612807|gb|EMT28540.1|Protein FAR1-RELATED SEQUENCE 5 [Aegilops tauschii]	EMT28540	1.48774e-137	77	275404	199	155
Veyo_68210_c0_seq18	far-red impaired response	2306	gi|475612807|gb|EMT28540.1|Protein FAR1-RELATED SEQUENCE 5 [Aegilops tauschii]	EMT28540	3.84406e-140	77	275404	199	155
Veyo_68210_c1_seq14	far-red impaired response	2039	gi|475612807|gb|EMT28540.1|Protein FAR1-RELATED SEQUENCE 5 [Aegilops tauschii]	EMT28540	9.55411e-139	77	275404	199	155
Veyo_68211_c0_seq10	nucleic acid binding protein	2330	gi|326495482|dbj|BAJ85837.1|predicted protein [Hordeum vulgare subsp. vulgare] >gi|326511998|dbj|BAJ95980.1| predicted protein [Hordeum vulgare subsp. vulgare] >gi|326518592|dbj|BAJ88325.1| predicted protein [Hordeum vulgare subsp. vulgare]	BAJ85837	2.22714e-117	83	383645	321	268
Veyo_68214_c1_seq8	beta-expansin 1a expressed	1346	gi|14330330|emb|CAC40806.1|beta expansin B3 [Festuca pratensis]	CAC40806	1.21515e-130	86	402519	246	212
Veyo_68229_c0_seq2	delta-1-pyrroline-5-carboxylate synthetase	2623	gi|475574011|gb|EMT16872.1|Delta-1-pyrroline-5-carboxylate synthetase [Aegilops tauschii]	EMT16872	0.0	98	1349.73	716	707
Veyo_68244_c0_seq2	probable serine protease do-like htra-like	1894	gi|357139116|ref|XP_003571131.1|PREDICTED: uncharacterized protein LOC100821209 [Brachypodium distachyon]	XP_003571131	0.0	84	590882	399	336
Veyo_68250_c0_seq7	adp-ribosylation factor	1264	gi|475575700|gb|EMT17349.1|ADP-ribosylation factor 2 [Aegilops tauschii]	EMT17349	2.25417e-118	98	367081	180	177
Veyo_68261_c0_seq2	subtilase family protein	2598	gi|326513714|dbj|BAJ87876.1|predicted protein [Hordeum vulgare subsp. vulgare]	BAJ87876	0.0	88	1105.12	757	672
Veyo_68261_c0_seq5	subtilase family protein	2625	gi|326513714|dbj|BAJ87876.1|predicted protein [Hordeum vulgare subsp. vulgare]	BAJ87876	0.0	88	1105.12	757	672
Veyo_68270_c1_seq2	rna polymerase ii transcription mediator	3599	gi|357157827|ref|XP_003577926.1|PREDICTED: uncharacterized protein LOC100829137 [Brachypodium distachyon]	XP_003577926	0.0	75	1622.83	1261	948
Veyo_68272_c2_seq3	jumonji-like transcription factor family protein	2701	gi|473927110|gb|EMS49877.1|Lysine-specific demethylase 3B [Triticum urartu]	EMS49877	0.0	75	1262.28	972	729
Veyo_68273_c0_seq3	nadh dehydrogenase chloroplastic mitochondrial-like	3049	gi|222635195|gb|EEE65327.1|hypothetical protein OsJ_20585 [Oryza sativa Japonica Group]	EEE65327	0.0	87	1358.58	878	765
Veyo_68273_c0_seq4	nadh dehydrogenase chloroplastic mitochondrial-like	2028	gi|357124831|ref|XP_003564100.1|PREDICTED: NADH dehydrogenase C1, chloroplastic/mitochondrial-like [Brachypodium distachyon]	XP_003564100	0.0	95	1020.76	546	519
Veyo_68273_c0_seq8	nadh dehydrogenase chloroplastic mitochondrial-like	1739	gi|357124831|ref|XP_003564100.1|PREDICTED: NADH dehydrogenase C1, chloroplastic/mitochondrial-like [Brachypodium distachyon]	XP_003564100	0.0	95	979934	517	496
Veyo_68273_c0_seq15	nadh dehydrogenase chloroplastic mitochondrial-like	1165	gi|357124831|ref|XP_003564100.1|PREDICTED: NADH dehydrogenase C1, chloroplastic/mitochondrial-like [Brachypodium distachyon]	XP_003564100	0.0	94	594734	320	303
Veyo_68275_c0_seq2	subtilisin-like protease-like	2844	gi|326499598|dbj|BAJ86110.1|predicted protein [Hordeum vulgare subsp. vulgare] >gi|326522330|dbj|BAK07627.1| predicted protein [Hordeum vulgare subsp. vulgare]	BAJ86110	0.0	94	1243.41	748	710
Veyo_68277_c1_seq24	6-phosphofructo-2-kinase fructose- -biphosphatase 1-like	2596	gi|357134500|ref|XP_003568855.1|PREDICTED: 6-phosphofructo-2-kinase/fructose-2,6-biphosphatase 1-like [Brachypodium distachyon]	XP_003568855	0.0	83	1124.0	732	609
Veyo_68281_c1_seq1	beta-glucosidase 5-like isoform 1	1585	gi|475527894|gb|EMT07547.1|Hydroxyisourate hydrolase [Aegilops tauschii]	EMT07547	0.0	86	800816	489	421
Veyo_68281_c1_seq12	beta-glucosidase 5-like isoform 1	978	gi|475527894|gb|EMT07547.1|Hydroxyisourate hydrolase [Aegilops tauschii]	EMT07547	0.0	88	579711	339	300
Veyo_68281_c1_seq28	beta-glucosidase 5-like isoform 2	930	gi|475527894|gb|EMT07547.1|Hydroxyisourate hydrolase [Aegilops tauschii]	EMT07547	7.8793e-60	81	219.55	147	120
Veyo_68281_c1_seq32	beta-glucosidase 5	1214	gi|475527894|gb|EMT07547.1|Hydroxyisourate hydrolase [Aegilops tauschii]	EMT07547	2.10277e-108	91	351673	193	177
Veyo_68281_c1_seq38	beta-glucosidase 5-like isoform 1	1831	gi|475527894|gb|EMT07547.1|Hydroxyisourate hydrolase [Aegilops tauschii]	EMT07547	0.0	86	809.29	495	426
Veyo_68281_c1_seq43	beta-glucosidase 5	977	gi|475527894|gb|EMT07547.1|Hydroxyisourate hydrolase [Aegilops tauschii]	EMT07547	1.51E-119	92	364385	196	181
Veyo_68293_c0_seq1	btb poz domain-containing protein at1g30440-like	2652	gi|475625977|gb|EMT33147.1|BTB/POZ domain-containing protein [Aegilops tauschii]	EMT33147	0.0	94	1195.65	646	610
Veyo_68298_c0_seq2	fructose-6-phosphate-2-kinase fructose- -bisphosphatase	2827	gi|357134500|ref|XP_003568855.1|PREDICTED: 6-phosphofructo-2-kinase/fructose-2,6-biphosphatase 1-like [Brachypodium distachyon]	XP_003568855	0.0	97	1383.62	732	711
Veyo_68298_c0_seq6	fructose-6-phosphate-2-kinase fructose- -bisphosphatase	1454	gi|326524708|dbj|BAK04290.1|predicted protein [Hordeum vulgare subsp. vulgare]	BAK04290	0.0	94	765763	408	387
Veyo_68299_c1_seq9	disease resistance protein rpm1	3449	gi|475597216|gb|EMT23573.1|Disease resistance protein RPM1 [Aegilops tauschii]	EMT23573	0.0	80	1193.72	919	738
Veyo_68345_c0_seq6	l-type lectin-domain containing receptor kinase -like	2291	gi|326506530|dbj|BAJ86583.1|predicted protein [Hordeum vulgare subsp. vulgare]	BAJ86583	0.0	75	825469	669	502
Veyo_68346_c0_seq12	serine threonine-protein kinase afc2-like	1278	gi|357149937|ref|XP_003575283.1|PREDICTED: serine/threonine-protein kinase AFC2-like [Brachypodium distachyon]	XP_003575283	4.39965e-134	96	355.91	179	173
Veyo_68362_c1_seq12	reticuline oxidase-like protein	775	gi|475558407|gb|EMT13083.1|Reticuline oxidase-like protein [Aegilops tauschii]	EMT13083	1.00279e-83	94	282722	154	146
Veyo_68389_c1_seq11	hypothetical protein F775_22447	1334	gi|475557215|gb|EMT12789.1|hypothetical protein F775_22447 [Aegilops tauschii]	EMT12789	1.83908e-18	50	108612	224	114
Veyo_68392_c0_seq1	probable n-acetyl-gamma-glutamyl-phosphate chloroplastic-like	2392	gi|326495640|dbj|BAJ85916.1|predicted protein [Hordeum vulgare subsp. vulgare]	BAJ85916	1.24289e-66	90	251521	155	140
Veyo_68392_c0_seq8	probable n-acetyl-gamma-glutamyl-phosphate chloroplastic-like	2329	gi|222625369|gb|EEE59501.1|hypothetical protein OsJ_11742 [Oryza sativa Japonica Group]	EEE59501	1.77825e-56	92	219.55	134	124
Veyo_68392_c0_seq9	probable n-acetyl-gamma-glutamyl-phosphate chloroplastic-like	2072	gi|326495640|dbj|BAJ85916.1|predicted protein [Hordeum vulgare subsp. vulgare]	BAJ85916	2.09024e-67	90	251521	155	140
Veyo_68398_c1_seq1	ubiquitin-activating enzyme e1 expressed	3335	gi|326497635|dbj|BAK05907.1|predicted protein [Hordeum vulgare subsp. vulgare]	BAK05907	0.0	97	1924.06	1010	989
Veyo_68420_c1_seq1	vhs domain-containing protein	2781	gi|357128743|ref|XP_003566029.1|PREDICTED: VHS domain-containing protein At3g16270-like [Brachypodium distachyon]	XP_003566029	0.0	93	1183.7	689	642
Veyo_68427_c0_seq1	slt1 protein	2635	gi|357112858|ref|XP_003558223.1|PREDICTED: uncharacterized protein LOC100825858 [Brachypodium distachyon]	XP_003558223	0.0	86	810061	546	474
Veyo_68427_c0_seq3	slt1 protein	2724	gi|357112858|ref|XP_003558223.1|PREDICTED: uncharacterized protein LOC100825858 [Brachypodium distachyon]	XP_003558223	0.0	86	810061	546	474
Veyo_68430_c0_seq5	beta-glucosidase 5-like isoform 1	1826	gi|475527894|gb|EMT07547.1|Hydroxyisourate hydrolase [Aegilops tauschii]	EMT07547	0.0	85	805438	495	425
Veyo_68430_c0_seq10	beta-glucosidase 5	2248	gi|475527894|gb|EMT07547.1|Hydroxyisourate hydrolase [Aegilops tauschii]	EMT07547	1.71454e-139	91	444121	243	223
Veyo_68430_c0_seq17	beta-glucosidase 5	2026	gi|475527894|gb|EMT07547.1|Hydroxyisourate hydrolase [Aegilops tauschii]	EMT07547	0.0	91	643654	354	325
Veyo_68430_c0_seq20	beta-glucosidase 5-like isoform 1	2111	gi|475527894|gb|EMT07547.1|Hydroxyisourate hydrolase [Aegilops tauschii]	EMT07547	1.43992e-171	92	520005	285	263
Veyo_68437_c1_seq11	PREDICTED: uncharacterized protein LOC100835724 isoform 1	4271	gi|357137469|ref|XP_003570323.1|PREDICTED: uncharacterized protein LOC100835724 isoform 1 [Brachypodium distachyon]	XP_003570323	0.00226161	51	67781	116	60
Veyo_68452_c0_seq26	hat family dimerisation domain containing protein	2220	gi|297599295|ref|NP_001046945.2|Os02g0513700 [Oryza sativa Japonica Group] >gi|255670935|dbj|BAF08859.2| Os02g0513700 [Oryza sativa Japonica Group]	NP_001046945	8.49251e-24	71	131724	133	95
Veyo_68460_c0_seq1	late embryogenesis abundant protein	2836	gi|340520812|gb|EGR51047.1|predicted protein [Trichoderma reesei QM6a]	EGR51047	0.0	85	707597	511	437
Veyo_68470_c1_seq18	calcium-transporting atpase plasma membrane-type-like	4391	gi|326505028|dbj|BAK02901.1|predicted protein [Hordeum vulgare subsp. vulgare]	BAK02901	0.0	95	1862.43	1093	1044
Veyo_68479_c1_seq13	ww domain-containing	3681	gi|326521966|dbj|BAK04111.1|predicted protein [Hordeum vulgare subsp. vulgare]	BAK04111	0.0	83	761911	684	574
Veyo_68481_c2_seq9	shrunken seed protein	2644	gi|115443905|ref|NP_001045732.1|Os02g0123200 [Oryza sativa Japonica Group] >gi|113535263|dbj|BAF07646.1| Os02g0123200 [Oryza sativa Japonica Group] >gi|215686869|dbj|BAG89719.1| unnamed protein product [Oryza sativa Japonica Group]	NP_001045732	2.96598e-20	57	115931	179	103
Veyo_68488_c0_seq4	nuclear pore membrane glycoprotein 210-like	3190	gi|475533388|gb|EMT08375.1|hypothetical protein F775_05937 [Aegilops tauschii]	EMT08375	0.00370889	49	673958	147	73
Veyo_68497_c1_seq1	btb poz domain-containing protein at5g47800-like	2449	gi|226504760|ref|NP_001148012.1|protein binding protein [Zea mays] >gi|195615120|gb|ACG29390.1| protein binding protein [Zea mays] >gi|219888835|gb|ACL54792.1| unknown [Zea mays] >gi|414884826|tpg|DAA60840.1| TPA: putative phototropic-resoponsive NPH3 family protein [Zea mays]	NP_001148012	0.0	84	776548	539	458
Veyo_68505_c1_seq4	trna-specific adenosine chloroplastic-like	4172	gi|475563116|gb|EMT14200.1|hypothetical protein F775_04061 [Aegilops tauschii]	EMT14200	0.0	86	1768.05	1263	1088
Veyo_68509_c0_seq8	protein	2878	gi|357134031|ref|XP_003568623.1|PREDICTED: probable protein phosphatase 2C 48-like [Brachypodium distachyon]	XP_003568623	0.0	91	577785	344	314
Veyo_68523_c0_seq3	guanylate-binding protein 4-like isoform 1	2720	gi|357111250|ref|XP_003557427.1|PREDICTED: guanylate-binding protein 4-like isoform 1 [Brachypodium distachyon]	XP_003557427	0.0	96	815839	423	407
Veyo_68529_c0_seq4	barley stem rust resistance protein	4217	gi|357152532|ref|XP_003576150.1|PREDICTED: uncharacterized protein LOC100845829 [Brachypodium distachyon]	XP_003576150	0.0	68	717998	707	483
Veyo_68539_c0_seq5	PREDICTED: uncharacterized protein LOC100844441	1001	gi|357123117|ref|XP_003563259.1|PREDICTED: uncharacterized protein LOC100844441 [Brachypodium distachyon]	XP_003563259	0.0	96	615535	315	304
Veyo_68552_c0_seq5	serine carboxypeptidase precursor	1692	gi|357129519|ref|XP_003566409.1|PREDICTED: serine carboxypeptidase II-1-like [Brachypodium distachyon] >gi|357134189|ref|XP_003568700.1| PREDICTED: serine carboxypeptidase II-1-like [Brachypodium distachyon]	XP_003566409	0.0	93	803897	435	405
Veyo_68553_c0_seq5	dna damage-binding protein 1	3071	gi|473905047|gb|EMS49351.1|DNA damage-binding protein 1 [Triticum urartu]	EMS49351	0.0	98	1852.8	951	938
Veyo_68556_c0_seq1	ent-copalyl diphosphate synthase chloroplastic	2577	gi|326367372|gb|ADZ55292.1|ent-copalyl diphosphate synthase [Triticum aestivum]	ADZ55292	0.0	84	1149.04	765	643
Veyo_68563_c1_seq4	PREDICTED: uncharacterized protein LOC100844157	2702	gi|357127322|ref|XP_003565331.1|PREDICTED: uncharacterized protein LOC100844157 [Brachypodium distachyon]	XP_003565331	4.37237e-172	64	543117	583	377
Veyo_68575_c1_seq4	protein lurp-one-related 8-like	1032	gi|326524946|dbj|BAK04409.1|predicted protein [Hordeum vulgare subsp. vulgare]	BAK04409	2.97068e-105	82	332413	231	191
Veyo_68579_c1_seq1	histone-lysine n-methyltransferase ashr3	2504	gi|357142828|ref|XP_003572707.1|PREDICTED: LOW QUALITY PROTEIN: histone-lysine N-methyltransferase ASHR3-like [Brachypodium distachyon]	XP_003572707	0.0	79	705286	483	382
Veyo_68589_c0_seq1	histone h2a	679	gi|475610409|gb|EMT27732.1|Histone H2A [Aegilops tauschii]	EMT27732	2.52854e-43	100	166777	107	107
Veyo_68597_c0_seq8	potassium transporter	2974	gi|357112326|ref|XP_003557960.1|PREDICTED: putative potassium transporter 8-like [Brachypodium distachyon]	XP_003557960	0.0	96	1409.05	787	758
Veyo_68598_c1_seq6	calmodulin-binding expressed	2560	gi|474156876|gb|EMS57146.1|hypothetical protein TRIUR3_28375 [Triticum urartu]	EMS57146	0.0	77	509605	388	301
Veyo_68605_c1_seq9	gtp-binding protein enga	3011	gi|326522522|dbj|BAK07723.1|predicted protein [Hordeum vulgare subsp. vulgare]	BAK07723	0.0	93	1397.49	911	855
Veyo_68626_c1_seq3	mechanosensitive ion channel protein 8-like	1787	gi|326492373|dbj|BAK01970.1|predicted protein [Hordeum vulgare subsp. vulgare]	BAK01970	0.0	97	893264	466	455
Veyo_68630_c1_seq1	alpha-glucan water chloroplastic-like	4640	gi|475536130|gb|EMT08869.1|Alpha-glucan water dikinase, chloroplastic [Aegilops tauschii]	EMT08869	0.0	84	2285.76	1512	1282
Veyo_68649_c1_seq2	protein msp1	3465	gi|357138117|ref|XP_003570644.1|PREDICTED: uncharacterized protein LOC100831043 [Brachypodium distachyon]	XP_003570644	0.0	94	1527.3	988	931
Veyo_68654_c0_seq39	Os07g0522900	3044	gi|115472433|ref|NP_001059815.1|Os07g0522900 [Oryza sativa Japonica Group] >gi|113611351|dbj|BAF21729.1| Os07g0522900, partial [Oryza sativa Japonica Group]	NP_001059815	25.7305	80	512174	40	32
Veyo_68676_c0_seq2	disease resistance rpp8-like protein 3	3194	gi|475618781|gb|EMT30537.1|Disease resistance protein RPP13 [Aegilops tauschii]	EMT30537	0.0	76	1010.75	905	691
Veyo_68683_c3_seq5	1 non-ltr retrotransposon protein	2154	gi|338808413|gb|AEJ07916.1|putative ZmL1 non-LTR retrotransposon protein [Zea mays]	AEJ07916	1.36536e-16	45	631586	156	71
Veyo_68684_c0_seq1	k(+) efflux antiporter chloroplastic-like	4140	gi|357162753|ref|XP_003579512.1|PREDICTED: K(+) efflux antiporter 2, chloroplastic-like [Brachypodium distachyon]	XP_003579512	0.0	90	1586.24	1155	1046
Veyo_68717_c0_seq2	protein kinase family protein	4090	gi|357117961|ref|XP_003560729.1|PREDICTED: uncharacterized protein LOC100844032 [Brachypodium distachyon]	XP_003560729	0.0	94	2009.19	1144	1083
Veyo_68719_c0_seq6	receptor-like protein kinase hsl1-like	1564	gi|242084354|ref|XP_002442602.1|hypothetical protein SORBIDRAFT_08g022790 [Sorghum bicolor] >gi|241943295|gb|EES16440.1| hypothetical protein SORBIDRAFT_08g022790 [Sorghum bicolor]	XP_002442602	0.0	80	679478	535	431
Veyo_68748_c1_seq40	helicase-like protein	5355	gi|57834063|emb|CAD40309.2|OSJNBb0013O03.4 [Oryza sativa Japonica Group]	CAD40309	3.774e-128	66	333183	293	195
Veyo_68756_c0_seq2	protein phosphatase 1 regulatory subunit ppra	5648	gi|475542139|gb|EMT09914.1|Protein phosphatase 1 regulatory subunit pprA [Aegilops tauschii]	EMT09914	0.0	91	1286.55	843	769
Veyo_68756_c0_seq4	air9 protein	5560	gi|475542139|gb|EMT09914.1|Protein phosphatase 1 regulatory subunit pprA [Aegilops tauschii]	EMT09914	0.0	94	1534.24	820	772
Veyo_68783_c0_seq2	ac transposase	1451	gi|474111512|gb|EMS55659.1|Putative AC transposase [Triticum urartu]	EMS55659	0.0	95	582408	325	310
Veyo_68789_c0_seq11	histone	344	gi|13898830|gb|AAK48889.1|AF356817_1histone H2B-1, partial [Lolium perenne]	AAK48889	4.89354e-22	100	105145	52	52
Veyo_68791_c1_seq2	zinc finger ccch domain-containing protein 7	1456	gi|326500250|dbj|BAK06214.1|predicted protein [Hordeum vulgare subsp. vulgare]	BAK06214	4.5159e-176	82	543888	337	279
Veyo_68824_c0_seq4	histone h4	592	gi|413949623|gb|AFW82272.1|histone H4.3 [Zea mays]	AFW82272	4.74916e-44	100	166007	82	82
Veyo_68835_c1_seq4	ring finger and chy zinc finger domain-containing protein 1	3211	gi|474265517|gb|EMS60697.1|RING finger and CHY zinc finger domain-containing protein 1 [Triticum urartu]	EMS60697	1.69782e-150	88	474937	299	264
Veyo_68837_c1_seq2	disease resistance protein rpm1	2268	gi|357117042|ref|XP_003560285.1|PREDICTED: uncharacterized protein LOC100836712 [Brachypodium distachyon]	XP_003560285	0.0	70	592038	576	404
Veyo_68837_c1_seq10	disease resistance protein rpm1	2220	gi|357117042|ref|XP_003560285.1|PREDICTED: uncharacterized protein LOC100836712 [Brachypodium distachyon]	XP_003560285	0.0	70	592038	576	404
Veyo_68847_c0_seq3	atpase family aaa domain-containing protein 2b-like	3882	gi|357159412|ref|XP_003578439.1|PREDICTED: ATPase family AAA domain-containing protein 2B-like [Brachypodium distachyon]	XP_003578439	0.0	94	1923.29	1189	1126
Veyo_68848_c0_seq6	histone h4	734	gi|195617694|gb|ACG30677.1|histone H4 [Zea mays]	ACG30677	4.29827e-44	97	169088	86	84
Veyo_68863_c3_seq11	26s proteasome non-atpase regulatory subunit 3	2756	gi|115477697|ref|NP_001062444.1|Os08g0550100 [Oryza sativa Japonica Group] >gi|42407815|dbj|BAD08959.1| putative 21D7 [Oryza sativa Japonica Group] >gi|113624413|dbj|BAF24358.1| Os08g0550100 [Oryza sativa Japonica Group]	NP_001062444	0.0	95	758059	432	412
Veyo_68863_c3_seq21	uncharacterized tpr repeat-containing protein at1g05150-like	4614	gi|357113001|ref|XP_003558293.1|PREDICTED: uncharacterized TPR repeat-containing protein At1g05150-like [Brachypodium distachyon]	XP_003558293	0.0	93	1373.22	830	773
Veyo_68891_c2_seq5	auxin response factor	2199	gi|357166682|ref|XP_003580798.1|PREDICTED: auxin response factor 12-like [Brachypodium distachyon]	XP_003580798	0.0	97	814683	495	482
Veyo_68892_c1_seq2	elongation factor 1-alpha	1701	gi|332713695|gb|AEE98364.1|elongation factor 1-alpha [Deschampsia antarctica]	AEE98364	0.0	99	888256	436	432
Veyo_68900_c0_seq35	histone h3	711	gi|482557479|gb|EOA21671.1|hypothetical protein CARUB_v10002094mg, partial [Capsella rubella]	EOA21671	1.96054e-84	99	272707	136	135
Veyo_68900_c0_seq57	histone h3	801	gi|482557479|gb|EOA21671.1|hypothetical protein CARUB_v10002094mg, partial [Capsella rubella]	EOA21671	5.50715e-79	98	259996	130	128
Veyo_68925_c0_seq59	apoptotic chromatin condensation inducer in the nucleus	3474	gi|474116108|gb|EMS55857.1|Apoptotic chromatin condensation inducer in the nucleus [Triticum urartu]	EMS55857	0.0	68	660988	659	454
Veyo_68940_c1_seq13	disease resistance protein rpp13	2698	gi|475608832|gb|EMT27167.1|Disease resistance protein RPP13 [Aegilops tauschii]	EMT27167	0.0	73	984941	841	616
Veyo_68940_c1_seq20	disease resistance protein rpp13	4208	gi|475608832|gb|EMT27167.1|Disease resistance protein RPP13 [Aegilops tauschii]	EMT27167	0.0	69	1154.04	1087	752
Veyo_68944_c0_seq3	late embryogenesis abundant protein	1807	gi|340520812|gb|EGR51047.1|predicted protein [Trichoderma reesei QM6a]	EGR51047	0.0	85	702205	513	438
Veyo_68957_c0_seq3	pre-mrna-splicing factor atp-dependent rna helicase	5068	gi|33146632|dbj|BAC79920.1|putative DEAD/H (Asp-Glu-Ala-Asp/His) box polypeptide 8 (RNA helicase) [Oryza sativa Japonica Group]	BAC79920	0.0	86	2214.11	1439	1246
Veyo_68959_c0_seq10	ethylene receptor-like protein 2	3320	gi|326526717|dbj|BAK00747.1|predicted protein [Hordeum vulgare subsp. vulgare]	BAK00747	0.0	90	1263.83	786	713
Veyo_68959_c0_seq12	ethylene receptor-like protein 2	3192	gi|326526717|dbj|BAK00747.1|predicted protein [Hordeum vulgare subsp. vulgare]	BAK00747	0.0	93	1255.74	745	694
Veyo_68966_c0_seq2	lrr receptor-like serine threonine-protein kinase	3559	gi|475569333|gb|EMT15737.1|Putative LRR receptor-like serine/threonine-protein kinase [Aegilops tauschii]	EMT15737	0.0	85	1555.04	1077	916
Veyo_68971_c0_seq2	protein rap	2545	gi|357161383|ref|XP_003579073.1|PREDICTED: uncharacterized protein LOC100844423 [Brachypodium distachyon]	XP_003579073	0.0	89	904.82	580	518
Veyo_68994_c0_seq1	dna repair protein	4801	gi|475522264|gb|EMT06721.1|hypothetical protein F775_07881 [Aegilops tauschii]	EMT06721	0.0	89	2007.65	1353	1213
Veyo_69000_c1_seq1	protein tolb	1448	gi|357121960|ref|XP_003562684.1|PREDICTED: protein tolB-like [Brachypodium distachyon]	XP_003562684	0.0	90	669848	415	377
Veyo_69001_c0_seq1	two-component response regulator-like prr73	1561	gi|326522564|dbj|BAK07744.1|predicted protein [Hordeum vulgare subsp. vulgare]	BAK07744	9.47147e-117	81	386341	299	245
Veyo_69003_c1_seq1	e3 ubiquitin-protein ligase xbat33-like	3478	gi|326523105|dbj|BAJ88593.1|predicted protein [Hordeum vulgare subsp. vulgare]	BAJ88593	0.0	97	970689	522	507
Veyo_69005_c0_seq23	f-box kelch-repeat protein at2g44130-like	783	gi|326495284|dbj|BAJ85738.1|predicted protein [Hordeum vulgare subsp. vulgare]	BAJ85738	1.78073e-136	93	413.69	250	233
Veyo_69015_c0_seq21	retrotransposon unclassified	2520	gi|242075382|ref|XP_002447627.1|hypothetical protein SORBIDRAFT_06g009600 [Sorghum bicolor] >gi|241938810|gb|EES11955.1| hypothetical protein SORBIDRAFT_06g009600 [Sorghum bicolor]	XP_002447627	3.4983e-09	62	631586	78	49
Veyo_69015_c1_seq4	retrotransposon unclassified	4450	gi|116309068|emb|CAH66177.1|OSIGBa0130O15.1 [Oryza sativa Indica Group] >gi|116309095|emb|CAH66202.1| OSIGBa0148D14.8 [Oryza sativa Indica Group]	CAH66177	0.0	67	1395.18	1403	952
Veyo_69027_c1_seq1	g-beta domain containing family family	2560	gi|326507628|dbj|BAK03207.1|predicted protein [Hordeum vulgare subsp. vulgare]	BAK03207	0.0	80	949118	766	618
Veyo_69037_c1_seq3	transposon en spm sub-class	4159	gi|108710048|gb|ABF97843.1|transposon protein, putative, CACTA, En/Spm sub-class [Oryza sativa Japonica Group]	ABF97843	0.0	77	1501.88	1116	865
Veyo_69067_c1_seq6	beta-galactosidase 3-like	4650	gi|326512146|dbj|BAJ96054.1|predicted protein [Hordeum vulgare subsp. vulgare]	BAJ96054	0.0	96	1594.71	817	787
Veyo_69067_c1_seq7	phosphatidate cytidylyltransferase	1057	gi|326529431|dbj|BAK04662.1|predicted protein [Hordeum vulgare subsp. vulgare]	BAK04662	2.87691e-163	95	487649	264	253
Veyo_69067_c1_seq10	beta-galactosidase 3-like	4274	gi|326512146|dbj|BAJ96054.1|predicted protein [Hordeum vulgare subsp. vulgare]	BAJ96054	0.0	96	1592.79	817	786
Veyo_69068_c0_seq2	uncharacterized aarf domain-containing protein kinase chloroplastic-like	2277	gi|357166253|ref|XP_003580650.1|PREDICTED: uncharacterized aarF domain-containing protein kinase At1g71810, chloroplastic-like [Brachypodium distachyon]	XP_003580650	0.0	96	1131.32	672	648
Veyo_69068_c1_seq4	uncharacterized aarf domain-containing protein kinase chloroplastic-like	3380	gi|357166253|ref|XP_003580650.1|PREDICTED: uncharacterized aarF domain-containing protein kinase At1g71810, chloroplastic-like [Brachypodium distachyon]	XP_003580650	0.0	97	998038	578	561
Veyo_69075_c0_seq24	retrotransposon unclassified	4457	gi|116309068|emb|CAH66177.1|OSIGBa0130O15.1 [Oryza sativa Indica Group] >gi|116309095|emb|CAH66202.1| OSIGBa0148D14.8 [Oryza sativa Indica Group]	CAH66177	0.0	67	1395.18	1403	952
Veyo_69077_c0_seq8	hypothetical protein F775_07004	4248	gi|475593552|gb|EMT22418.1|hypothetical protein F775_07004 [Aegilops tauschii]	EMT22418	0.0	76	1488.4	1217	933
Veyo_69108_c3_seq2	neurochondrin-like	2348	gi|474241127|gb|EMS59789.1|hypothetical protein TRIUR3_29603 [Triticum urartu]	EMS59789	0.0	90	637876	365	332
Veyo_69112_c0_seq10	atp-dependent dna helicase pif1	4748	gi|102139878|gb|ABF70031.1|DNA helicase homolog, putative [Musa acuminata]	ABF70031	0.0	76	657522	568	432
Veyo_69113_c1_seq2	aldehyde oxidase	2677	gi|414873271|tpg|DAA51828.1|TPA: hypothetical protein ZEAMMB73_251933 [Zea mays]	DAA51828	0.0	84	1133.63	760	644
Veyo_69130_c0_seq1	peptide methionine sulfoxide reductase	5327	gi|242040165|ref|XP_002467477.1|hypothetical protein SORBIDRAFT_01g028850 [Sorghum bicolor] >gi|241921331|gb|EER94475.1| hypothetical protein SORBIDRAFT_01g028850 [Sorghum bicolor]	XP_002467477	9.22824e-14	84	102449	58	49
Veyo_69139_c0_seq1	phenylalanine ammonia-lyase	603	gi|326526355|dbj|BAJ97194.1|predicted protein [Hordeum vulgare subsp. vulgare]	BAJ97194	1.14704e-99	96	327405	172	166
Veyo_69140_c0_seq11	two-pore calcium channel	2923	gi|75325199|sp|Q6YLX9.1|TPC1_WHEATRecName: Full=Two pore calcium channel protein 1; AltName: Full=Voltage-dependent calcium channel protein TPC1; Short=TaTPC1 >gi|34391395|gb|AAM47032.1| putative calcium channel [Triticum aestivum]	Q6YLX9	0.0	92	1149.81	735	682
Veyo_69146_c0_seq5	transposon en spm sub-class	4277	gi|108710048|gb|ABF97843.1|transposon protein, putative, CACTA, En/Spm sub-class [Oryza sativa Japonica Group]	ABF97843	0.0	77	1506.5	1115	868
Veyo_69166_c0_seq1	sucrose synthase 2	3788	gi|357111908|ref|XP_003557752.1|PREDICTED: sucrose synthase 1-like [Brachypodium distachyon]	XP_003557752	0.0	98	1479.15	736	724
Veyo_69166_c0_seq20	sucrose synthase 2	2886	gi|357111908|ref|XP_003557752.1|PREDICTED: sucrose synthase 1-like [Brachypodium distachyon]	XP_003557752	0.0	98	1479.15	736	724
Veyo_69166_c0_seq30	sucrose synthase 2	3298	gi|357111908|ref|XP_003557752.1|PREDICTED: sucrose synthase 1-like [Brachypodium distachyon]	XP_003557752	0.0	98	1479.15	736	724
Veyo_69172_c1_seq35	at1g03610 f21b7_13	1015	gi|326516244|dbj|BAJ88145.1|predicted protein [Hordeum vulgare subsp. vulgare]	BAJ88145	1.84964e-122	75	379407	296	224
Veyo_69172_c1_seq41	probable receptor-like protein kinase at1g49730-like	3310	gi|357162818|ref|XP_003579533.1|PREDICTED: probable receptor-like protein kinase At1g49730-like [Brachypodium distachyon]	XP_003579533	6.75185e-21	56	123635	169	96
Veyo_69172_c1_seq42	probable receptor-like protein kinase at1g49730-like	3020	gi|357162818|ref|XP_003579533.1|PREDICTED: probable receptor-like protein kinase At1g49730-like [Brachypodium distachyon]	XP_003579533	3.29586e-20	56	121324	164	93
Veyo_69176_c0_seq3	proteasome-associated protein ecm29 homolog	5763	gi|357161070|ref|XP_003578969.1|PREDICTED: proteasome-associated protein ECM29 homolog [Brachypodium distachyon]	XP_003578969	0.0	95	3199.84	1800	1713
Veyo_69178_c0_seq3	sucrose synthase 2	3759	gi|357111908|ref|XP_003557752.1|PREDICTED: sucrose synthase 1-like [Brachypodium distachyon]	XP_003557752	0.0	98	1479.15	736	724
Veyo_69178_c0_seq5	sucrose synthase 2	3777	gi|474403224|gb|EMS66266.1|Sucrose synthase 1 [Triticum urartu]	EMS66266	0.0	99	1498.8	736	731
Veyo_69184_c1_seq10	cysteine-rich receptor-like protein kinase 13	1190	gi|475614972|gb|EMT29278.1|Cysteine-rich receptor-like protein kinase 13 [Aegilops tauschii]	EMT29278	1.77627e-98	74	325094	279	209
Veyo_69203_c0_seq13	rac gtpase activating protein 1	4657	gi|474442885|gb|EMS68450.1|Rho GTPase-activating protein gacA [Triticum urartu]	EMS68450	1.93381e-144	84	336265	240	202
Veyo_69244_c0_seq2	dna-directed rna polymerase d subunit 2a-like	3795	gi|474308718|gb|EMS61833.1|DNA-directed RNA polymerase D subunit 2a [Triticum urartu]	EMS61833	0.0	92	2043.08	1187	1095
Veyo_69249_c0_seq4	disease resistance protein rga1	7629	gi|357166154|ref|XP_003580617.1|PREDICTED: uncharacterized protein LOC100835908 [Brachypodium distachyon]	XP_003580617	0.0	75	1868.59	1598	1207
Veyo_69249_c0_seq7	disease resistance protein rga1	2957	gi|475573025|gb|EMT16633.1|hypothetical protein F775_25806 [Aegilops tauschii]	EMT16633	1.01703e-05	83	743294	49	41
Veyo_69255_c0_seq2	dna-directed rna polymerase d subunit 2a-like	3689	gi|474308718|gb|EMS61833.1|DNA-directed RNA polymerase D subunit 2a [Triticum urartu]	EMS61833	0.0	92	2043.47	1188	1094
Veyo_69259_c1_seq4	metal-nicotianamine transporter ysl6	1146	gi|357163102|ref|XP_003579626.1|PREDICTED: probable metal-nicotianamine transporter YSL6-like isoform 1 [Brachypodium distachyon]	XP_003579626	0.0	98	718383	382	377
Veyo_69261_c0_seq12	upf0392 protein os08g0121900-like	2868	gi|326501238|dbj|BAJ98850.1|predicted protein [Hordeum vulgare subsp. vulgare]	BAJ98850	6.14898e-147	75	473781	392	297
Veyo_69288_c0_seq29	disease resistance protein rpm1	4001	gi|474008629|gb|EMS52467.1|Disease resistance protein RPM1 [Triticum urartu]	EMS52467	0.0	84	1385.55	973	822
Veyo_69288_c0_seq37	disease resistance protein rpm1	5237	gi|474008629|gb|EMS52467.1|Disease resistance protein RPM1 [Triticum urartu]	EMS52467	0.0	84	1385.93	973	822
Veyo_69300_c0_seq4	pre-mrna-processing-splicing factor 8	2683	gi|474016444|gb|EMS52734.1|Pre-mRNA-processing-splicing factor 8 [Triticum urartu]	EMS52734	0.0	99	1834.31	894	889
Veyo_69302_c0_seq28	unconventional myosin-va-like	6435	gi|357135340|ref|XP_003569268.1|PREDICTED: myosin-Va-like [Brachypodium distachyon]	XP_003569268	0.0	98	2344.31	1258	1238
Veyo_69302_c0_seq39	unconventional myosin-va-like	6101	gi|357135340|ref|XP_003569268.1|PREDICTED: myosin-Va-like [Brachypodium distachyon]	XP_003569268	0.0	98	2344.31	1258	1238
Veyo_69325_c0_seq2	lrr receptor-like serine threonine-protein kinase gso1	3141	gi|357140962|ref|XP_003572022.1|PREDICTED: probable LRR receptor-like serine/threonine-protein kinase At4g36180-like [Brachypodium distachyon]	XP_003572022	0.0	78	1072.0	932	731
Veyo_69325_c0_seq6	lrr receptor-like serine threonine-protein kinase gso1	2941	gi|357140962|ref|XP_003572022.1|PREDICTED: probable LRR receptor-like serine/threonine-protein kinase At4g36180-like [Brachypodium distachyon]	XP_003572022	0.0	79	1036.17	882	702
Veyo_69383_c0_seq1	cytochrome b6-f complex iron-sulfur subunit	1211	gi|326518434|dbj|BAJ88246.1|predicted protein [Hordeum vulgare subsp. vulgare] >gi|326518907|dbj|BAJ92614.1| predicted protein [Hordeum vulgare subsp. vulgare]	BAJ88246	1.99502e-129	96	395971	212	205
Veyo_69426_c0_seq1	nad dependent epimerase	1841	gi|326531332|dbj|BAK05017.1|predicted protein [Hordeum vulgare subsp. vulgare]	BAK05017	0.0	98	704901	358	353
Veyo_69436_c0_seq1	cold-responsive protein wcor14	735	gi|296006082|dbj|BAJ07539.1|cold responsive protein [Lolium multiflorum]	BAJ07539	5.16147e-08	57	727886	120	69
Veyo_69446_c0_seq1	ribonucleoprotein a	1232	gi|357121842|ref|XP_003562626.1|PREDICTED: 29 kDa ribonucleoprotein, chloroplastic-like [Brachypodium distachyon]	XP_003562626	6.82743e-119	98	371318	196	194
Veyo_69453_c0_seq1	cold-responsive protein wcor14	720	gi|296006082|dbj|BAJ07539.1|cold responsive protein [Lolium multiflorum]	BAJ07539	4.94172e-08	57	727886	120	69
Veyo_69457_c0_seq1	chlorophyll a-b binding chloroplastic	248	gi|475549279|gb|EMT11232.1|Chlorophyll a-b binding protein, chloroplastic [Aegilops tauschii]	EMT11232	1.54443e-11	95	801073	42	40
Veyo_69512_c0_seq1	ribosome-like protein	902	gi|475513769|gb|EMT05649.1|30S ribosomal protein S21 [Aegilops tauschii]	EMT05649	3.26313e-60	93	212231	130	122
Veyo_69534_c0_seq1	af325034_1 at5g02160	912	gi|326512302|dbj|BAJ99506.1|predicted protein [Hordeum vulgare subsp. vulgare] >gi|326516926|dbj|BAJ96455.1| predicted protein [Hordeum vulgare subsp. vulgare] >gi|326523969|dbj|BAJ96995.1| predicted protein [Hordeum vulgare subsp. vulgare]	BAJ99506	4.16107e-27	79	125946	117	93
Veyo_69545_c0_seq1	subtilisin-like protease	1289	gi|357166724|ref|XP_003580819.1|PREDICTED: uncharacterized protein LOC100822708 [Brachypodium distachyon]	XP_003580819	4.16145e-108	97	343584	240	234
Veyo_69552_c0_seq1	eukaryotic translation initiation factor 5a-like	626	gi|473847133|gb|EMS47402.1|Eukaryotic translation initiation factor 5A-2 [Triticum urartu]	EMS47402	1.68952e-42	94	164081	88	83
Veyo_69569_c0_seq1	phosphoethanolamine n-methyltransferase 1	1920	gi|357132690|ref|XP_003567962.1|PREDICTED: phosphoethanolamine N-methyltransferase 1-like [Brachypodium distachyon]	XP_003567962	0.0	97	989564	501	489
Veyo_69578_c0_seq1	cold-responsive protein wcor14	750	gi|296006082|dbj|BAJ07539.1|cold responsive protein [Lolium multiflorum]	BAJ07539	5.72067e-50	94	184111	116	110
Veyo_69624_c0_seq1	shoot1 protein	1569	gi|461682256|gb|AGH18694.1|tetratricopeptide repeat containing protein [Triticum monococcum]	AGH18694	0.0	91	533487	327	298
Veyo_69636_c0_seq1	cold-responsive protein wcor14	725	gi|296006082|dbj|BAJ07539.1|cold responsive protein [Lolium multiflorum]	BAJ07539	3.83649e-50	94	184496	116	110
Veyo_69653_c0_seq1	phosphomethylpyrimidine chloroplastic-like	2920	gi|12240033|gb|AAG49550.1|AF264021_1putative thiamine biosythesis protein ThiC [Poa secunda]	AAG49550	0.0	98	1270.37	644	636
Veyo_69686_c0_seq1	chlorophyll a-b binding chloroplastic	295	gi|326488085|dbj|BAJ89881.1|predicted protein [Hordeum vulgare subsp. vulgare]	BAJ89881	2.01066e-51	94	185652	98	93
Veyo_69713_c0_seq1	protein	1170	gi|326502126|dbj|BAK06555.1|predicted protein [Hordeum vulgare subsp. vulgare] >gi|326524430|dbj|BAK00598.1| predicted protein [Hordeum vulgare subsp. vulgare]	BAK06555	7.62339e-107	97	337421	211	205
Veyo_69731_c0_seq1	40s ribosomal protein s14	761	gi|473881894|gb|EMS47995.1|40S ribosomal protein S14 [Triticum urartu]	EMS47995	1.6386e-72	99	239.58	132	131
Veyo_69762_c0_seq1	malate dehydrogenase	1116	gi|475608922|gb|EMT27196.1|Malate dehydrogenase 1, mitochondrial [Aegilops tauschii]	EMT27196	2.31751e-98	97	318161	199	195
Veyo_69777_c0_seq1	coproporphyrinogen iii oxidase	1742	gi|357165868|ref|XP_003580521.1|PREDICTED: coproporphyrinogen-III oxidase, chloroplastic-like [Brachypodium distachyon]	XP_003580521	0.0	98	644.81	339	335
Veyo_69789_c0_seq1	plasminogen activator inhibitor 1 rna-binding protein	1742	gi|326487500|dbj|BAJ89734.1|predicted protein [Hordeum vulgare subsp. vulgare]	BAJ89734	2.05745e-64	82	239.58	231	191
Veyo_69812_c0_seq1	rhodanese-like domain-containing protein chloroplastic-like	1027	gi|475508150|gb|EMT05045.1|hypothetical protein F775_26396 [Aegilops tauschii]	EMT05045	1.00268e-119	96	369007	226	218
Veyo_69824_c0_seq1	chlorophyll a-b binding chloroplastic	243	gi|475501924|gb|EMT04379.1|Chlorophyll a-b binding protein, chloroplastic [Aegilops tauschii]	EMT04379	1.43386e-11	95	801073	42	40
Veyo_69863_c0_seq1	peptidyl-prolyl cis-trans isomerase cyp19-4	686	gi|332713693|gb|AEE98363.1|cyclophilin B-D [Deschampsia antarctica]	AEE98363	3.11468e-76	98	251136	126	124
Veyo_69873_c0_seq1	heat shock cognate 70 kda protein	365	gi|357112870|ref|XP_003558228.1|PREDICTED: heat shock cognate 70 kDa protein-like [Brachypodium distachyon]	XP_003558228	1.76295	92	516026	41	38
Veyo_69927_c0_seq1	chlorophyll a-b binding chloroplastic-like	596	gi|223948005|gb|ACN28086.1|unknown [Zea mays]	ACN28086	2.3671e-18	97	982117	47	46
Veyo_69932_c0_seq1	ubiquitin-conjugating enzyme e2 10	731	gi|357124254|ref|XP_003563818.1|PREDICTED: ubiquitin-conjugating enzyme E2 28-like [Brachypodium distachyon]	XP_003563818	5.94474e-91	98	288886	141	139
Veyo_69941_c0_seq1	eukaryotic initiation factor 4a-1	239	gi|397881469|gb|AFO68181.1|eukaryotic initiation factor 4A, partial [Anthurium andraeanum]	AFO68181	1.69136e-38	100	148288	73	73
Veyo_69963_c0_seq1	calvin cycle protein cp12-like	710	gi|326505272|dbj|BAK03023.1|predicted protein [Hordeum vulgare subsp. vulgare] >gi|326531248|dbj|BAK04975.1| predicted protein [Hordeum vulgare subsp. vulgare]	BAK03023	5.2213e-55	85	193356	125	107
Veyo_70041_c0_seq1	multidomain cystatin	1215	gi|90959771|dbj|BAE92726.1|multidomain cystatin [Triticum aestivum] >gi|394848424|gb|AFN42325.1| cysteine proteinase inhibitor [Triticum aestivum x Secale cereale]	BAE92726	5.03838e-127	96	390578	205	198
Veyo_70056_c0_seq1	rhodanese family	1136	gi|357157793|ref|XP_003577916.1|PREDICTED: uncharacterized protein LOC100825653 [Brachypodium distachyon]	XP_003577916	1.62675e-117	85	365155	240	206
Veyo_70205_c0_seq1	vacuolar processing enzyme 4	1340	gi|357135238|ref|XP_003569218.1|PREDICTED: vacuolar-processing enzyme-like [Brachypodium distachyon]	XP_003569218	0.0	95	768459	397	379
Veyo_70213_c0_seq1	calcium binding protein	1149	gi|357124619|ref|XP_003563995.1|PREDICTED: uncharacterized protein LOC100843034 [Brachypodium distachyon]	XP_003563995	9.34042e-107	85	337421	210	179
Veyo_70226_c0_seq1	stress enhanced protein 1	835	gi|475482049|gb|EMT02933.1|hypothetical protein F775_08506 [Aegilops tauschii]	EMT02933	9.3908e-29	89	126716	95	85
Veyo_70345_c0_seq1	cation proton exchanger 1a	1620	gi|380862526|gb|AFF18617.1|cation/H+ exchanger [Puccinellia tenuiflora]	AFF18617	0.0	98	657522	380	374
Veyo_70353_c0_seq1	vacuolar-processing enzyme	558	gi|474073275|gb|EMS54452.1|Vacuolar-processing enzyme [Triticum urartu]	EMS54452	1.80581e-28	91	132494	67	61
Veyo_70396_c0_seq1	atp-citrate synthase beta chain protein 1-like	2445	gi|475622295|gb|EMT31827.1|Putative ATP-citrate synthase [Aegilops tauschii]	EMT31827	0.0	99	1137.87	607	601
Veyo_70413_c0_seq1	acyl carrier protein	481	gi|357156668|ref|XP_003577535.1|PREDICTED: acyl carrier protein 1, chloroplastic-like [Brachypodium distachyon]	XP_003577535	2.85705e-21	77	106686	92	71
Veyo_70448_c0_seq1	atp-dependent clp protease atp-binding subunit clpa-like protein chloroplastic	798	gi|218194777|gb|EEC77204.1|hypothetical protein OsI_15716 [Oryza sativa Indica Group]	EEC77204	1.04347e-84	94	293123	191	181
Veyo_70482_c0_seq1	hypothetical protein F775_29758	962	gi|475514123|gb|EMT05691.1|hypothetical protein F775_29758 [Aegilops tauschii]	EMT05691	2.71543e-11	92	804925	56	52
Veyo_70526_c0_seq1	fiber protein fb11	593	gi|357132743|ref|XP_003567988.1|PREDICTED: uncharacterized protein LOC100823876 [Brachypodium distachyon]	XP_003567988	3.06011e-23	89	110923	64	57
Veyo_70542_c0_seq1	60s ribosomal protein l18	473	gi|87280934|gb|ABD36585.1|putative 60S ribosomal protein L18, partial [Saccharum hybrid cultivar]	ABD36585	1.36851e-23	100	111694	55	55
Veyo_70559_c0_seq1	chlorophyll a-b binding chloroplastic-like	524	gi|326508082|dbj|BAJ86784.1|predicted protein [Hordeum vulgare subsp. vulgare] >gi|326526845|dbj|BAK00811.1| predicted protein [Hordeum vulgare subsp. vulgare]	BAJ86784	1.38505e-69	85	235728	156	134
Veyo_70567_c0_seq1	peptidyl-prolyl cis-trans isomerase fkbp16- chloroplastic-like	1096	gi|357111290|ref|XP_003557447.1|PREDICTED: probable FKBP-type peptidyl-prolyl cis-trans isomerase 1, chloroplastic-like [Brachypodium distachyon]	XP_003557447	8.48991e-85	97	280411	184	179
Veyo_70597_c0_seq1	calcium-binding protein cml8	1332	gi|357135540|ref|XP_003569367.1|PREDICTED: psbP domain-containing protein 5, chloroplastic-like isoform 1 [Brachypodium distachyon]	XP_003569367	3.51231e-169	89	501516	279	251
Veyo_70649_c0_seq1	threonine endopeptidase	1065	gi|474443884|gb|EMS68529.1|hypothetical protein TRIUR3_12498 [Triticum urartu]	EMS68529	7.50468e-44	71	173326	194	138
Veyo_70679_c0_seq1	60s ribosomal protein l4	598	gi|326506500|dbj|BAJ86568.1|predicted protein [Hordeum vulgare subsp. vulgare]	BAJ86568	1.10299e-23	93	112464	75	70
Veyo_70787_c0_seq1	abc transporter g family member 11-like	2521	gi|357164839|ref|XP_003580184.1|PREDICTED: ABC transporter G family member 11-like [Brachypodium distachyon]	XP_003580184	0.0	98	1315.44	701	691
Veyo_70812_c0_seq1	atp synthase protein i	1628	gi|326499940|dbj|BAJ90805.1|predicted protein [Hordeum vulgare subsp. vulgare] >gi|326506268|dbj|BAJ86452.1| predicted protein [Hordeum vulgare subsp. vulgare]	BAJ90805	1.85462e-168	93	506138	332	312
Veyo_70815_c0_seq1	ubiquitin-protein ligase cip8	857	gi|357121846|ref|XP_003562628.1|PREDICTED: E3 ubiquitin-protein ligase RING1-like [Brachypodium distachyon]	XP_003562628	2.22413e-25	66	122094	156	103
Veyo_70831_c0_seq1	tetratricopeptide repeat protein kiaa0103	1539	gi|326523179|dbj|BAJ88630.1|predicted protein [Hordeum vulgare subsp. vulgare] >gi|326528207|dbj|BAJ93285.1| predicted protein [Hordeum vulgare subsp. vulgare]	BAJ88630	7.49075e-151	98	457988	274	269
Veyo_70863_c0_seq1	betaine aldehyde dehydrogenase	1990	gi|357164007|ref|XP_003579919.1|PREDICTED: betaine aldehyde dehydrogenase-like [Brachypodium distachyon]	XP_003579919	0.0	97	902123	498	484
Veyo_70937_c0_seq1	serine carboxypeptidase-like protein	2017	gi|357116915|ref|XP_003560222.1|PREDICTED: serine carboxypeptidase-like [Brachypodium distachyon]	XP_003560222	0.0	92	910598	501	463
Veyo_70938_c0_seq1	predicted protein	1135	gi|326528747|dbj|BAJ97395.1|predicted protein [Hordeum vulgare subsp. vulgare]	BAJ97395	2.09388e-65	99	231106	116	115
Veyo_70958_c0_seq1	syntaxin 72	1344	gi|357132646|ref|XP_003567940.1|PREDICTED: syntaxin-71-like [Brachypodium distachyon]	XP_003567940	2.11492e-151	94	455292	271	256
Veyo_70977_c0_seq1	60s ribosomal protein l34	732	gi|326531968|dbj|BAK01360.1|predicted protein [Hordeum vulgare subsp. vulgare]	BAK01360	5.13586e-56	99	198749	119	118
Veyo_70994_c0_seq1	lysyl-trna synthetase	1618	gi|326511347|dbj|BAJ87687.1|predicted protein [Hordeum vulgare subsp. vulgare]	BAJ87687	0.0	97	837795	428	416
Veyo_71036_c0_seq1	transcriptional repressor	779	gi|475587850|gb|EMT20673.1|hypothetical protein F775_52263 [Aegilops tauschii]	EMT20673	1.18482e-52	98	203371	103	101
Veyo_71119_c0_seq1	fasciclin-like arabinogalactan protein 16-like	637	gi|357111550|ref|XP_003557575.1|PREDICTED: fasciclin-like arabinogalactan protein 16-like [Brachypodium distachyon]	XP_003557575	0.0768093	79	573806	62	49
Veyo_71202_c0_seq1	nadh dehydrogenase	491	gi|357113822|ref|XP_003558700.1|PREDICTED: NADH dehydrogenase [ubiquinone] iron-sulfur protein 8, mitochondrial-like [Brachypodium distachyon]	XP_003558700	5.76743e-48	99	178333	103	102
Veyo_71219_c0_seq1	brain protein 44	935	gi|357122466|ref|XP_003562936.1|PREDICTED: brain protein 44-like [Brachypodium distachyon]	XP_003562936	3.25577e-62	95	216468	110	105
Veyo_71283_c0_seq1	#NAME?	779	gi|20141083|gb|AAK53442.2|AF374461_1glutaredoxin [Deschampsia antarctica]	AAK53442	6.79593e-59	100	206453	100	100
Veyo_71289_c0_seq1	protoporphyrinogen chloroplastic-like	2077	gi|357131749|ref|XP_003567497.1|PREDICTED: protoporphyrinogen oxidase, chloroplastic-like [Brachypodium distachyon]	XP_003567497	0.0	95	910983	512	490
Veyo_71329_c0_seq1	uncharacterized loc101208386	1434	gi|357112445|ref|XP_003558019.1|PREDICTED: uncharacterized protein LOC100841464 [Brachypodium distachyon]	XP_003558019	3.52611e-137	84	422165	297	251
Veyo_71394_c0_seq1	calcium-dependent protein kinase	1432	gi|326487249|dbj|BAJ89609.1|predicted protein [Hordeum vulgare subsp. vulgare]	BAJ89609	0.0	100	783867	380	380
Veyo_71416_c0_seq1	leucine-rich repeat family protein	858	gi|125540291|gb|EAY86686.1|hypothetical protein OsI_08068 [Oryza sativa Indica Group]	EAY86686	3.36053e-89	70	295819	278	196
Veyo_71426_c0_seq1	transcriptional repressor	777	gi|475587850|gb|EMT20673.1|hypothetical protein F775_52263 [Aegilops tauschii]	EMT20673	1.18482e-52	98	203371	103	101
Veyo_71586_c0_seq1	udp-glucuronic acid decarboxylase 1	689	gi|357121508|ref|XP_003562461.1|PREDICTED: UDP-glucuronic acid decarboxylase 1-like [Brachypodium distachyon]	XP_003562461	1.09219e-30	92	140584	76	70
Veyo_71642_c0_seq1	aldo keto reductase family-like protein	1512	gi|357111668|ref|XP_003557634.1|PREDICTED: uncharacterized oxidoreductase At1g06690, chloroplastic-like isoform 1 [Brachypodium distachyon]	XP_003557634	0.0	94	637106	344	325
Veyo_71655_c0_seq1	adrenodoxin-like mitochondrial-like	976	gi|357159407|ref|XP_003578437.1|PREDICTED: adrenodoxin-like protein, mitochondrial-like [Brachypodium distachyon]	XP_003578437	4.77186e-67	93	231491	140	131
Veyo_71683_c0_seq1	actin-depolymerizing factor 6	918	gi|357113258|ref|XP_003558421.1|PREDICTED: actin-depolymerizing factor 2-like [Brachypodium distachyon]	XP_003558421	4.44681e-92	99	293893	145	144
Veyo_71765_c0_seq1	vesicle-associated membrane protein 713-like	1131	gi|195651383|gb|ACG45159.1|vesicle-associated membrane protein 712 [Zea mays] >gi|223973119|gb|ACN30747.1| unknown [Zea mays] >gi|413944468|gb|AFW77117.1| putative vesicle-associated membrane protein family protein [Zea mays]	ACG45159	1.22632e-120	96	372474	221	213
Veyo_71873_c0_seq1	grx_i1 - glutaredoxin subgroup iii	984	gi|326496845|dbj|BAJ98449.1|predicted protein [Hordeum vulgare subsp. vulgare] >gi|326506618|dbj|BAJ91350.1| predicted protein [Hordeum vulgare subsp. vulgare] >gi|326533150|dbj|BAJ93547.1| predicted protein [Hordeum vulgare subsp. vulgare]	BAJ98449	2.1942e-40	81	159073	148	121
Veyo_71874_c0_seq1	probable rhamnose biosynthetic enzyme 1-like	2525	gi|326530532|dbj|BAJ97692.1|predicted protein [Hordeum vulgare subsp. vulgare]	BAJ97692	0.0	98	1337.78	667	655
Veyo_71882_c0_seq1	insulin degrading enzyme	2181	gi|326533272|dbj|BAJ93608.1|predicted protein [Hordeum vulgare subsp. vulgare]	BAJ93608	0.0	95	1182.55	647	616
Veyo_71883_c0_seq1	duf1692 endoplasmic reticulum vescicle transporter protein	740	gi|326490247|dbj|BAJ84787.1|predicted protein [Hordeum vulgare subsp. vulgare] >gi|326493774|dbj|BAJ85349.1| predicted protein [Hordeum vulgare subsp. vulgare]	BAJ84787	5.04601e-74	97	252677	125	122
Veyo_71912_c0_seq1	cleft lip and palate transmembrane protein 1 homolog	2234	gi|326496755|dbj|BAJ98404.1|predicted protein [Hordeum vulgare subsp. vulgare]	BAJ98404	0.0	97	1085.09	568	551
Veyo_71920_c0_seq1	eukaryotic translation initiation factor 3 subunit d	939	gi|357132530|ref|XP_003567883.1|PREDICTED: uncharacterized protein LOC100843260 [Brachypodium distachyon]	XP_003567883	1.17785e-62	89	218779	133	119
Veyo_72030_c0_seq1	succinate semialdehyde dehydrogenase	1979	gi|357137495|ref|XP_003570336.1|PREDICTED: succinate-semialdehyde dehydrogenase, mitochondrial-like [Brachypodium distachyon]	XP_003570336	0.0	98	942954	492	485
Veyo_72033_c0_seq1	ferredoxin-like protein	1099	gi|326487874|dbj|BAJ89776.1|predicted protein [Hordeum vulgare subsp. vulgare]	BAJ89776	1.04561e-93	92	303138	195	180
Veyo_72064_c0_seq1	unknown	365	gi|238005736|gb|ACR33903.1|unknown [Zea mays]	ACR33903	0.47844	82	473654	34	28
Veyo_72066_c0_seq1	indole-3-glycerol phosphate lyase	1263	gi|357111349|ref|XP_003557476.1|PREDICTED: indole-3-glycerol phosphate lyase, chloroplastic-like [Brachypodium distachyon]	XP_003557476	1.61935e-153	97	462225	272	266
Veyo_72096_c0_seq1	protein	1511	gi|326503598|dbj|BAJ86305.1|predicted protein [Hordeum vulgare subsp. vulgare]	BAJ86305	3.96331e-104	88	340887	202	179
Veyo_72100_c0_seq1	PREDICTED: uncharacterized protein LOC100835528	1160	gi|357132129|ref|XP_003567685.1|PREDICTED: uncharacterized protein LOC100835528 [Brachypodium distachyon]	XP_003567685	0.0	92	544658	297	274
Veyo_72107_c0_seq1	rna-binding protein 25	1458	gi|326495184|dbj|BAJ85688.1|predicted protein [Hordeum vulgare subsp. vulgare]	BAJ85688	4.71437e-157	93	474552	352	328
Veyo_72172_c0_seq1	beta-ketoacyl-acp synthase	2448	gi|498740|emb|CAA84022.1|beta-ketoacyl-ACP synthase [Hordeum vulgare subsp. vulgare]	CAA84022	0.0	95	823157	496	473
Veyo_72232_c0_seq1	nodal modulator 1-like	4167	gi|357128074|ref|XP_003565701.1|PREDICTED: nodal modulator 1-like [Brachypodium distachyon]	XP_003565701	0.0	94	2126.67	1204	1140
Veyo_72260_c0_seq1	PREDICTED: uncharacterized protein LOC100837719	1743	gi|357110702|ref|XP_003557155.1|PREDICTED: uncharacterized protein LOC100837719 [Brachypodium distachyon]	XP_003557155	0.0	98	823157	467	462
Veyo_72268_c0_seq1	hd domain-containing protein 2-like	1252	gi|357138082|ref|XP_003570627.1|PREDICTED: HD domain-containing protein 2-like [Brachypodium distachyon]	XP_003570627	6.68948e-110	97	347436	176	172
Veyo_72277_c0_seq1	aquaporin nip1-1-like	595	gi|357140608|ref|XP_003571857.1|PREDICTED: aquaporin NIP1-1-like [Brachypodium distachyon]	XP_003571857	7.6734e-90	97	286189	147	143
Veyo_72343_c0_seq1	seven transmembrane domain protein	977	gi|326495512|dbj|BAJ85852.1|predicted protein [Hordeum vulgare subsp. vulgare]	BAJ85852	3.62783e-158	100	466077	228	228
Veyo_72395_c0_seq1	outer arm dynein light chain 1 protein	2379	gi|326530384|dbj|BAJ97618.1|predicted protein [Hordeum vulgare subsp. vulgare]	BAJ97618	0.0	88	900197	704	621
Veyo_72405_c0_seq1	activator of 90 kda heat shock protein atpase homolog 1-like	1430	gi|326491605|dbj|BAJ94280.1|predicted protein [Hordeum vulgare subsp. vulgare]	BAJ94280	0.0	93	525398	358	334
Veyo_72414_c0_seq1	cortical cell-delineating protein	892	gi|474250331|gb|EMS60172.1|Cortical cell-delineating protein [Triticum urartu]	EMS60172	3.46928e-31	96	137887	88	85
Veyo_72438_c0_seq1	pdi-like protein	1509	gi|357163558|ref|XP_003579772.1|PREDICTED: protein disulfide isomerase-like 5-2-like [Brachypodium distachyon]	XP_003579772	0.0	96	657136	355	344
Veyo_72464_c0_seq1	developmentally regulated g-protein 1	1787	gi|357135278|ref|XP_003569237.1|PREDICTED: developmentally regulated G-protein 1-like [Brachypodium distachyon]	XP_003569237	0.0	98	811216	399	395
Veyo_72471_c0_seq1	iaa5 - auxin-responsive aux iaa family member	1202	gi|357135915|ref|XP_003569553.1|PREDICTED: auxin-responsive protein IAA5-like [Brachypodium distachyon]	XP_003569553	1.19338e-90	85	298516	267	229
Veyo_72504_c0_seq1	geranylgeranyl pyrophosphate synthase	1339	gi|357122245|ref|XP_003562826.1|PREDICTED: geranylgeranyl pyrophosphate synthase, chloroplastic-like [Brachypodium distachyon]	XP_003562826	1.5876e-167	91	497278	356	325
Veyo_72574_c0_seq1	chloroplastic group iia intron splicing facilitator chloroplastic-like	774	gi|357128578|ref|XP_003565949.1|PREDICTED: chloroplastic group IIA intron splicing facilitator CRS1, chloroplastic-like [Brachypodium distachyon]	XP_003565949	3.91224e-112	89	364385	246	221
Veyo_72582_c0_seq1	diacylglycerol kinase 7	1955	gi|326496673|dbj|BAJ98363.1|predicted protein [Hordeum vulgare subsp. vulgare]	BAJ98363	0.0	93	763066	470	440
Veyo_72620_c0_seq1	tvp38 tmem64 family membrane protein slr0305-like	1555	gi|357122900|ref|XP_003563151.1|PREDICTED: TVP38/TMEM64 family membrane protein slr0305-like [Brachypodium distachyon]	XP_003563151	9.53346e-145	95	441.81	271	259
Veyo_72646_c0_seq1	nc domain-containing protein	1261	gi|474241789|gb|EMS59836.1|hypothetical protein TRIUR3_12334 [Triticum urartu]	EMS59836	0.0	95	519.62	268	257
Veyo_72656_c0_seq1	cell wall invertase	1624	gi|475519402|gb|EMT06339.1|Beta-fructofuranosidase, insoluble isoenzyme 2 [Aegilops tauschii]	EMT06339	0.0	95	829321	435	417
Veyo_72684_c0_seq1	lustrin a-like	1382	gi|326527947|dbj|BAJ89025.1|predicted protein [Hordeum vulgare subsp. vulgare]	BAJ89025	0.0	93	622854	355	331
Veyo_72697_c0_seq1	protein	861	gi|326524091|dbj|BAJ97056.1|predicted protein [Hordeum vulgare subsp. vulgare]	BAJ97056	3.53264e-78	92	268085	158	146
Veyo_72733_c0_seq1	abc transporter family protein	1316	gi|357112495|ref|XP_003558044.1|PREDICTED: ABC transporter I family member 20-like [Brachypodium distachyon]	XP_003558044	0.0	97	567385	311	302
Veyo_72783_c0_seq1	elicitor-responsive protein 3-like	840	gi|285028876|gb|ADC34699.1|elicitor responsive gene 3 [Triticum aestivum]	ADC34699	1.38086e-61	86	214927	143	124
Veyo_72808_c0_seq1	ubiquitin-conjugating enzyme e2 22-like	1186	gi|357138851|ref|XP_003571000.1|PREDICTED: ubiquitin-conjugating enzyme E2 22-like [Brachypodium distachyon]	XP_003571000	5.29607e-116	89	365925	252	225
Veyo_72816_c0_seq1	phd finger protein ing2-like	2667	gi|357115714|ref|XP_003559631.1|PREDICTED: uncharacterized protein LOC100821757 [Brachypodium distachyon]	XP_003559631	3.71238e-169	81	522316	394	321
Veyo_72835_c0_seq1	n-alpha-acetyltransferase auxiliary subunit-like	3487	gi|357135536|ref|XP_003569365.1|PREDICTED: N-alpha-acetyltransferase 16, NatA auxiliary subunit [Brachypodium distachyon]	XP_003569365	0.0	96	1637.08	907	877
Veyo_72838_c0_seq1	sc3 protein	1358	gi|326507600|dbj|BAK03193.1|predicted protein [Hordeum vulgare subsp. vulgare] >gi|326518927|dbj|BAJ92624.1| predicted protein [Hordeum vulgare subsp. vulgare] >gi|326531038|dbj|BAK04870.1| predicted protein [Hordeum vulgare subsp. vulgare]	BAK03193	1.06053e-166	94	494582	276	261
Veyo_72864_c0_seq1	predicted protein	1168	gi|326490415|dbj|BAJ84871.1|predicted protein [Hordeum vulgare subsp. vulgare]	BAJ84871	1.10098e-87	93	291197	263	246
Veyo_72923_c0_seq1	geranylgeranyl pyrophosphate synthase	1340	gi|357122245|ref|XP_003562826.1|PREDICTED: geranylgeranyl pyrophosphate synthase, chloroplastic-like [Brachypodium distachyon]	XP_003562826	1.17465e-166	91	497664	356	325
Veyo_72933_c0_seq1	3-oxoacyl-synthase i	1443	gi|119784|sp|P23902.1|KASC1_HORVURecName: Full=3-oxoacyl-[acyl-carrier-protein] synthase I, chloroplastic; AltName: Full=Beta-ketoacyl-ACP synthase I; Short=KAS I; Flags: Precursor >gi|167065|gb|AAA32968.1| beta-ketoacyl-ACP synthase I [Hordeum vulgare] >gi|326525595|dbj|BAJ88844.1| predicted protein [Hordeum vulgare subsp. vulgare]	P23902	0.0	96	652899	357	344
Veyo_72956_c0_seq1	nicotinate-nucleotide pyrophosphorylase	1686	gi|326504788|dbj|BAK06685.1|predicted protein [Hordeum vulgare subsp. vulgare] >gi|326531252|dbj|BAK04977.1| predicted protein [Hordeum vulgare subsp. vulgare]	BAK06685	0.0	98	567385	305	300
Veyo_72960_c0_seq1	calmodulin-binding transcription activator 5-like	2775	gi|357122769|ref|XP_003563087.1|PREDICTED: calmodulin-binding transcription activator 6-like isoform 2 [Brachypodium distachyon]	XP_003563087	0.0	92	1466.44	875	812
Veyo_72987_c0_seq1	caffeic acid o-methyltransferase	504	gi|4104222|gb|AAD10254.1|caffeic acid O-methyltransferase [Lolium perenne]	AAD10254	2.04058e-92	100	296.59	144	144
Veyo_72989_c0_seq1	ubiquitin-conjugating enzyme e2 2-like	395	gi|413942759|gb|AFW75408.1|putative ubiquitin-conjugating enzyme family [Zea mays]	AFW75408	4.81198e-26	80	119013	76	61
Veyo_73025_c0_seq1	uba and ubx domain-containing protein at4g15410-like	1315	gi|357164014|ref|XP_003579921.1|PREDICTED: UBA and UBX domain-containing protein At4g15410-like [Brachypodium distachyon]	XP_003579921	5.83096e-159	89	475707	314	282
Veyo_73056_c0_seq1	seed maturation protein	1225	gi|357111662|ref|XP_003557631.1|PREDICTED: reticulon-like protein B8-like [Brachypodium distachyon]	XP_003557631	2.76737e-139	89	422165	249	224
Veyo_73208_c0_seq1	cytochrome p450 chloroplastic-like	2541	gi|326531634|dbj|BAJ97821.1|predicted protein [Hordeum vulgare subsp. vulgare]	BAJ97821	0.0	97	1023.46	539	528
Veyo_73288_c0_seq1	aig2-like protein	795	gi|475583891|gb|EMT19608.1|hypothetical protein F775_29453 [Aegilops tauschii]	EMT19608	6.46614e-92	88	293893	178	158
Veyo_73353_c0_seq1	signal peptidase complex subunit 1	672	gi|326493348|dbj|BAJ85135.1|predicted protein [Hordeum vulgare subsp. vulgare]	BAJ85135	1.72629e-33	95	140198	82	78
Veyo_73408_c0_seq1	thylakoid-bound ascorbate peroxidase	533	gi|473794240|gb|EMS46422.1|putative L-ascorbate peroxidase 7, chloroplastic [Triticum urartu]	EMS46422	5.35771e-35	70	144821	129	91
Veyo_73441_c0_seq1	voltage-dependent anion channel	769	gi|558650|emb|CAA57647.1|Voltage dependent anion channel (VDAC) [Triticum aestivum]	CAA57647	4.75653e-95	92	304294	167	155
Veyo_73463_c0_seq1	protein chloroplastic-like	1006	gi|474012942|gb|EMS52637.1|hypothetical protein TRIUR3_12218 [Triticum urartu]	EMS52637	2.52149e-62	93	221476	199	186
Veyo_73473_c0_seq1	ob-fold nucleic acid binding domain containing protein	655	gi|55168102|gb|AAV43970.1|unknown protein [Oryza sativa Japonica Group] >gi|125551509|gb|EAY97218.1| hypothetical protein OsI_19137 [Oryza sativa Indica Group] >gi|215707282|dbj|BAG93742.1| unnamed protein product [Oryza sativa Japonica Group] >gi|222630836|gb|EEE62968.1| hypothetical protein OsJ_17775 [Oryza sativa Japonica Group]	AAV43970	2.50057e-59	88	206838	138	122
Veyo_73477_c0_seq1	hydrogen-transporting atp rotational mechanism	481	gi|326495824|dbj|BAJ90534.1|predicted protein [Hordeum vulgare subsp. vulgare]	BAJ90534	1.17663e-22	91	109768	58	53
Veyo_73536_c0_seq1	PREDICTED: uncharacterized protein LOC100842745	1362	gi|357132868|ref|XP_003568050.1|PREDICTED: uncharacterized protein LOC100842745 [Brachypodium distachyon]	XP_003568050	4.45642e-154	93	462611	280	261
Veyo_73540_c0_seq1	pre-mrna-splicing factor slu7-like	939	gi|357144547|ref|XP_003573331.1|PREDICTED: pre-mRNA-splicing factor SLU7-like [Brachypodium distachyon]	XP_003573331	0.0	99	523857	294	292
Veyo_73580_c0_seq1	mpk14 - mapk	946	gi|474169671|gb|EMS57535.1|Mitogen-activated protein kinase 3 [Triticum urartu]	EMS57535	0.0	100	534643	275	275
Veyo_73584_c0_seq1	predicted protein	935	gi|326498813|dbj|BAK02392.1|predicted protein [Hordeum vulgare subsp. vulgare]	BAK02392	8.46324e-34	72	147517	160	116
Veyo_73625_c0_seq1	structural constituent of ribosome	1744	gi|357132604|ref|XP_003567919.1|PREDICTED: ribosomal L1 domain-containing protein CG13096-like [Brachypodium distachyon]	XP_003567919	1.91858e-131	86	415616	386	333
Veyo_73626_c0_seq1	threonyl-trna synthetase	1002	gi|357145515|ref|XP_003573669.1|PREDICTED: threonyl-tRNA synthetase, mitochondrial-like [Brachypodium distachyon]	XP_003573669	8.04395e-157	97	481485	255	248
Veyo_73667_c0_seq1	translation initiation factor eif-3 subunit 7	2110	gi|326533418|dbj|BAJ93681.1|predicted protein [Hordeum vulgare subsp. vulgare]	BAJ93681	0.0	94	932554	562	533
Veyo_73693_c0_seq1	3-oxo-5-alpha-steroid 4-dehydrogenase	1581	gi|326496749|dbj|BAJ98401.1|predicted protein [Hordeum vulgare subsp. vulgare] >gi|326525933|dbj|BAJ93143.1| predicted protein [Hordeum vulgare subsp. vulgare]	BAJ98401	0.0	92	558.14	354	326
Veyo_73703_c0_seq1	exocyst complex component 2-like	3315	gi|326508616|dbj|BAJ95830.1|predicted protein [Hordeum vulgare subsp. vulgare]	BAJ95830	0.0	94	1729.15	978	924
Veyo_73704_c0_seq1	salutaridine reductase-like	1337	gi|357164901|ref|XP_003580205.1|PREDICTED: salutaridine reductase-like [Brachypodium distachyon]	XP_003580205	0.0	91	537339	340	312
Veyo_73707_c0_seq1	isocitrate dehydrogenase	1661	gi|326532940|dbj|BAJ89315.1|predicted protein [Hordeum vulgare subsp. vulgare]	BAJ89315	0.0	98	812757	403	397
Veyo_73712_c0_seq1	kda proline-rich protein	408	gi|222629535|gb|EEE61667.1|hypothetical protein OsJ_16129 [Oryza sativa Japonica Group]	EEE61667	2.2637e-09	88	704774	43	38
Veyo_73762_c0_seq1	isocitrate dehydrogenase	1662	gi|326532940|dbj|BAJ89315.1|predicted protein [Hordeum vulgare subsp. vulgare]	BAJ89315	0.0	98	812757	403	397
Veyo_73766_c0_seq1	tpa: thioredoxin superfamily protein	421	gi|475625416|gb|EMT32963.1|Endoplasmic reticulum-Golgi intermediate compartment protein 1 [Aegilops tauschii]	EMT32963	2.51246e-26	93	125946	74	69
Veyo_73801_c0_seq1	electron carrier electron transporter iron ion binding protein	977	gi|326523007|dbj|BAJ88549.1|predicted protein [Hordeum vulgare subsp. vulgare]	BAJ88549	2.33301e-60	93	214927	139	130
Veyo_73895_c0_seq1	sumo-activating enzyme subunit 1a-like	1415	gi|357156719|ref|XP_003577553.1|PREDICTED: SUMO-activating enzyme subunit 1A-like [Brachypodium distachyon]	XP_003577553	0.0	95	590882	311	296
Veyo_73921_c0_seq1	acyl- binding protein 4	2525	gi|357122478|ref|XP_003562942.1|PREDICTED: acyl-CoA-binding domain-containing protein 4-like isoform 1 [Brachypodium distachyon]	XP_003562942	0.0	94	1151.35	656	623
Veyo_73976_c0_seq1	sulfotransferase 17	1314	gi|284434659|gb|ADB85371.1|putative flavonol 3-sulfotransferase [Phyllostachys edulis]	ADB85371	2.14002e-154	81	464922	320	260
Veyo_73987_c0_seq1	heparanase-like protein 3	2087	gi|326496030|dbj|BAJ90636.1|predicted protein [Hordeum vulgare subsp. vulgare]	BAJ90636	0.0	88	840491	528	467
Veyo_73989_c0_seq1	tpa: thioredoxin superfamily protein	423	gi|475625416|gb|EMT32963.1|Endoplasmic reticulum-Golgi intermediate compartment protein 1 [Aegilops tauschii]	EMT32963	2.51246e-26	93	125946	74	69
Veyo_73990_c0_seq1	at4g28740 f16a16_150	1330	gi|326520740|dbj|BAJ92733.1|predicted protein [Hordeum vulgare subsp. vulgare]	BAJ92733	3.81582e-130	92	403675	273	252
Veyo_74023_c0_seq1	predicted protein	600	gi|326498813|dbj|BAK02392.1|predicted protein [Hordeum vulgare subsp. vulgare]	BAK02392	1.17896e-05	54	666254	91	50
Veyo_74121_c0_seq1	transmembrane 9 superfamily member 4-like	1023	gi|224029305|gb|ACN33728.1|unknown [Zea mays]	ACN33728	5.31987e-122	100	378637	210	210
Veyo_74139_c0_seq1	tubby protein	1460	gi|75251373|sp|Q5QM27.1|TLP1_ORYSJRecName: Full=Tubby-like F-box protein 1; Short=OsTLP1; AltName: Full=Tubby-like F-box protein 9; Short=OsTLP9 >gi|56201923|dbj|BAD73373.1| Chain A, C-Terminal Domain Of Mouse Brain Tubby Protein-like [Oryza sativa Japonica Group] >gi|56202013|dbj|BAD73520.1| Chain A, C-Terminal Domain Of Mouse Brain Tubby Protein-like [Oryza sativa Japonica Group] >gi|125527229|…	Q5QM27	0.0	96	579711	331	319
Veyo_74165_c0_seq1	hypothetical protein F775_30432	838	gi|475555426|gb|EMT12432.1|hypothetical protein F775_30432 [Aegilops tauschii]	EMT12432	5.24775e-56	91	199904	124	114
Veyo_74173_c0_seq1	random slug protein 5-like	1678	gi|474022902|gb|EMS52940.1|hypothetical protein TRIUR3_05161 [Triticum urartu]	EMS52940	0.0	82	539265	410	339
Veyo_74319_c0_seq1	beta-adaptin-like protein a	2986	gi|357130537|ref|XP_003566904.1|PREDICTED: beta-adaptin-like protein A-like [Brachypodium distachyon]	XP_003566904	0.0	96	1531.54	826	799
Veyo_74469_c0_seq1	mannose-p-dolichol utilization defect 1 protein homolog	1246	gi|326495666|dbj|BAJ85929.1|predicted protein [Hordeum vulgare subsp. vulgare] >gi|326514622|dbj|BAJ96298.1| predicted protein [Hordeum vulgare subsp. vulgare]	BAJ85929	7.45469e-136	95	413.69	239	228
Veyo_74510_c0_seq1	tpa: argonaute family protein	441	gi|357165311|ref|XP_003580340.1|PREDICTED: protein argonaute 1B-like [Brachypodium distachyon]	XP_003580340	7.33016e-36	96	155606	79	76
Veyo_74547_c0_seq1	gdt1-like protein chloroplastic-like	891	gi|357137893|ref|XP_003570533.1|PREDICTED: GDT1-like protein 2, chloroplastic-like [Brachypodium distachyon]	XP_003570533	2.27601e-55	95	206838	130	124
Veyo_74577_c0_seq1	#NAME?	614	gi|357139449|ref|XP_003571294.1|PREDICTED: uncharacterized protein LOC100839214 [Brachypodium distachyon]	XP_003571294	1.24456e-14	100	885817	43	43
Veyo_74607_c0_seq1	phosphoadenosine phosphosulfate reductase family protein	2073	gi|357127884|ref|XP_003565607.1|PREDICTED: uncharacterized protein LOC100841014 [Brachypodium distachyon]	XP_003565607	0.0	94	952584	507	478
Veyo_74660_c0_seq1	flavonoid 7-o-methyltransferase	1272	gi|472902971|gb|EMS35720.1|5-pentadecatrienyl resorcinol O-methyltransferase [Triticum urartu]	EMS35720	5.15354e-164	84	489.96	362	307
Veyo_74679_c0_seq1	heparan-alpha-glucosaminide n-acetyltransferase-like	1052	gi|326505544|dbj|BAJ95443.1|predicted protein [Hordeum vulgare subsp. vulgare]	BAJ95443	1.07503e-147	95	447973	231	220
Veyo_74759_c0_seq1	seed specific protein bn15d14a	1744	gi|357111318|ref|XP_003557461.1|PREDICTED: uncharacterized protein LOC100827305 [Brachypodium distachyon]	XP_003557461	4.70614e-165	91	499975	376	343
Veyo_74832_c0_seq1	low quality protein: uncharacterized loc101222143	1295	gi|326490806|dbj|BAJ90070.1|predicted protein [Hordeum vulgare subsp. vulgare] >gi|326502670|dbj|BAJ98963.1| predicted protein [Hordeum vulgare subsp. vulgare] >gi|326511027|dbj|BAJ91861.1| predicted protein [Hordeum vulgare subsp. vulgare]	BAJ90070	3.30686e-99	74	323553	329	244
Veyo_74833_c0_seq1	mov34 mpn pad-1 family protein	1077	gi|357132731|ref|XP_003567982.1|PREDICTED: lys-63-specific deubiquitinase BRCC36-like [Brachypodium distachyon]	XP_003567982	5.86517e-128	86	397897	245	213
Veyo_74843_c0_seq1	probable e3 ubiquitin-protein ligase ari8-like	785	gi|326501808|dbj|BAK06396.1|predicted protein [Hordeum vulgare subsp. vulgare]	BAK06396	9.09918e-57	88	211.46	146	129
Veyo_74895_c0_seq1	hypothetical protein ZEAMMB73_716887	686	gi|413922626|gb|AFW62558.1|hypothetical protein ZEAMMB73_716887 [Zea mays]	AFW62558	3.55773e-12	97	820333	41	40
Veyo_74950_c0_seq1	hypothetical protein TRIUR3_27234	766	gi|473842913|gb|EMS47349.1|hypothetical protein TRIUR3_27234 [Triticum urartu]	EMS47349	1.07754e-43	81	167162	116	94
Veyo_74953_c0_seq1	ubiquitin thioesterase otu1	1005	gi|357150141|ref|XP_003575356.1|PREDICTED: ubiquitin thioesterase OTU1-like isoform 1 [Brachypodium distachyon] >gi|357150144|ref|XP_003575357.1| PREDICTED: ubiquitin thioesterase OTU1-like isoform 2 [Brachypodium distachyon]	XP_003575356	2.14001e-134	95	405216	208	198
Veyo_74978_c0_seq1	galactinol synthase	741	gi|139001750|dbj|BAF51565.1|galactinol synthase [Triticum aestivum]	BAF51565	3.36343e-30	81	137887	85	69
Veyo_75024_c0_seq1	serine threonine protein phosphatase 2a 59 kda regulatory subunit b eta isoform-like	685	gi|90265120|emb|CAC09487.2|H0811E11.3 [Oryza sativa Indica Group] >gi|116310481|emb|CAH67484.1| H0805A05.14 [Oryza sativa Indica Group]	CAC09487	1.06757e-59	87	219.55	126	110
Veyo_75041_c0_seq1	glucose-6-phosphate phosphate translocator 2	1502	gi|357116748|ref|XP_003560140.1|PREDICTED: glucose-6-phosphate/phosphate translocator 2, chloroplastic-like [Brachypodium distachyon]	XP_003560140	0.0	91	588186	377	346
Veyo_75195_c0_seq1	zinc finger (c3hc4-type ring finger) protein family-like	2241	gi|475555096|gb|EMT12366.1|hypothetical protein F775_05974 [Aegilops tauschii]	EMT12366	0.0	93	1005.74	591	551
Veyo_75217_c0_seq1	peroxisomal membrane protein pmp22-like	1003	gi|357140414|ref|XP_003571763.1|PREDICTED: peroxisomal membrane protein PMP22-like [Brachypodium distachyon]	XP_003571763	5.92621e-103	98	324709	183	180
Veyo_75220_c0_seq1	protein	1314	gi|357112569|ref|XP_003558081.1|PREDICTED: uncharacterized protein LOC100833733 [Brachypodium distachyon]	XP_003558081	9.46143e-115	95	360918	241	229
Veyo_75314_c0_seq1	peptidyl-prolyl cis-trans isomerase d	2396	gi|326509697|dbj|BAJ87064.1|predicted protein [Hordeum vulgare subsp. vulgare]	BAJ87064	7.80527e-105	92	359762	211	196
Veyo_75319_c0_seq1	transcription factor hy5-like	1267	gi|326521052|dbj|BAJ96729.1|predicted protein [Hordeum vulgare subsp. vulgare]	BAJ96729	3.82687e-58	95	211.46	156	149
Veyo_75320_c0_seq1	nitrate-induced noi protein	872	gi|357163002|ref|XP_003579593.1|PREDICTED: RPM1-interacting protein 4-like [Brachypodium distachyon]	XP_003579593	1.26907e-88	84	287.73	201	169
Veyo_75355_c0_seq1	udp-glucose flavonoid-3-o-glucosyltransferase	1699	gi|326501868|dbj|BAK06426.1|predicted protein [Hordeum vulgare subsp. vulgare] >gi|326532996|dbj|BAJ89343.1| predicted protein [Hordeum vulgare subsp. vulgare]	BAK06426	4.99291e-151	81	466077	453	368
Veyo_75405_c0_seq1	phytochrome c	1690	gi|119926110|emb|CAC82798.2|phytochrome C [Triticum aestivum]	CAC82798	0.0	97	1049.27	563	547
Veyo_75426_c0_seq1	cytochrome p450-like protein	1362	gi|326521226|dbj|BAJ96816.1|predicted protein [Hordeum vulgare subsp. vulgare]	BAJ96816	0.0	97	718768	374	366
Veyo_75437_c0_seq1	PREDICTED: uncharacterized protein LOC100825355	1139	gi|357116300|ref|XP_003559920.1|PREDICTED: uncharacterized protein LOC100825355 [Brachypodium distachyon]	XP_003559920	1.37928e-94	79	307.76	238	189
Veyo_75527_c0_seq1	glycogen synthase kinase	1231	gi|357131908|ref|XP_003567575.1|PREDICTED: shaggy-related protein kinase alpha-like [Brachypodium distachyon]	XP_003567575	0.0	94	583178	324	307
Veyo_75545_c0_seq1	bel1-like homeodomain protein 1	1332	gi|326518332|dbj|BAJ88195.1|predicted protein [Hordeum vulgare subsp. vulgare]	BAJ88195	6.63926e-92	75	304294	307	231
Veyo_75584_c0_seq1	outer plastidial membrane protein porin	1219	gi|473841839|gb|EMS47295.1|Outer plastidial membrane protein porin [Triticum urartu]	EMS47295	1.07431e-162	94	482641	272	257
Veyo_75592_c0_seq1	small nuclear ribonucleoprotein sm d1	741	gi|326498561|dbj|BAJ98708.1|predicted protein [Hordeum vulgare subsp. vulgare]	BAJ98708	1.53724e-27	98	124.79	63	62
Veyo_75601_c0_seq1	predicted protein	966	gi|326487582|dbj|BAK05463.1|predicted protein [Hordeum vulgare subsp. vulgare]	BAK05463	1.53455e-76	88	256144	181	161
Veyo_75610_c0_seq1	ap-4 complex subunit epsilon-like	3601	gi|326528153|dbj|BAJ89128.1|predicted protein [Hordeum vulgare subsp. vulgare]	BAJ89128	0.0	95	1697.95	962	916
Veyo_75617_c0_seq1	gdp-l-galactose phosphorylase 1-like	1428	gi|474234673|gb|EMS59556.1|hypothetical protein TRIUR3_01198 [Triticum urartu]	EMS59556	0.0	84	558525	366	310
Veyo_75655_c0_seq1	hypothetical protein F775_00563	892	gi|475592036|gb|EMT21955.1|hypothetical protein F775_00563 [Aegilops tauschii]	EMT21955	8.06628e-14	51	912781	195	101
Veyo_75668_c0_seq1	protein hasty 1-like	1455	gi|242057365|ref|XP_002457828.1|hypothetical protein SORBIDRAFT_03g014460 [Sorghum bicolor] >gi|241929803|gb|EES02948.1| hypothetical protein SORBIDRAFT_03g014460 [Sorghum bicolor]	XP_002457828	1.37777e-05	45	731738	239	109
Veyo_75702_c0_seq1	glyoxysomal fatty acid beta-oxidation multifunctional protein mfp-a	1703	gi|326494018|dbj|BAJ85471.1|predicted protein [Hordeum vulgare subsp. vulgare]	BAJ85471	0.0	92	953355	524	485
Veyo_75709_c0_seq1	fam203 family protein ddb_g0276861-like	1044	gi|357146129|ref|XP_003573885.1|PREDICTED: FAM203 family protein DDB_G0276861-like [Brachypodium distachyon]	XP_003573885	3.05067e-154	97	461455	274	267
Veyo_75732_c0_seq1	protein srg1	510	gi|474176013|gb|EMS57776.1|Protein SRG1 [Triticum urartu]	EMS57776	4.16469e-25	87	120168	72	63
Veyo_75733_c0_seq1	vesicle-associated protein 1-2-like	1258	gi|357164957|ref|XP_003580222.1|PREDICTED: vesicle-associated protein 1-2-like isoform 1 [Brachypodium distachyon]	XP_003580222	6.47546e-99	88	319701	230	204
Veyo_75748_c0_seq1	protein phosphatase 2c	1684	gi|326528301|dbj|BAJ93332.1|predicted protein [Hordeum vulgare subsp. vulgare]	BAJ93332	0.0	95	538.11	385	368
Veyo_75786_c0_seq1	structural constituent of ribosome	691	gi|357167985|ref|XP_003581426.1|PREDICTED: 50S ribosomal protein L30-like [Brachypodium distachyon]	XP_003581426	5.83783e-48	97	177178	91	89
Veyo_75859_c0_seq1	protein phosphatase type-2c	1160	gi|474241671|gb|EMS59822.1|putative protein phosphatase 2C 11 [Triticum urartu]	EMS59822	0.0	97	575859	292	284
Veyo_75884_c0_seq1	26s proteasome non-atpase regulatory subunit 6	456	gi|326505436|dbj|BAJ95389.1|predicted protein [Hordeum vulgare subsp. vulgare]	BAJ95389	1.54094e-66	96	230.72	122	118
Veyo_75905_c0_seq1	bah and coiled-coil domain-containing protein 1-like	1102	gi|357111308|ref|XP_003557456.1|PREDICTED: BAH and coiled-coil domain-containing protein 1-like [Brachypodium distachyon]	XP_003557456	5.57876e-146	98	436417	219	216
Veyo_76009_c0_seq1	pre-rrna-processing protein tsr1 homolog	2930	gi|357124339|ref|XP_003563858.1|PREDICTED: pre-rRNA-processing protein TSR1 homolog [Brachypodium distachyon]	XP_003563858	0.0	94	1340.87	786	742
Veyo_76038_c0_seq1	protein phosphatase type-2c	1161	gi|474241671|gb|EMS59822.1|putative protein phosphatase 2C 11 [Triticum urartu]	EMS59822	0.0	97	575859	292	284
Veyo_76102_c0_seq1	probable beta-d-xylosidase 2-like	2650	gi|326523729|dbj|BAJ93035.1|predicted protein [Hordeum vulgare subsp. vulgare]	BAJ93035	0.0	92	1354.73	780	720
Veyo_76131_c0_seq1	aminopeptidase c	2310	gi|357112748|ref|XP_003558169.1|PREDICTED: uncharacterized protein LOC100835264 [Brachypodium distachyon]	XP_003558169	0.0	95	1258.05	673	645
Veyo_76134_c0_seq1	calcineurin-like phosphoesterase	1317	gi|326533508|dbj|BAK05285.1|predicted protein [Hordeum vulgare subsp. vulgare]	BAK05285	0.0	97	553132	300	292
Veyo_76163_c0_seq1	guanine nucleotide-binding protein alpha-2 subunit	3208	gi|357110686|ref|XP_003557147.1|PREDICTED: uncharacterized protein LOC100835257 [Brachypodium distachyon]	XP_003557147	0.0	89	1390.17	844	757
Veyo_76171_c0_seq1	loricrin-like protein	1768	gi|473890004|gb|EMS48571.1|hypothetical protein TRIUR3_18004 [Triticum urartu]	EMS48571	0.0	94	777704	424	400
Veyo_76179_c0_seq1	3-deoxy-manno-octulosonate cytidylyltransferase	910	gi|326522046|dbj|BAK04151.1|predicted protein [Hordeum vulgare subsp. vulgare]	BAK04151	1.22845e-141	97	425631	214	209
Veyo_76180_c0_seq1	plasma membrane h+ atpase	3025	gi|357111276|ref|XP_003557440.1|PREDICTED: plasma membrane ATPase 1-like [Brachypodium distachyon]	XP_003557440	0.0	99	1556.58	890	884
Veyo_76181_c0_seq1	plasma membrane intrinsic protein	372	gi|115383185|gb|ABI96813.1|plasma membrane intrinsic protein [Triticum aestivum]	ABI96813	1.29688e-31	97	136346	69	67
Veyo_76202_c0_seq1	heat shock protein 90	1159	gi|84873907|gb|ABC67965.1|heat shock protein XF20-1 [Triticum aestivum]	ABC67965	8.16264e-44	77	175252	140	108
Veyo_76256_c0_seq1	ubiquitin carboxyl-terminal hydrolase 9	2698	gi|357145636|ref|XP_003573712.1|PREDICTED: ubiquitin carboxyl-terminal hydrolase 10-like [Brachypodium distachyon]	XP_003573712	0.0	90	1460.28	843	760
Veyo_76313_c0_seq1	valyl-trna synthetase	3415	gi|218199135|gb|EEC81562.1|hypothetical protein OsI_25003 [Oryza sativa Indica Group]	EEC81562	0.0	96	1778.84	939	910
Veyo_76339_c0_seq1	vip1 protein	1027	gi|6996142|emb|CAB75505.1|VIP1 protein [Avena fatua]	CAB75505	3.10926e-29	82	135191	184	152
Veyo_76363_c0_seq1	#NAME?	767	gi|326514340|dbj|BAJ96157.1|predicted protein [Hordeum vulgare subsp. vulgare]	BAJ96157	8.01084e-128	93	395586	248	231
Veyo_76458_c0_seq1	ketose-bisphosphate aldolase class-ii-like protein	1938	gi|357118191|ref|XP_003560841.1|PREDICTED: uncharacterized protein LOC100843117 [Brachypodium distachyon]	XP_003560841	0.0	91	1021.54	618	564
Veyo_76535_c0_seq1	ef hand family protein	601	gi|115473387|ref|NP_001060292.1|Os07g0619200 [Oryza sativa Japonica Group] >gi|113611828|dbj|BAF22206.1| Os07g0619200, partial [Oryza sativa Japonica Group]	NP_001060292	2.76881e-40	91	155992	92	84
Veyo_76552_c0_seq1	bah and coiled-coil domain-containing protein 1-like	1103	gi|357111308|ref|XP_003557456.1|PREDICTED: BAH and coiled-coil domain-containing protein 1-like [Brachypodium distachyon]	XP_003557456	6.02161e-146	98	436417	219	216
Veyo_76592_c0_seq1	hypothetical protein F775_01387	2149	gi|475548903|gb|EMT11176.1|hypothetical protein F775_01387 [Aegilops tauschii]	EMT11176	0.0	92	876315	554	512
Veyo_76627_c0_seq1	dead-box atp-dependent rna helicase family protein	2120	gi|357121637|ref|XP_003562524.1|PREDICTED: DEAD-box ATP-dependent RNA helicase 10-like [Brachypodium distachyon]	XP_003562524	0.0	97	825469	430	419
Veyo_76641_c0_seq1	hypothetical protein F775_01387	2145	gi|475548903|gb|EMT11176.1|hypothetical protein F775_01387 [Aegilops tauschii]	EMT11176	0.0	92	876315	554	512
Veyo_76662_c0_seq1	histone acetyltransferase	1641	gi|473848137|gb|EMS47438.1|Putative MYST-like histone acetyltransferase 1 [Triticum urartu]	EMS47438	0.0	99	835099	407	405
Veyo_76672_c0_seq1	elmo domain-containing protein 2	1557	gi|326499544|dbj|BAJ86083.1|predicted protein [Hordeum vulgare subsp. vulgare]	BAJ86083	1.12244e-162	98	486493	260	257
Veyo_76689_c0_seq1	rna recognition motif-containing protein	1198	gi|474043722|gb|EMS53415.1|RNA-binding protein Musashi-like protein 2 [Triticum urartu]	EMS53415	1.746e-43	95	173326	90	86
Veyo_76720_c0_seq1	ribosome maturation protein sbds-like	1289	gi|357165894|ref|XP_003580530.1|PREDICTED: ribosome maturation protein SBDS-like [Brachypodium distachyon]	XP_003580530	0.0	94	557.37	307	291
Veyo_76768_c0_seq1	myosin id heavy chain-like	939	gi|326491843|dbj|BAJ98146.1|predicted protein [Hordeum vulgare subsp. vulgare]	BAJ98146	1.8608e-125	93	379407	217	203
Veyo_76838_c0_seq1	stomatal cytokinesis defective scd1 protein	2485	gi|357135302|ref|XP_003569249.1|PREDICTED: myotubularin-related protein 5-like isoform 2 [Brachypodium distachyon]	XP_003569249	0.0	97	1422.14	762	745
Veyo_76839_c0_seq1	cell division protein homolog 2- chloroplastic-like	1045	gi|357133477|ref|XP_003568351.1|PREDICTED: cell division protein ftsZ homolog 2-2, chloroplastic-like [Brachypodium distachyon]	XP_003568351	2.5434e-159	97	476863	249	244
Veyo_76880_c0_seq1	ninja-family protein mc410-like	2108	gi|326515394|dbj|BAK03610.1|predicted protein [Hordeum vulgare subsp. vulgare]	BAK03610	0.0	86	696427	453	393
Veyo_76913_c0_seq1	cyclophilin-like peptidyl-prolyl cis-trans isomerase family protein	1422	gi|115472055|ref|NP_001059626.1|Os07g0476500 [Oryza sativa Japonica Group] >gi|34394822|dbj|BAC84234.1| peptidyl-prolyl cis-trans isomerase -related-like protein [Oryza sativa Japonica Group] >gi|113611162|dbj|BAF21540.1| Os07g0476500 [Oryza sativa Japonica Group] >gi|215694735|dbj|BAG89926.1| unnamed protein product [Oryza sativa Japonica Group] >gi|218199589|gb|EEC82016.1| hypothetical protein …	NP_001059626	9.77874e-141	95	427943	232	221
Veyo_76930_c0_seq1	tpa: homeodomain-like transcription factor superfamily protein	991	gi|32488566|emb|CAE03109.1|OSJNBa0067K08.3 [Oryza sativa Japonica Group] >gi|116310374|emb|CAH67386.1| OSIGBa0159F11.10 [Oryza sativa Indica Group] >gi|125548872|gb|EAY94694.1| hypothetical protein OsI_16471 [Oryza sativa Indica Group] >gi|125590869|gb|EAZ31219.1| hypothetical protein OsJ_15317 [Oryza sativa Japonica Group]	CAE03109	5.23263e-102	98	323939	212	208
Veyo_76953_c0_seq1	duf246 domain-containing protein at1g04910-like	1887	gi|475489789|gb|EMT03456.1|hypothetical protein F775_30563 [Aegilops tauschii]	EMT03456	0.0	96	919457	468	452
Veyo_77113_c0_seq1	gamma-tubulin complex component 2	1080	gi|357126213|ref|XP_003564783.1|PREDICTED: uncharacterized protein LOC100824169 [Brachypodium distachyon]	XP_003564783	4.69981e-83	87	274633	172	151
Veyo_77116_c0_seq1	ctd small phosphatase-like protein 2	1767	gi|475613402|gb|EMT28761.1|CTD small phosphatase-like protein 2 [Aegilops tauschii]	EMT28761	0.0	88	720309	445	394
Veyo_77180_c0_seq1	exosome complex component rrp41-like	1126	gi|357132600|ref|XP_003567917.1|PREDICTED: exosome complex component RRP41-like [Brachypodium distachyon]	XP_003567917	5.73099e-152	98	452981	242	239
Veyo_77188_c0_seq1	polypyrimidine tract-binding protein homolog 3-like	1134	gi|357133525|ref|XP_003568375.1|PREDICTED: polypyrimidine tract-binding protein homolog 3-like [Brachypodium distachyon]	XP_003568375	3.49217e-168	98	501901	277	272
Veyo_77189_c0_seq1	serine threonine protein phosphatase 2a 59 kda regulatory subunit b eta isoform-like	1487	gi|475567305|gb|EMT15241.1|Serine/threonine protein phosphatase 2A 59 kDa regulatory subunit B' eta isoform [Aegilops tauschii]	EMT15241	0.0	95	571237	293	280
Veyo_77197_c0_seq1	equilibrative nucleoside transporter	1744	gi|326509003|dbj|BAJ86894.1|predicted protein [Hordeum vulgare subsp. vulgare]	BAJ86894	0.0	94	716842	418	397
Veyo_77213_c0_seq1	hypothetical protein F775_17848	1111	gi|475488627|gb|EMT03376.1|hypothetical protein F775_17848 [Aegilops tauschii]	EMT03376	1.61885e-78	64	272707	329	213
Veyo_77224_c0_seq1	peptide-n -(n-acetyl-beta-glucosaminyl)asparagine amidase	2485	gi|357122733|ref|XP_003563069.1|PREDICTED: peptide-N(4)-(N-acetyl-beta-glucosaminyl)asparagine amidase-like [Brachypodium distachyon]	XP_003563069	0.0	90	1222.99	721	655
Veyo_77355_c0_seq1	wrky transcription factor 11	1345	gi|115460384|ref|NP_001053792.1|Os04g0605100 [Oryza sativa Japonica Group] >gi|38346908|emb|CAE03880.2| OSJNBb0015N08.8 [Oryza sativa Japonica Group] >gi|46394390|tpg|DAA05133.1| TPA_inf: WRKY transcription factor 68 [Oryza sativa (indica cultivar-group)] >gi|113565363|dbj|BAF15706.1| Os04g0605100 [Oryza sativa Japonica Group] >gi|125549624|gb|EAY95446.1| hypothetical protein OsI_17287 [Oryza sat…	NP_001053792	3.37697e-110	80	351673	283	228
Veyo_77369_c0_seq1	prostaglandin e synthase 2-like	1205	gi|326527177|dbj|BAK04530.1|predicted protein [Hordeum vulgare subsp. vulgare]	BAK04530	5.96207e-172	96	507679	265	255
Veyo_77400_c0_seq1	sphingoid long-chain bases kinase 1-like	2980	gi|357165038|ref|XP_003580249.1|PREDICTED: sphingoid long-chain bases kinase 1-like [Brachypodium distachyon]	XP_003580249	0.0	94	1304.27	750	707
Veyo_77417_c0_seq1	kelch domain-containing protein 4-like	933	gi|115459052|ref|NP_001053126.1|Os04g0483600 [Oryza sativa Japonica Group] >gi|113564697|dbj|BAF15040.1| Os04g0483600 [Oryza sativa Japonica Group]	NP_001053126	1.22419e-71	94	257684	185	175
Veyo_77478_c0_seq1	uncharacterized loc101211925	907	gi|326492834|dbj|BAJ90273.1|predicted protein [Hordeum vulgare subsp. vulgare]	BAJ90273	3.79866e-20	63	111694	163	103
Veyo_77531_c0_seq1	protein	1547	gi|357123649|ref|XP_003563521.1|PREDICTED: uncharacterized protein LOC100822720 [Brachypodium distachyon]	XP_003563521	0.0	90	545043	361	328
Veyo_77565_c0_seq1	dead-box atp-dependent rna helicase family protein	2139	gi|357121637|ref|XP_003562524.1|PREDICTED: DEAD-box ATP-dependent RNA helicase 10-like [Brachypodium distachyon]	XP_003562524	0.0	97	825469	430	419
Veyo_77652_c0_seq1	f-box wd-40 repeat-containing protein at5g21040-like	2031	gi|475604019|gb|EMT25602.1|F-box/WD-40 repeat-containing protein [Aegilops tauschii]	EMT25602	0.0	90	1014.22	575	522
Veyo_77698_c0_seq1	f-box wd-40 repeat-containing protein at5g21040-like	2030	gi|475604019|gb|EMT25602.1|F-box/WD-40 repeat-containing protein [Aegilops tauschii]	EMT25602	0.0	90	1014.22	575	522
Veyo_77719_c0_seq1	myb family transcription factor apl	1820	gi|359952792|gb|AEV91186.1|MYB-related protein [Triticum aestivum]	AEV91186	0.0	92	543502	438	403
Veyo_77760_c0_seq1	endoribonuclease e-like protein	1693	gi|475626725|gb|EMT33453.1|hypothetical protein F775_08442 [Aegilops tauschii]	EMT33453	0.0	94	694886	372	353
Veyo_77800_c0_seq1	amelogenin precursor like protein	1113	gi|475605868|gb|EMT26223.1|Transcription factor bHLH47 [Aegilops tauschii]	EMT26223	2.18101e-148	88	444121	260	231
Veyo_77812_c0_seq1	protein	3633	gi|326495110|dbj|BAJ85651.1|predicted protein [Hordeum vulgare subsp. vulgare]	BAJ85651	0.0	89	1474.92	865	774
Veyo_77907_c0_seq1	chromatin structure-remodeling complex protein bsh	1311	gi|474349125|gb|EMS62932.1|Chromatin structure-remodeling complex protein BSH [Triticum urartu]	EMS62932	3.54732e-146	94	440269	238	226
Veyo_77954_c0_seq1	protein strubbelig-receptor family 3-like	2433	gi|326510451|dbj|BAJ87442.1|predicted protein [Hordeum vulgare subsp. vulgare]	BAJ87442	0.0	90	949503	655	595
Veyo_77975_c0_seq1	predicted protein	558	gi|326533674|dbj|BAK05368.1|predicted protein [Hordeum vulgare subsp. vulgare]	BAK05368	7.07364e-17	97	935893	49	48
Veyo_78048_c0_seq1	galactose-1-phosphate uridyl transferase-like protein	1362	gi|326511110|dbj|BAJ87569.1|predicted protein [Hordeum vulgare subsp. vulgare] >gi|326517090|dbj|BAJ99911.1| predicted protein [Hordeum vulgare subsp. vulgare]	BAJ87569	0.0	92	581252	346	321
Veyo_78058_c0_seq1	omega-hydroxypalmitate o-feruloyl transferase	1678	gi|326501968|dbj|BAK06476.1|predicted protein [Hordeum vulgare subsp. vulgare]	BAK06476	0.0	91	600897	444	408
Veyo_78072_c0_seq1	cytochrome c subunit vib family protein	700	gi|357147902|ref|XP_003574537.1|PREDICTED: uncharacterized protein LOC100833101 [Brachypodium distachyon]	XP_003574537	1.01357e-56	98	199904	100	98
Veyo_78170_c0_seq1	dna-binding protein	2255	gi|6958202|gb|AAF32491.1|AF091837_1DNA-binding protein [Triticum aestivum]	AAF32491	0.0	90	874389	613	557
Veyo_78203_c0_seq1	n-acetylglucosaminyltransferase iii	712	gi|326487494|dbj|BAJ89731.1|predicted protein [Hordeum vulgare subsp. vulgare]	BAJ89731	5.50755e-59	94	214542	110	104
Veyo_78226_c0_seq1	tpa: jumonji-like transcription factor family protein	1794	gi|326508602|dbj|BAJ95823.1|predicted protein [Hordeum vulgare subsp. vulgare]	BAJ95823	0.0	90	607.06	398	361
Veyo_78231_c0_seq1	probable phosphoribosylformylglycinamidine chloroplastic mitochondrial-like	1798	gi|475556555|gb|EMT12667.1|Putative phosphoribosylformylglycinamidine synthase, chloroplastic [Aegilops tauschii]	EMT12667	0.0	95	949503	515	491
Veyo_78348_c0_seq1	PREDICTED: uncharacterized protein LOC100829870	2659	gi|357167046|ref|XP_003580977.1|PREDICTED: uncharacterized protein LOC100829870 [Brachypodium distachyon]	XP_003580977	1.11904e-139	65	451.44	493	325
Veyo_78353_c0_seq1	expp1 protein precursor	1241	gi|357120244|ref|XP_003561838.1|PREDICTED: uncharacterized protein LOC100825689 [Brachypodium distachyon]	XP_003561838	9.12004e-110	96	347051	218	211
Veyo_78421_c0_seq1	serine threonine protein	930	gi|475605828|gb|EMT26207.1|Serine/threonine-protein kinase CTR1 [Aegilops tauschii]	EMT26207	0.0	98	582408	276	273
Veyo_78422_c0_seq1	polynucleotide adenylyltransferase family protein	2198	gi|357163185|ref|XP_003579651.1|PREDICTED: uncharacterized protein LOC100821667 [Brachypodium distachyon]	XP_003579651	0.0	94	910212	540	512
Veyo_78437_c0_seq1	phosphomannomutase phosphoglucomutase-like	1521	gi|326531324|dbj|BAK05013.1|predicted protein [Hordeum vulgare subsp. vulgare]	BAK05013	0.0	96	783097	427	410
Veyo_78472_c0_seq1	bsd domain containing protein	1283	gi|326523507|dbj|BAJ92924.1|predicted protein [Hordeum vulgare subsp. vulgare]	BAJ92924	1.89027e-164	77	496893	414	321
Veyo_78538_c0_seq1	dihydrolipoyllysine-residue acetyltransferase component of pyruvatedehydrogenase complex	2046	gi|357131968|ref|XP_003567605.1|PREDICTED: lipoamide acyltransferase component of branched-chain alpha-keto acid dehydrogenase complex, mitochondrial-like isoform 1 [Brachypodium distachyon]	XP_003567605	0.0	92	775393	453	418
Veyo_78540_c0_seq1	chromodomain-helicase-dna-binding protein 4	2950	gi|357119016|ref|XP_003561242.1|PREDICTED: uncharacterized protein LOC100842921 [Brachypodium distachyon]	XP_003561242	0.0	86	1202.58	789	686
Veyo_78611_c0_seq1	alpha-l-fucosidase 2 precursor	1147	gi|326518814|dbj|BAJ92568.1|predicted protein [Hordeum vulgare subsp. vulgare] >gi|326525895|dbj|BAJ93124.1| predicted protein [Hordeum vulgare subsp. vulgare] >gi|326534026|dbj|BAJ89363.1| predicted protein [Hordeum vulgare subsp. vulgare]	BAJ92568	0.0	92	531561	288	265
Veyo_78625_c0_seq1	histone deacetylase	1547	gi|357145870|ref|XP_003573796.1|PREDICTED: histone deacetylase 6-like [Brachypodium distachyon]	XP_003573796	0.0	95	775778	416	398
Veyo_78680_c0_seq1	28s ribosomal protein mitochondrial-like	1840	gi|357111226|ref|XP_003557415.1|PREDICTED: 28S ribosomal protein S29, mitochondrial-like [Brachypodium distachyon]	XP_003557415	0.0	96	788104	417	403
Veyo_78751_c0_seq1	wd repeat-containing protein 74-like	1829	gi|475627910|gb|EMT33825.1|hypothetical protein F775_29855 [Aegilops tauschii]	EMT33825	0.0	90	761.14	486	439
Veyo_78850_c0_seq1	PREDICTED: uncharacterized protein LOC100844156	1204	gi|357125997|ref|XP_003564675.1|PREDICTED: uncharacterized protein LOC100844156 [Brachypodium distachyon]	XP_003564675	2.41614e-118	77	370163	298	231
Veyo_78899_c0_seq1	phosphomannomutase phosphoglucomutase-like	1523	gi|326531324|dbj|BAK05013.1|predicted protein [Hordeum vulgare subsp. vulgare]	BAK05013	0.0	96	783097	427	410
Veyo_78986_c0_seq1	PREDICTED: uncharacterized protein LOC100825270	1097	gi|357122141|ref|XP_003562774.1|PREDICTED: uncharacterized protein LOC100825270 [Brachypodium distachyon]	XP_003562774	6.71165e-23	88	118242	165	146
Veyo_79172_c0_seq1	tpa: c3hc zinc finger-like family protein	1602	gi|473759101|gb|EMS45768.1|NIPA-like protein [Triticum urartu]	EMS45768	0.0	89	613994	380	339
Veyo_79186_c0_seq1	atp binding protein	1067	gi|326518112|dbj|BAK07308.1|predicted protein [Hordeum vulgare subsp. vulgare]	BAK07308	0.0	94	662529	354	333
Veyo_79233_c0_seq1	hypothetical protein F775_17525	1368	gi|475525581|gb|EMT07180.1|hypothetical protein F775_17525 [Aegilops tauschii]	EMT07180	1.70457e-124	76	389808	319	243
Veyo_79240_c0_seq1	probable inactive receptor kinase at5g58300-like	1801	gi|326518088|dbj|BAK07296.1|predicted protein [Hordeum vulgare subsp. vulgare]	BAK07296	0.0	92	706827	496	459
Veyo_79395_c0_seq1	unnamed protein product	380	gi|297740844|emb|CBI31026.3|unnamed protein product [Vitis vinifera]	CBI31026	1.84204e-06	79	662402	44	35
Veyo_79419_c0_seq1	6-phosphofructokinase 2-like	1744	gi|326492478|dbj|BAK02022.1|predicted protein [Hordeum vulgare subsp. vulgare]	BAK02022	0.0	97	807749	434	421
Veyo_79482_c0_seq1	auxin-induced protein 5ng4	1561	gi|475581244|gb|EMT18779.1|Auxin-induced protein 5NG4 [Aegilops tauschii]	EMT18779	0.0	87	585104	396	348
Veyo_79549_c0_seq1	protein plastid movement impaired 2-like	678	gi|475604046|gb|EMT25610.1|hypothetical protein F775_20002 [Aegilops tauschii]	EMT25610	1.17729e-47	95	189119	164	156
Veyo_79579_c0_seq1	acid phosphatase vanadium-dependent haloperoxidase related	775	gi|326512800|dbj|BAK03307.1|predicted protein [Hordeum vulgare subsp. vulgare] >gi|326517984|dbj|BAK07244.1| predicted protein [Hordeum vulgare subsp. vulgare]	BAK03307	1.63633e-62	90	218009	187	170
Veyo_79581_c0_seq1	palmitoyl-protein thioesterase 1	1326	gi|326497029|dbj|BAK02099.1|predicted protein [Hordeum vulgare subsp. vulgare] >gi|326533874|dbj|BAJ93710.1| predicted protein [Hordeum vulgare subsp. vulgare]	BAK02099	0.0	94	561607	301	284
Veyo_79620_c0_seq1	cbl-interacting protein kinase 11	2263	gi|475547737|gb|EMT10937.1|CBL-interacting protein kinase 26 [Aegilops tauschii]	EMT10937	0.0	94	726857	445	420
Veyo_79674_c0_seq1	dof zinc finger	2025	gi|326519618|dbj|BAK00182.1|predicted protein [Hordeum vulgare subsp. vulgare]	BAK00182	8.70708e-95	77	320857	321	248
Veyo_79718_c0_seq1	endoglucanase 22	506	gi|475573460|gb|EMT16756.1|Endoglucanase 22 [Aegilops tauschii]	EMT16756	0.0448008	66	550694	45	30
Veyo_79774_c0_seq1	glutathione s-transferase 6	1093	gi|475535408|gb|EMT08741.1|hypothetical protein F775_09762 [Aegilops tauschii]	EMT08741	8.77148e-146	95	436032	223	213
Veyo_79853_c0_seq1	beta-glucosidase 44	1746	gi|359828768|gb|AEV76986.1|beta-glucosidase 4, partial [Triticum aestivum]	AEV76986	0.0	94	867.84	484	456
Veyo_79865_c0_seq1	zinc finger ccch domain-containing protein	2601	gi|326500756|dbj|BAJ95044.1|predicted protein [Hordeum vulgare subsp. vulgare] >gi|326524157|dbj|BAJ97089.1| predicted protein [Hordeum vulgare subsp. vulgare]	BAJ95044	0.0	86	870152	687	593
Veyo_79942_c0_seq1	probable xyloglucan glycosyltransferase 12-like	858	gi|357113936|ref|XP_003558757.1|PREDICTED: probable xyloglucan glycosyltransferase 9-like [Brachypodium distachyon]	XP_003558757	1.54897e-29	81	141354	195	158
Veyo_80063_c0_seq1	strictosidine synthase 1	2247	gi|357119570|ref|XP_003561509.1|PREDICTED: uncharacterized protein LOC100830173 [Brachypodium distachyon]	XP_003561509	9.37532e-169	76	522316	398	306
Veyo_80161_c0_seq1	senescence-associated-like protein	1758	gi|326494892|dbj|BAJ85541.1|predicted protein [Hordeum vulgare subsp. vulgare]	BAJ85541	0.0	92	803512	461	426
Veyo_80182_c0_seq1	serine threonine protein	927	gi|475605828|gb|EMT26207.1|Serine/threonine-protein kinase CTR1 [Aegilops tauschii]	EMT26207	0.0	98	582408	276	273
Veyo_80198_c0_seq1	plasma membrane-type calcium atpase	2387	gi|357113525|ref|XP_003558553.1|PREDICTED: calcium-transporting ATPase 2, plasma membrane-type-like [Brachypodium distachyon]	XP_003558553	0.0	98	1477.23	778	763
Veyo_80364_c0_seq1	subtilisin-like protease	2508	gi|326510033|dbj|BAJ87233.1|predicted protein [Hordeum vulgare subsp. vulgare]	BAJ87233	0.0	90	1197.19	729	657
Veyo_80414_c0_seq1	dof zinc finger protein	2161	gi|475536612|gb|EMT08945.1|Dof zinc finger protein [Aegilops tauschii]	EMT08945	0.0	85	776548	562	482
Veyo_80491_c0_seq1	aspartic proteinase	2163	gi|357135633|ref|XP_003569413.1|PREDICTED: aspartic proteinase oryzasin-1-like [Brachypodium distachyon]	XP_003569413	0.0	84	870537	561	472
Veyo_80544_c0_seq1	tpa: protein kinase superfamily protein	1564	gi|357122125|ref|XP_003562766.1|PREDICTED: probable serine/threonine-protein kinase At1g54610-like [Brachypodium distachyon]	XP_003562766	0.0	86	568926	371	320
Veyo_80627_c0_seq1	latex-abundant protein	1120	gi|326490624|dbj|BAJ89979.1|predicted protein [Hordeum vulgare subsp. vulgare]	BAJ89979	2.86491e-173	95	513457	322	307
Veyo_80657_c0_seq1	formin-like protein 20-like	2045	gi|475612427|gb|EMT28408.1|Formin-like protein 5 [Aegilops tauschii]	EMT28408	0.0	97	760755	390	381
Veyo_80735_c0_seq1	eto1-like protein 1-like	3448	gi|357111385|ref|XP_003557494.1|PREDICTED: ETO1-like protein 1-like [Brachypodium distachyon]	XP_003557494	0.0	96	1654.8	886	855
Veyo_80740_c0_seq1	protein	2613	gi|326503892|dbj|BAK02732.1|predicted protein [Hordeum vulgare subsp. vulgare]	BAK02732	0.0	74	778089	782	580
Veyo_80759_c0_seq1	PREDICTED: uncharacterized protein LOC100821564	1598	gi|357165002|ref|XP_003580237.1|PREDICTED: uncharacterized protein LOC100821564 [Brachypodium distachyon]	XP_003580237	0.0	88	660218	430	382
Veyo_80761_c0_seq1	heat stress transcription factor a-2a	548	gi|475627588|gb|EMT33702.1|Heat stress transcription factor A-2a [Aegilops tauschii]	EMT33702	4.04662e-05	71	65855	69	49
Veyo_80780_c0_seq1	4-hydroxyphenylacetaldehyde oxime monooxygenase	1897	gi|326514362|dbj|BAJ96168.1|predicted protein [Hordeum vulgare subsp. vulgare]	BAJ96168	0.0	91	828935	506	464
Veyo_80826_c0_seq1	jasmonate-induced protein	886	gi|226494771|ref|NP_001147005.1|LOC100280615 [Zea mays] >gi|195606394|gb|ACG25027.1| jasmonate-induced protein [Zea mays]	NP_001147005	4.0752e-84	75	273092	209	158
Veyo_80873_c0_seq1	ring zinc finger domain superfamily protein	2103	gi|357132562|ref|XP_003567898.1|PREDICTED: uncharacterized protein LOC100822224 [Brachypodium distachyon]	XP_003567898	0.0	78	691034	520	408
Veyo_80895_c0_seq1	calmodulin-binding transcription activator 2	2226	gi|357116379|ref|XP_003559959.1|PREDICTED: calmodulin-binding transcription activator 2-like [Brachypodium distachyon]	XP_003559959	0.0	84	1215.68	747	633
Veyo_80931_c0_seq1	ycf20-like protein isoform 2	1219	gi|357164342|ref|XP_003580023.1|PREDICTED: ycf20-like protein-like [Brachypodium distachyon]	XP_003580023	7.57902e-79	96	264233	155	150
Veyo_80959_c0_seq1	callose synthase 7	1680	gi|475575136|gb|EMT17184.1|Callose synthase 7 [Aegilops tauschii]	EMT17184	0.0	97	878241	490	480
Veyo_81025_c0_seq1	two-component response regulator arr12	1856	gi|357125033|ref|XP_003564200.1|PREDICTED: two-component response regulator ARR12-like [Brachypodium distachyon]	XP_003564200	0.0	83	754977	537	449
Veyo_81058_c0_seq1	disease resistance response protein	829	gi|475489507|gb|EMT03435.1|hypothetical protein F775_04351 [Aegilops tauschii]	EMT03435	1.35361e-74	88	250366	190	168
Veyo_81139_c0_seq1	ubiquitin-associated domain-containing protein 2-like	1458	gi|326496206|dbj|BAJ94565.1|predicted protein [Hordeum vulgare subsp. vulgare]	BAJ94565	2.83953e-163	95	488034	293	280
Veyo_81158_c0_seq1	protein transport protein sec23-like	3039	gi|357131999|ref|XP_003567620.1|PREDICTED: protein transport protein SEC23-1-like [Brachypodium distachyon]	XP_003567620	0.0	95	1532.31	851	812
Veyo_81233_c0_seq1	alcohol dehydrogenase-like 7	656	gi|475573281|gb|EMT16703.1|Alcohol dehydrogenase-like protein 7 [Aegilops tauschii]	EMT16703	7.29496e-61	85	219935	135	116
Veyo_81256_c0_seq1	golgin candidate 1-like	2678	gi|357136395|ref|XP_003569790.1|PREDICTED: golgin-84-like [Brachypodium distachyon]	XP_003569790	0.0	92	1147.5	714	658
Veyo_81267_c0_seq1	beta-expansin 3 precursor	1237	gi|357164865|ref|XP_003580193.1|PREDICTED: expansin-B17-like [Brachypodium distachyon]	XP_003580193	4.06543e-130	95	399823	236	225
Veyo_81271_c0_seq1	kinesin-like protein kif15	3446	gi|475598668|gb|EMT24000.1|Kinesin-like protein KIF15 [Aegilops tauschii]	EMT24000	0.0	86	1641.32	1035	900
Veyo_81293_c0_seq1	symplekin tight junction protein domain-containing protein	4352	gi|222619097|gb|EEE55229.1|hypothetical protein OsJ_03106 [Oryza sativa Japonica Group]	EEE55229	0.0	81	1738.78	1264	1034
Veyo_81409_c0_seq1	g-type lectin s-receptor-like serine threonine-protein kinase rlk1-like	1141	gi|357167282|ref|XP_003581087.1|PREDICTED: G-type lectin S-receptor-like serine/threonine-protein kinase RLK1-like [Brachypodium distachyon]	XP_003581087	0.0	98	598586	307	301
Veyo_81521_c0_seq1	protein	3682	gi|357114605|ref|XP_003559089.1|PREDICTED: uncharacterized protein LOC100837927 [Brachypodium distachyon]	XP_003559089	0.0	86	808905	513	443
Veyo_81543_c0_seq1	u-box domain-containing protein 17	2330	gi|326514382|dbj|BAJ96178.1|predicted protein [Hordeum vulgare subsp. vulgare] >gi|326519568|dbj|BAK00157.1| predicted protein [Hordeum vulgare subsp. vulgare]	BAJ96178	0.0	95	1040.8	607	578
Veyo_81641_c0_seq1	heat stress transcription factor a-2a	546	gi|475627588|gb|EMT33702.1|Heat stress transcription factor A-2a [Aegilops tauschii]	EMT33702	4.04662e-05	71	65855	69	49
Veyo_81832_c0_seq1	receptor-like protein kinase feronia-like	789	gi|326529189|dbj|BAK00988.1|predicted protein [Hordeum vulgare subsp. vulgare]	BAK00988	5.53947e-57	83	213386	187	156
Veyo_81885_c0_seq1	nefa-interacting nuclear protein	1026	gi|357132001|ref|XP_003567621.1|PREDICTED: uncharacterized protein LOC100842543 [Brachypodium distachyon]	XP_003567621	6.92883e-104	91	328176	186	171
Veyo_81967_c0_seq1	1-aminocyclopropane-1-carboxylate deaminase	1188	gi|357159963|ref|XP_003578614.1|PREDICTED: LOW QUALITY PROTEIN: putative 1-aminocyclopropane-1-carboxylate deaminase-like [Brachypodium distachyon]	XP_003578614	3.19923e-154	93	466463	291	271
Veyo_81972_c0_seq1	protein	641	gi|326519348|dbj|BAJ96673.1|predicted protein [Hordeum vulgare subsp. vulgare] >gi|326530596|dbj|BAK01096.1| predicted protein [Hordeum vulgare subsp. vulgare]	BAJ96673	2.17909e-33	91	140969	85	78
Veyo_82021_c0_seq1	probable carrier protein at5g56450-like	1154	gi|326501240|dbj|BAJ98851.1|predicted protein [Hordeum vulgare subsp. vulgare]	BAJ98851	0.0	97	551977	288	282
Veyo_82022_c0_seq1	cytidyltransferase isoform 1	840	gi|326506044|dbj|BAJ91261.1|predicted protein [Hordeum vulgare subsp. vulgare]	BAJ91261	0.0	98	530.02	265	260
Veyo_82086_c0_seq1	calm_emeni calmodulin	727	gi|117670151|gb|ABK56719.1|unknown [Hordeum vulgare] >gi|326512718|dbj|BAK03266.1| predicted protein [Hordeum vulgare subsp. vulgare]	ABK56719	1.11797e-73	94	244588	144	136
Veyo_82115_c0_seq1	tpa: heavy metal transport detoxification superfamily protein	1404	gi|475599103|gb|EMT24143.1|hypothetical protein F775_23902 [Aegilops tauschii]	EMT24143	4.36268e-29	94	134806	71	67
Veyo_82232_c0_seq1	serine threonine-protein phosphatase 7 long form homolog	2234	gi|326506488|dbj|BAJ86562.1|predicted protein [Hordeum vulgare subsp. vulgare]	BAJ86562	0.0	90	1021.15	624	564
Veyo_82305_c0_seq1	nucleotide-diphospho-sugar transferase domain-containing protein	1335	gi|326508740|dbj|BAJ95892.1|predicted protein [Hordeum vulgare subsp. vulgare]	BAJ95892	0.0	95	609372	308	295
Veyo_82306_c0_seq1	gamma-glutamyl transpeptidase 1	2025	gi|326505268|dbj|BAK03021.1|predicted protein [Hordeum vulgare subsp. vulgare]	BAK03021	0.0	93	953355	570	535
Veyo_82599_c0_seq1	protein kinase and pp2c-like domain-containing	2293	gi|357135137|ref|XP_003569168.1|PREDICTED: protein kinase and PP2C-like domain-containing protein-like isoform 2 [Brachypodium distachyon]	XP_003569168	0.0	94	1209.51	656	620
Veyo_82691_c0_seq1	blue copper protein precursor	833	gi|357114804|ref|XP_003559184.1|PREDICTED: lamin-like protein-like [Brachypodium distachyon]	XP_003559184	9.29693e-65	99	223787	116	115
Veyo_82772_c0_seq1	zinc finger protein 511-like	1186	gi|357156716|ref|XP_003577552.1|PREDICTED: zinc finger protein 511-like [Brachypodium distachyon]	XP_003577552	7.44785e-175	88	514227	309	274
Veyo_82783_c0_seq1	tartrate-resistant acid phosphatase type 5 precursor	1294	gi|357156498|ref|XP_003577477.1|PREDICTED: purple acid phosphatase 4-like [Brachypodium distachyon]	XP_003577477	0.0	95	561607	294	280
Veyo_82850_c0_seq1	senescence-associated protein	1203	gi|326492724|dbj|BAJ90218.1|predicted protein [Hordeum vulgare subsp. vulgare]	BAJ90218	6.72884e-150	95	449514	269	258
Veyo_83161_c0_seq1	serine-threonine kinase	1956	gi|475568011|gb|EMT15390.1|CBL-interacting protein kinase 10 [Aegilops tauschii]	EMT15390	0.0	94	734176	438	416
Veyo_83172_c0_seq1	u3 small nucleolar rna-associated protein 6 homolog	1982	gi|326524333|dbj|BAK00550.1|predicted protein [Hordeum vulgare subsp. vulgare]	BAK00550	0.0	91	982245	568	520
Veyo_83301_c0_seq1	at5g13970 mac12_6	1491	gi|357163170|ref|XP_003579646.1|PREDICTED: uncharacterized protein LOC100846360 [Brachypodium distachyon]	XP_003579646	0.0	90	577015	423	382
Veyo_83346_c0_seq1	predicted protein	1986	gi|326528419|dbj|BAJ93398.1|predicted protein [Hordeum vulgare subsp. vulgare]	BAJ93398	3.67274e-132	61	431024	577	353
Veyo_83383_c0_seq1	hypothetical protein OsI_29313	880	gi|125561618|gb|EAZ07066.1|hypothetical protein OsI_29313 [Oryza sativa Indica Group]	EAZ07066	8.38277e-09	66	770258	83	55
Veyo_83388_c0_seq1	transcription factor bhlh92	1372	gi|326524191|dbj|BAJ97106.1|predicted protein [Hordeum vulgare subsp. vulgare]	BAJ97106	5.54742e-107	79	343199	294	234
Veyo_83450_c0_seq1	u3 small nucleolar rna-associated protein 6 homolog	1976	gi|326524333|dbj|BAK00550.1|predicted protein [Hordeum vulgare subsp. vulgare]	BAK00550	0.0	91	982245	568	520
Veyo_83513_c0_seq1	Veyo_83513_c0_seq1	0	>FakeBlastResult|Veyo_83513_c0_seq1	Veyo_83513_c0_seq1	0.0	100	1	1	1
Veyo_83559_c0_seq1	phosphoglycerate mutase family protein	1112	gi|326513850|dbj|BAJ87943.1|predicted protein [Hordeum vulgare subsp. vulgare]	BAJ87943	2.26989e-124	97	384415	233	228
Veyo_83789_c0_seq1	dynein light chain flagellar outer arm	578	gi|475627783|gb|EMT33778.1|Dynein light chain LC6, flagellar outer arm [Aegilops tauschii]	EMT33778	9.25494e-59	97	202986	99	97
Veyo_83881_c0_seq1	calmodulin-binding family expressed	2049	gi|115473549|ref|NP_001060373.1|Os07g0633400 [Oryza sativa Japonica Group] >gi|22093823|dbj|BAC07110.1| unknown protein [Oryza sativa Japonica Group] >gi|22296385|dbj|BAC10154.1| unknown protein [Oryza sativa Japonica Group] >gi|113611909|dbj|BAF22287.1| Os07g0633400 [Oryza sativa Japonica Group]	NP_001060373	0.0	77	752666	616	479
Veyo_84077_c0_seq1	chaperonin 60 subunit beta chloroplastic-like	1117	gi|357163757|ref|XP_003579836.1|PREDICTED: ruBisCO large subunit-binding protein subunit beta, chloroplastic-like [Brachypodium distachyon]	XP_003579836	0.0	96	628246	327	316
Veyo_84248_c0_seq1	pap-specific mitochondrial	838	gi|475591104|gb|EMT21653.1|Putative PAP-specific phosphatase, mitochondrial [Aegilops tauschii]	EMT21653	0.0	95	533102	279	266
Veyo_84271_c0_seq1	phosphoinositide binding protein	1943	gi|326514892|dbj|BAJ99807.1|predicted protein [Hordeum vulgare subsp. vulgare] >gi|326519739|dbj|BAK00242.1| predicted protein [Hordeum vulgare subsp. vulgare]	BAJ99807	0.0	82	592423	549	455
Veyo_84285_c0_seq1	myb transcription factor	1419	gi|312232179|gb|ADQ53510.1|MYB protein [Phyllostachys edulis]	ADQ53510	0.0	88	607.06	389	344
Veyo_84398_c0_seq1	binding protein	1888	gi|473778619|gb|EMS46027.1|Ankyrin repeat and FYVE domain-containing protein 1 [Triticum urartu]	EMS46027	0.0	92	699893	488	449
Veyo_84401_c0_seq1	sodium transporter	1211	gi|326833997|gb|AEA08583.1|high affinity potassium transporter [Hordeum vulgare]	AEA08583	0.0	86	546969	363	313
Veyo_84451_c0_seq1	constitutive photomorphogenesis protein 10	993	gi|474051855|gb|EMS53701.1|Constitutive photomorphogenesis protein 10 [Triticum urartu]	EMS53701	8.78854e-68	70	245358	262	186
Veyo_84491_c0_seq1	zinc finger	1329	gi|357132660|ref|XP_003567947.1|PREDICTED: uncharacterized protein LOC100837379 [Brachypodium distachyon]	XP_003567947	0.0	88	670618	446	395
Veyo_84619_c0_seq1	pentatricopeptide repeat-containing protein mitochondrial-like	1609	gi|357163843|ref|XP_003579864.1|PREDICTED: pentatricopeptide repeat-containing protein At5g09450, mitochondrial-like [Brachypodium distachyon]	XP_003579864	0.0	93	637491	370	345
Veyo_84736_c0_seq1	rna recognition motif family protein	2616	gi|357164112|ref|XP_003579952.1|PREDICTED: uncharacterized protein LOC100837530 [Brachypodium distachyon]	XP_003579952	0.0	80	935636	718	579
Veyo_84751_c0_seq1	farnesylated protein 1	935	gi|326534292|dbj|BAJ89496.1|predicted protein [Hordeum vulgare subsp. vulgare]	BAJ89496	2.06249e-14	80	920485	72	58
Veyo_85043_c0_seq1	predicted protein	1175	gi|326507184|dbj|BAJ95669.1|predicted protein [Hordeum vulgare subsp. vulgare]	BAJ95669	5.45013e-80	80	288.5	266	213
Veyo_85079_c0_seq1	probable beta- -galactosyltransferase 12-like	1665	gi|357134319|ref|XP_003568765.1|PREDICTED: probable beta-1,3-galactosyltransferase 12-like [Brachypodium distachyon]	XP_003568765	0.0	92	594349	376	346
Veyo_85246_c0_seq1	actin partial	519	gi|118481267|gb|ABK92581.1|unknown [Populus trichocarpa]	ABK92581	1.4153e-13	100	824185	38	38
Veyo_85250_c0_seq1	uncharacterized loc101218997	845	gi|326517842|dbj|BAK03839.1|predicted protein [Hordeum vulgare subsp. vulgare]	BAK03839	9.1355e-36	92	144436	97	90
Veyo_85322_c0_seq1	gata transcription factor 26-like	2021	gi|326488233|dbj|BAJ93785.1|predicted protein [Hordeum vulgare subsp. vulgare]	BAJ93785	0.0	86	670233	443	381
Veyo_85342_c0_seq1	amino acid permease	259	gi|475598084|gb|EMT23822.1|hypothetical protein F775_31801 [Aegilops tauschii]	EMT23822	5.81707e-21	94	103219	57	54
Veyo_85423_c0_seq1	peroxidase 41	329	gi|474150553|gb|EMS56918.1|Peroxidase 41 [Triticum urartu]	EMS56918	1.32175e-25	95	114005	60	57
Veyo_85543_c0_seq1	pci domain-containing protein 2-like	522	gi|475615560|gb|EMT29482.1|hypothetical protein F775_27922 [Aegilops tauschii]	EMT29482	1.15682e-43	100	170244	84	84
Veyo_85609_c0_seq1	vacuolar protein sorting 13c	1823	gi|357149002|ref|XP_003574966.1|PREDICTED: uncharacterized protein LOC100837501 [Brachypodium distachyon]	XP_003574966	0.0	91	1081.24	617	565
Veyo_85815_c0_seq1	erebp-4 like protein	1262	gi|326487900|dbj|BAJ89789.1|predicted protein [Hordeum vulgare subsp. vulgare]	BAJ89789	6.33066e-101	91	323168	196	180
Veyo_85940_c0_seq1	elmo domain-containing protein a	332	gi|475627235|gb|EMT33602.1|ELMO domain-containing protein A [Aegilops tauschii]	EMT33602	2.44731e-12	78	858853	69	54
Veyo_86116_c0_seq1	amino-acid acetyltransferase	1291	gi|326511892|dbj|BAJ92090.1|predicted protein [Hordeum vulgare subsp. vulgare]	BAJ92090	0.0	95	639032	352	337
Veyo_86121_c0_seq1	mitotic spindle checkpoint protein mad2	1101	gi|60677612|dbj|BAD90976.1|MAD2 [Triticum aestivum]	BAD90976	1.91627e-119	96	368237	201	194
Veyo_86147_c0_seq1	cyclin-d1-binding protein 1 homolog	1456	gi|326497807|dbj|BAJ94766.1|predicted protein [Hordeum vulgare subsp. vulgare]	BAJ94766	0.0	88	563533	355	315
Veyo_86268_c0_seq1	f-box lrr-repeat protein 20-like	1444	gi|326493262|dbj|BAJ85092.1|predicted protein [Hordeum vulgare subsp. vulgare]	BAJ85092	0.0	91	699123	417	382
Veyo_86280_c0_seq1	hypothetical protein F775_32678	982	gi|475488173|gb|EMT03351.1|hypothetical protein F775_32678 [Aegilops tauschii]	EMT03351	2.62151e-35	90	149058	133	121
Veyo_86293_c0_seq1	plant-specific domain tigr01589 family protein	1158	gi|326519683|dbj|BAK00214.1|predicted protein [Hordeum vulgare subsp. vulgare]	BAK00214	1.21655e-154	90	463381	272	246
Veyo_86317_c0_seq1	f-box protein at4g00755-like	1544	gi|115450325|ref|NP_001048763.1|Os03g0116800 [Oryza sativa Japonica Group] >gi|108705860|gb|ABF93655.1| F-box family protein, putative, expressed [Oryza sativa Japonica Group] >gi|113547234|dbj|BAF10677.1| Os03g0116800 [Oryza sativa Japonica Group] >gi|215695006|dbj|BAG90197.1| unnamed protein product [Oryza sativa Japonica Group] >gi|215740830|dbj|BAG96986.1| unnamed protein product [Oryza sativ…	NP_001048763	7.36906e-166	75	499.59	399	302
Veyo_86368_c0_seq1	protein kri1 homolog	1301	gi|475596504|gb|EMT23375.1|hypothetical protein F775_07785 [Aegilops tauschii]	EMT23375	3.95546e-101	85	341273	321	276
Veyo_86400_c0_seq1	dnaj heat shock n-terminal domain-containing protein	3586	gi|475547001|gb|EMT10790.1|DnaJ homolog subfamily B member 5 [Aegilops tauschii]	EMT10790	0.0	80	1345.1	994	801
Veyo_86450_c0_seq1	protein paused	3028	gi|473838352|gb|EMS47258.1|Exportin-T [Triticum urartu]	EMS47258	0.0	95	1382.85	779	745
Veyo_86498_c0_seq1	ankyrin repeat and zinc finger domain-containing protein 1-like	2126	gi|357168240|ref|XP_003581552.1|PREDICTED: ankyrin repeat and zinc finger domain-containing protein 1-like [Brachypodium distachyon]	XP_003581552	0.0	86	852818	660	568
Veyo_86570_c0_seq1	plant-specific domain tigr01589 family protein	1163	gi|326519683|dbj|BAK00214.1|predicted protein [Hordeum vulgare subsp. vulgare]	BAK00214	1.31032e-154	90	463381	272	246
Veyo_86766_c0_seq1	uncharacterized loc101218997	844	gi|326517842|dbj|BAK03839.1|predicted protein [Hordeum vulgare subsp. vulgare]	BAK03839	9.1355e-36	92	144436	97	90
Veyo_86788_c0_seq1	alpha-expansin 13 precursor	431	gi|357165441|ref|XP_003580384.1|PREDICTED: expansin-A10-like [Brachypodium distachyon]	XP_003580384	1.19934e-46	97	175252	91	89
Veyo_86848_c0_seq1	probable beta- -galactosyltransferase 12-like	1664	gi|357134319|ref|XP_003568765.1|PREDICTED: probable beta-1,3-galactosyltransferase 12-like [Brachypodium distachyon]	XP_003568765	0.0	92	594349	376	346
[truncated: 122 more rows]
