# Supplementary material for: Changes in Lolium perenne transcriptome during cold acclimation in two genotypes adapted to different climatic conditions
Source: BMC Plant Biol. 2015 Oct 17;15:250. doi: 10.1186/s12870-015-0643-x (PMC4609083; doi:10.1186/s12870-015-0643-x)
Supplement: Additional file 5: — Differentially expressed transcripts in ‘Falster’ genotype of perennial ryegrass ( Lolium perenne L.) during cold acclimation. (XLSX 375 kb) [file 12870_2015_643_MOESM5_ESM.xlsx]

## Sheet: Additional file 5
Additional file 5. Differentially expressed transcripts in 'Falster' genotype of perennial ryegrass (Lolium perenne L.) during cold acclimation.
Sequence name	Sequence desc.	Sequence length	Hit desc.	Hit ACC	E-Value	Similarity	Bit-Score	Alignment length	Positives
NGB_1145_c0_seq1	regenerating islet-derived 3 gamma	507	gi|6754980|ref|NP_035166.1|regenerating islet-derived protein 3-beta precursor [Mus musculus] >gi|464342|sp|P35230.1|REG3B_MOUSE RecName: Full=Regenerating islet-derived protein 3-beta; Short=REG-3-beta; AltName: Full=Pancreatitis-associated protein 1; AltName: Full=Regenerating islet-derived protein III-beta; Short=Reg III-beta; Flags: Precursor >gi|286107|dbj|BAA02727.1| PAP homologous protein …	NP_035166	1.17152e-72	100	239965	113	113
NGB_1938_c0_seq1	wall-associated receptor kinase 5	925	gi|475619936|gb|EMT30928.1|Wall-associated receptor kinase 5 [Aegilops tauschii]	EMT30928	2.3586e-118	79	383645	272	217
NGB_21560_c0_seq1	thioredoxin family protein	1675	gi|357125685|ref|XP_003564521.1|PREDICTED: uncharacterized protein LOC100822210 isoform 1 [Brachypodium distachyon]	XP_003564521	1.54237e-163	87	492656	328	286
NGB_21574_c0_seq2	wiscott-aldrich c-terminal	831	gi|475589107|gb|EMT21072.1|hypothetical protein F775_01762 [Aegilops tauschii]	EMT21072	4.2173e-24	75	115931	176	133
NGB_21581_c0_seq1	ap2 erebp transcription factor superfamily protein	659	gi|326514512|dbj|BAJ96243.1|predicted protein [Hordeum vulgare subsp. vulgare]	BAJ96243	7.04592e-47	78	182185	151	118
NGB_21584_c0_seq1	ca-responsive protein	922	gi|357126586|ref|XP_003564968.1|PREDICTED: uncharacterized protein LOC100828874 [Brachypodium distachyon]	XP_003564968	1.59289e-67	85	235728	172	147
NGB_21596_c0_seq1	sec14-like protein 1	795	gi|475453671|gb|EMT01774.1|hypothetical protein F775_14670 [Aegilops tauschii]	EMT01774	6.57987e-134	93	405986	218	204
NGB_21609_c0_seq2	wrky transcription factor 40	729	gi|326500160|dbj|BAJ90915.1|predicted protein [Hordeum vulgare subsp. vulgare]	BAJ90915	5.56366e-99	83	315849	216	181
NGB_21645_c0_seq1	predicted protein	628	gi|326492586|dbj|BAJ90149.1|predicted protein [Hordeum vulgare subsp. vulgare]	BAJ90149	0.00221528	58	585362	95	56
NGB_21661_c0_seq2	probable trna threonylcarbamoyladenosine biosynthesis protein osgep-like	1629	gi|242089839|ref|XP_002440752.1|hypothetical protein SORBIDRAFT_09g006020 [Sorghum bicolor] >gi|241946037|gb|EES19182.1| hypothetical protein SORBIDRAFT_09g006020 [Sorghum bicolor]	XP_002440752	0.0	96	661374	373	360
NGB_21671_c0_seq1	cyclic nucleotide-gated ion channel 1	1451	gi|357141131|ref|XP_003572098.1|PREDICTED: cyclic nucleotide-gated ion channel 1-like [Brachypodium distachyon]	XP_003572098	0.0	92	634.41	391	360
NGB_21691_c0_seq2	pollen-specific protein sf21-like	1114	gi|357140404|ref|XP_003571758.1|PREDICTED: pollen-specific protein SF21-like [Brachypodium distachyon]	XP_003571758	0.0	96	632869	323	311
NGB_21695_c0_seq1	hypothetical protein F775_02234	1481	gi|475503277|gb|EMT04524.1|hypothetical protein F775_02234 [Aegilops tauschii]	EMT04524	2.81005e-167	80	518.85	385	311
NGB_21725_c0_seq1	transcriptional activator-like	2618	gi|357142346|ref|XP_003572541.1|PREDICTED: protein ROS1-like [Brachypodium distachyon]	XP_003572541	0.0	83	1134.78	760	635
NGB_21726_c0_seq1	gdsl esterase lipase at3g48460-like	1568	gi|326515936|dbj|BAJ87991.1|predicted protein [Hordeum vulgare subsp. vulgare]	BAJ87991	1.6622e-166	85	498434	361	309
NGB_21736_c0_seq1	bzip transcription factor superfamily protein	663	gi|326494068|dbj|BAJ85496.1|predicted protein [Hordeum vulgare subsp. vulgare]	BAJ85496	2.32748e-64	93	225713	125	117
NGB_21751_c0_seq1	wd repeat-containing protein 43-like	2197	gi|357112630|ref|XP_003558111.1|PREDICTED: uncharacterized protein LOC100843293 [Brachypodium distachyon]	XP_003558111	0.0	90	1001.5	627	567
NGB_21752_c0_seq1	far1-related protein	1737	gi|357115696|ref|XP_003559622.1|PREDICTED: protein FAR1-RELATED SEQUENCE 5-like [Brachypodium distachyon]	XP_003559622	1.7356e-130	81	429483	411	335
NGB_21767_c0_seq1	serine threonine protein kinase	704	gi|60393199|gb|AAX19515.1|serine/threonine protein kinase [Triticum aestivum]	AAX19515	1.58428e-42	81	169859	116	95
NGB_21822_c0_seq1	multiple inositol polyphosphate phosphatase a1	1853	gi|357124043|ref|XP_003563716.1|PREDICTED: multiple inositol polyphosphate phosphatase 1-like [Brachypodium distachyon]	XP_003563716	0.0	91	830476	487	448
NGB_21836_c0_seq1	predicted protein	1539	gi|326510561|dbj|BAJ87497.1|predicted protein [Hordeum vulgare subsp. vulgare]	BAJ87497	5.52006e-59	76	231876	359	276
NGB_21850_c0_seq1	tpa: duf827 domain containing family protein	2861	gi|357111940|ref|XP_003557768.1|PREDICTED: uncharacterized protein LOC100844500 [Brachypodium distachyon]	XP_003557768	0.0	83	926006	782	655
NGB_21876_c0_seq1	protein	2529	gi|326520359|dbj|BAK07438.1|predicted protein [Hordeum vulgare subsp. vulgare]	BAK07438	0.0	89	1047.73	698	624
NGB_21892_c0_seq1	paf1 domain containing expressed	2137	gi|326496469|dbj|BAJ94696.1|predicted protein [Hordeum vulgare subsp. vulgare] >gi|326530868|dbj|BAK01232.1| predicted protein [Hordeum vulgare subsp. vulgare]	BAJ94696	0.0	94	805053	486	458
NGB_21920_c0_seq2	disease resistance rpp13-like protein 1	3986	gi|222628730|gb|EEE60862.1|hypothetical protein OsJ_14506 [Oryza sativa Japonica Group]	EEE60862	0.0	78	1589.32	1271	998
NGB_21950_c0_seq1	heat shock protein 70	1768	gi|357133369|ref|XP_003568297.1|PREDICTED: heat shock cognate 70 kDa protein 4-like isoform 1 [Brachypodium distachyon] >gi|357133371|ref|XP_003568298.1| PREDICTED: heat shock cognate 70 kDa protein 4-like isoform 2 [Brachypodium distachyon]	XP_003568297	2.83401e-159	79	494967	371	295
NGB_22003_c0_seq1	hypothetical protein F775_23964	1596	gi|475557917|gb|EMT12948.1|hypothetical protein F775_23964 [Aegilops tauschii]	EMT12948	5.414e-121	79	380563	279	222
NGB_22064_c0_seq1	subtilisin-like protease-like	2569	gi|357136633|ref|XP_003569908.1|PREDICTED: subtilisin-like protease-like [Brachypodium distachyon]	XP_003569908	0.0	96	1419.06	766	738
NGB_22065_c0_seq1	cullin 3b	445	gi|218200546|gb|EEC82973.1|hypothetical protein OsI_27980 [Oryza sativa Indica Group]	EEC82973	8.69763e-27	98	125561	64	63
NGB_22085_c0_seq1	phosphoribosylanthranilate isomerase	1042	gi|475588123|gb|EMT20763.1|N-(5'-phosphoribosyl)anthranilate isomerase [Aegilops tauschii]	EMT20763	5.09771e-154	91	457988	263	240
NGB_22109_c0_seq1	kinesin heavy chain	1645	gi|357128737|ref|XP_003566026.1|PREDICTED: kinesin-3-like [Brachypodium distachyon]	XP_003566026	0.0	90	791956	487	439
NGB_22141_c0_seq1	60s ribosomal protein l4-like	1495	gi|326493892|dbj|BAJ85408.1|predicted protein [Hordeum vulgare subsp. vulgare]	BAJ85408	0.0	100	828.55	419	419
NGB_22156_c0_seq1	heat stress transcription factor a-5-like	1371	gi|357149060|ref|XP_003574986.1|PREDICTED: heat stress transcription factor A-5-like [Brachypodium distachyon]	XP_003574986	0.0	86	641728	395	343
NGB_22158_c0_seq1	pentatricopeptide repeat-containing protein mitochondrial-like	1293	gi|326510149|dbj|BAJ87291.1|predicted protein [Hordeum vulgare subsp. vulgare]	BAJ87291	0.0	88	529635	306	272
NGB_22181_c0_seq1	kda protein	1001	gi|326533770|dbj|BAK05416.1|predicted protein [Hordeum vulgare subsp. vulgare]	BAK05416	3.84331e-38	62	166392	279	175
NGB_22202_c0_seq1	aspartic proteinase nepenthesin i	631	gi|20160862|dbj|BAB89801.1|putative aspartic proteinase nepenthesin I [Oryza sativa Japonica Group]	BAB89801	0.000655817	44	635438	199	88
NGB_22219_c0_seq1	ethylene-responsive transciptional coactivator-like protein	505	gi|242096268|ref|XP_002438624.1|hypothetical protein SORBIDRAFT_10g023010 [Sorghum bicolor] >gi|241916847|gb|EER89991.1| hypothetical protein SORBIDRAFT_10g023010 [Sorghum bicolor]	XP_002438624	1.79877e-67	89	226098	144	129
NGB_22220_c0_seq1	beta-expansin 1a precursor	923	gi|51242709|gb|AAT99292.1|beta-expansin TaEXPB1 [Triticum aestivum]	AAT99292	5.39005e-09	68	789518	82	56
NGB_22234_c0_seq2	dihydrofolate reductase-like	951	gi|475554032|gb|EMT12142.1|Calmodulin-related protein [Aegilops tauschii]	EMT12142	2.36893e-151	92	455677	254	235
NGB_22245_c0_seq1	lipase (class 3) family -like protein	1353	gi|357122602|ref|XP_003563004.1|PREDICTED: GDSL esterase/lipase At4g10955-like [Brachypodium distachyon]	XP_003563004	1.39602e-91	60	306605	374	227
NGB_22246_c0_seq1	glycylpeptide n-tetradecanoyltransferase 1	1817	gi|45510867|gb|AAS67031.1|N-myristoyl transferase [Triticum aestivum]	AAS67031	0.0	99	800431	414	410
NGB_22255_c0_seq1	tpa: cuticle protein	711	gi|71041134|gb|AAZ20450.1|RR1 cuticle protein 1 [Myzus persicae] >gi|77820288|gb|ABB04279.1| cuticle protein 4 [Myzus persicae]	AAZ20450	8.3861e-57	90	198364	135	122
NGB_22290_c0_seq1	hypothetical protein OsI_08674	707	gi|218191457|gb|EEC73884.1|hypothetical protein OsI_08674 [Oryza sativa Indica Group]	EEC73884	0.993265	78	54299	76	60
NGB_22441_c0_seq1	kda vesicle transport	399	gi|414875595|tpg|DAA52726.1|TPA: hypothetical protein ZEAMMB73_570048 [Zea mays]	DAA52726	5.75332e-32	98	131339	67	66
NGB_22506_c0_seq1	myb transcription factor-like	2528	gi|359950762|gb|AEV91171.1|MYB-related protein [Triticum aestivum]	AEV91171	0.0	82	924.85	663	549
NGB_22510_c0_seq2	gag-pol polyprotein	4431	gi|148372276|gb|ABQ63060.1|gag polyprotein [Triticum monococcum subsp. aegilopoides]	ABQ63060	4.62904e-80	64	300827	316	204
NGB_22513_c0_seq1	f-box protein at1g78280-like	2799	gi|357111978|ref|XP_003557787.1|PREDICTED: F-box protein At1g78280-like [Brachypodium distachyon]	XP_003557787	0.0	94	1660.58	888	837
NGB_22555_c0_seq1	40s ribosomal protein s9-like	724	gi|193580101|ref|XP_001945527.1|PREDICTED: 40S ribosomal protein S9-like [Acyrthosiphon pisum] >gi|394774104|gb|AFN37233.1| ribosomal protein s9 [Aphis glycines]	XP_001945527	1.52484e-126	100	380948	197	197
NGB_22574_c0_seq1	hypothetical protein TRIUR3_11085	704	gi|474404630|gb|EMS66382.1|hypothetical protein TRIUR3_11085 [Triticum urartu]	EMS66382	1.86738e-14	76	901225	121	93
NGB_22587_c0_seq1	tho complex subunit 4	1060	gi|357147822|ref|XP_003574500.1|PREDICTED: uncharacterized protein LOC100821328 [Brachypodium distachyon]	XP_003574500	1.18149e-114	92	358221	225	208
NGB_22596_c0_seq1	protein	3502	gi|475570456|gb|EMT16027.1|hypothetical protein F775_12611 [Aegilops tauschii]	EMT16027	0.0	74	1241.48	1026	761
NGB_22635_c0_seq2	disease resistance rpp13-like protein 2	2058	gi|475566086|gb|EMT14948.1|Putative disease resistance RPP13-like protein 2 [Aegilops tauschii]	EMT14948	0.0	78	678707	554	434
NGB_22647_c0_seq1	40s ribosomal protein s3a	958	gi|209915543|ref|NP_001129593.1|ribosomal protein S3A [Acyrthosiphon pisum] >gi|239793561|dbj|BAH72892.1| ACYPI010127 [Acyrthosiphon pisum]	NP_001129593	5.52442e-159	100	469159	246	246
NGB_22683_c0_seq2	uncoupling protein	1377	gi|10716674|dbj|BAB16385.1|uncoupling protein [Triticum aestivum]	BAB16385	2.30492e-161	95	481871	267	256
NGB_22705_c0_seq1	aspartic proteinase nepenthesin-1	1688	gi|475626542|gb|EMT33380.1|Aspartic proteinase nepenthesin-1 [Aegilops tauschii]	EMT33380	4.26256e-101	61	336.65	407	249
NGB_22720_c0_seq1	predicted protein	1484	gi|326514776|dbj|BAJ99749.1|predicted protein [Hordeum vulgare subsp. vulgare]	BAJ99749	6.32587e-112	69	360918	375	260
NGB_22768_c0_seq1	phosphatidylinositol transfer protein pdr17	1461	gi|475430608|gb|EMT01200.1|hypothetical protein F775_15581 [Aegilops tauschii]	EMT01200	1.86138e-174	90	516538	292	264
NGB_22803_c0_seq1	holliday junction resolvase-like	1020	gi|475597558|gb|EMT23650.1|Putative Holliday junction resolvase [Aegilops tauschii]	EMT23650	5.32762e-111	83	347436	241	202
NGB_22830_c0_seq1	light-inducible protein cprf2	750	gi|357137635|ref|XP_003570405.1|PREDICTED: uncharacterized protein LOC100835109 [Brachypodium distachyon]	XP_003570405	7.25462e-88	88	286.96	199	177
NGB_22857_c0_seq1	hypothetical protein TRIUR3_23004	2338	gi|474428781|gb|EMS67842.1|hypothetical protein TRIUR3_23004 [Triticum urartu]	EMS67842	0.0	88	873618	622	553
NGB_22868_c0_seq1	wall-associated receptor kinase 3	1531	gi|474141589|gb|EMS56542.1|Wall-associated receptor kinase 3 [Triticum urartu]	EMS56542	0.0	83	725702	478	400
NGB_22871_c0_seq1	pattern formation protein emb30-like	529	gi|242038609|ref|XP_002466699.1|hypothetical protein SORBIDRAFT_01g012520 [Sorghum bicolor] >gi|241920553|gb|EER93697.1| hypothetical protein SORBIDRAFT_01g012520 [Sorghum bicolor]	XP_002466699	4.4491e-06	57	492914	63	36
NGB_22893_c0_seq1	zinc transporter	1462	gi|475532630|gb|EMT08251.1|Zinc transporter 1 [Aegilops tauschii]	EMT08251	5.18458e-172	92	513842	357	331
NGB_22914_c0_seq1	protein far1-related sequence 6-like	1564	gi|77552617|gb|ABA95414.1|transposon protein, putative, unclassified [Oryza sativa Japonica Group]	ABA95414	0.0	76	573933	413	317
NGB_22917_c0_seq1	abc transporter c family member 3-like	4804	gi|473759823|gb|EMS45807.1|ABC transporter C family member 3 [Triticum urartu]	EMS45807	0.0	94	2415.57	1459	1382
NGB_22948_c0_seq1	mtd1	786	gi|475515485|gb|EMT05863.1|hypothetical protein F775_27940 [Aegilops tauschii]	EMT05863	5.15689e-63	82	220705	187	155
NGB_22955_c0_seq1	btb poz domain containing expressed	2437	gi|475513479|gb|EMT05620.1|Exportin-1 [Aegilops tauschii]	EMT05620	7.17926e-27	80	142895	95	76
NGB_22967_c0_seq1	histone-lysine n-methyltransferase suvr5-like	4684	gi|357143271|ref|XP_003572863.1|PREDICTED: histone-lysine N-methyltransferase SUVR5-like [Brachypodium distachyon]	XP_003572863	0.0	85	2411.72	1538	1310
NGB_22974_c0_seq1	uncharacterized loc101204886	1156	gi|357167389|ref|XP_003581139.1|PREDICTED: uncharacterized protein LOC100821885 [Brachypodium distachyon]	XP_003581139	0.0	93	551206	304	283
NGB_22994_c0_seq1	far-red impaired response	2601	gi|242083554|ref|XP_002442202.1|hypothetical protein SORBIDRAFT_08g016320 [Sorghum bicolor] >gi|241942895|gb|EES16040.1| hypothetical protein SORBIDRAFT_08g016320 [Sorghum bicolor]	XP_002442202	0.0	62	607.06	695	436
NGB_23043_c0_seq1	bzip protein dpbf3	1209	gi|326518937|dbj|BAJ92629.1|predicted protein [Hordeum vulgare subsp. vulgare]	BAJ92629	3.26698e-67	69	236498	245	170
NGB_23068_c0_seq2	apurinic endonuclease-redox protein	2043	gi|357125452|ref|XP_003564408.1|PREDICTED: apurinic endonuclease-redox protein-like isoform 1 [Brachypodium distachyon]	XP_003564408	0.0	92	892108	517	477
NGB_23097_c0_seq1	abc transporter g family member 24-like	3256	gi|357167127|ref|XP_003581016.1|PREDICTED: ABC transporter G family member 24-like [Brachypodium distachyon]	XP_003581016	0.0	92	1769.59	1038	958
NGB_23098_c0_seq1	atpase family aaa domain-containing protein 3-like	1826	gi|326534350|dbj|BAJ89525.1|predicted protein [Hordeum vulgare subsp. vulgare]	BAJ89525	0.0	92	693345	444	412
NGB_23106_c0_seq1	retrotransposon unclassified	4155	gi|77555174|gb|ABA97970.1|retrotransposon protein, putative, unclassified, expressed [Oryza sativa Japonica Group]	ABA97970	0.0	77	1422.14	1114	861
NGB_23112_c0_seq1	dna repair protein xrcc1	1310	gi|475558420|gb|EMT13088.1|DNA repair protein XRCC1 [Aegilops tauschii]	EMT13088	0.0	84	527709	369	310
NGB_23117_c0_seq1	gdsl esterase lipase	1438	gi|357167060|ref|XP_003580984.1|PREDICTED: GDSL esterase/lipase At4g28780-like [Brachypodium distachyon]	XP_003580984	5.43989e-159	75	479945	369	279
NGB_23141_c0_seq1	auxin response factor 14	2042	gi|326523321|dbj|BAJ88701.1|predicted protein [Hordeum vulgare subsp. vulgare]	BAJ88701	0.0	80	842032	624	501
NGB_23146_c0_seq2	mitogen-activated protein kinase 10-like	3144	gi|357117990|ref|XP_003560743.1|PREDICTED: LOW QUALITY PROTEIN: mitogen-activated protein kinase 11-like [Brachypodium distachyon]	XP_003560743	0.0	85	718383	467	399
NGB_23156_c0_seq1	trafficking protein particle complex subunit 11-like	4096	gi|475559824|gb|EMT13428.1|hypothetical protein F775_02976 [Aegilops tauschii]	EMT13428	0.0	91	2102.41	1230	1123
NGB_23161_c0_seq1	probable sulfate transporter -like	2025	gi|357136203|ref|XP_003569695.1|PREDICTED: probable sulfate transporter 3.5-like [Brachypodium distachyon]	XP_003569695	0.0	96	1023.46	556	536
NGB_23191_c0_seq1	vacuolar atp synthase subunit g	787	gi|226506294|ref|NP_001148924.1|vacuolar ATP synthase subunit G [Zea mays] >gi|194698724|gb|ACF83446.1| unknown [Zea mays] >gi|195623340|gb|ACG33500.1| vacuolar ATP synthase subunit G [Zea mays] >gi|414588942|tpg|DAA39513.1| TPA: Vacuolar ATP synthase subunit G isoform 1 [Zea mays] >gi|414588943|tpg|DAA39514.1| TPA: Vacuolar ATP synthase subunit G isoform 2 [Zea mays]	NP_001148924	5.20206e-33	95	139813	110	105
NGB_23208_c0_seq1	predicted protein	593	gi|326520862|dbj|BAJ92794.1|predicted protein [Hordeum vulgare subsp. vulgare]	BAJ92794	1.06985e-23	66	113235	118	79
NGB_23226_c0_seq1	retrotransposon unclassified	5269	gi|38346992|emb|CAD40278.2|OSJNBb0062H02.17 [Oryza sativa Japonica Group] >gi|38347666|emb|CAE05600.2| OSJNBa0054D14.1 [Oryza sativa Japonica Group]	CAD40278	0.0	73	911753	799	587
NGB_23250_c0_seq1	pentatricopeptide repeat-containing protein at1g18900-like	1100	gi|475622524|gb|EMT31910.1|hypothetical protein F775_18099 [Aegilops tauschii]	EMT31910	1.01666e-113	84	373244	254	214
NGB_23315_c0_seq2	ap2 erebp transcription factor superfamily protein	2053	gi|357138129|ref|XP_003570650.1|PREDICTED: AP2-like ethylene-responsive transcription factor PLT2-like [Brachypodium distachyon]	XP_003570650	0.0	85	541962	375	321
NGB_23362_c0_seq2	predicted protein	1979	gi|326505548|dbj|BAJ95445.1|predicted protein [Hordeum vulgare subsp. vulgare]	BAJ95445	0.0	86	808905	523	453
NGB_23413_c0_seq1	ccaat-box transcription factor complex whap6	1199	gi|326506546|dbj|BAJ86591.1|predicted protein [Hordeum vulgare subsp. vulgare] >gi|326510779|dbj|BAJ91737.1| predicted protein [Hordeum vulgare subsp. vulgare]	BAJ86591	1.55079e-133	93	407142	237	221
NGB_23423_c0_seq1	sac domain-containing protein 9	5264	gi|475534448|gb|EMT08570.1|hypothetical protein F775_04405 [Aegilops tauschii]	EMT08570	0.0	93	2940.21	1630	1525
NGB_23430_c0_seq1	alanine--glyoxylate aminotransferase 2 homolog mitochondrial-like	1745	gi|326514252|dbj|BAJ92276.1|predicted protein [Hordeum vulgare subsp. vulgare] >gi|326532958|dbj|BAJ89324.1| predicted protein [Hordeum vulgare subsp. vulgare]	BAJ92276	0.0	97	860136	461	448
NGB_23439_c0_seq1	probable xyloglucan endotransglucosylase hydrolase protein 31-like	1295	gi|357120943|ref|XP_003562183.1|PREDICTED: probable xyloglucan endotransglucosylase/hydrolase protein 31-like [Brachypodium distachyon]	XP_003562183	6.22593e-90	86	297.36	223	193
NGB_23478_c0_seq1	ferric-chelate reductase 1	791	gi|326512152|dbj|BAJ96057.1|predicted protein [Hordeum vulgare subsp. vulgare]	BAJ96057	2.90315e-144	94	433721	263	249
NGB_23535_c0_seq1	mitochondrial atp synthase f0 complex subunit c isoform 3	797	gi|187127212|ref|NP_001119658.1|ATP synthase c-subunit-like [Acyrthosiphon pisum] >gi|89473744|gb|ABD72684.1| ATP synthase c-subunit-like [Acyrthosiphon pisum] >gi|239793583|dbj|BAH72902.1| ACYPI000030 [Acyrthosiphon pisum]	NP_001119658	1.76843e-54	99	196438	125	124
NGB_23563_c0_seq2	serine threonine-protein phosphatase 4 regulatory subunit 3-like	981	gi|357129754|ref|XP_003566526.1|PREDICTED: serine/threonine-protein phosphatase 4 regulatory subunit 3-like [Brachypodium distachyon]	XP_003566526	3.21688e-106	77	353599	283	218
NGB_23632_c0_seq1	uncharacterized loc101213497	982	gi|326500348|dbj|BAK06263.1|predicted protein [Hordeum vulgare subsp. vulgare] >gi|326529047|dbj|BAK00917.1| predicted protein [Hordeum vulgare subsp. vulgare]	BAK06263	4.55999e-50	95	189119	141	134
NGB_23632_c0_seq2	uncharacterized loc101213497	948	gi|326500348|dbj|BAK06263.1|predicted protein [Hordeum vulgare subsp. vulgare] >gi|326529047|dbj|BAK00917.1| predicted protein [Hordeum vulgare subsp. vulgare]	BAK06263	8.55806e-37	91	154066	82	75
NGB_23637_c0_seq1	actin-related protein 2 3 complex subunit 3	1733	gi|475583239|gb|EMT19409.1|hypothetical protein F775_15770 [Aegilops tauschii]	EMT19409	2.09402e-116	67	378637	448	301
NGB_23650_c0_seq1	hypothetical protein F775_07463	450	gi|475571264|gb|EMT16210.1|hypothetical protein F775_07463 [Aegilops tauschii]	EMT16210	6.671e-10	100	731738	35	35
NGB_23677_c0_seq1	adp-ribosylation factor	990	gi|474247450|gb|EMS60077.1|ADP-ribosylation factor [Triticum urartu]	EMS60077	3.31411e-128	99	388652	191	190
NGB_23711_c0_seq1	heat shock protein 70	1330	gi|193603576|ref|XP_001951233.1|PREDICTED: heat shock 70 kDa protein cognate 4-like isoform 2 [Acyrthosiphon pisum] >gi|193603578|ref|XP_001951207.1| PREDICTED: heat shock 70 kDa protein cognate 4-like isoform 1 [Acyrthosiphon pisum]	XP_001951233	0.0	100	687182	377	377
NGB_23753_c0_seq1	rte1-like protein	923	gi|326489073|dbj|BAK01520.1|predicted protein [Hordeum vulgare subsp. vulgare]	BAK01520	8.91855e-112	92	346.28	204	189
NGB_23769_c0_seq1	clathrin light chain 1-like	606	gi|326513070|dbj|BAK03442.1|predicted protein [Hordeum vulgare subsp. vulgare]	BAK03442	1.68053e-41	85	166007	177	151
NGB_23794_c0_seq1	cell growth defect factor 2	799	gi|475549067|gb|EMT11194.1|hypothetical protein F775_31727 [Aegilops tauschii]	EMT11194	1.301e-45	97	167162	114	111
NGB_23794_c0_seq2	cell growth defect factor 2	995	gi|475549067|gb|EMT11194.1|hypothetical protein F775_31727 [Aegilops tauschii]	EMT11194	6.30286e-25	97	120168	87	85
NGB_23796_c0_seq2	protein	1627	gi|474187342|gb|EMS57965.1|Nucleoside-triphosphatase [Triticum urartu]	EMS57965	0.0	89	702205	434	390
NGB_23823_c0_seq2	hypothetical protein F775_23698	636	gi|475528779|gb|EMT07671.1|hypothetical protein F775_23698 [Aegilops tauschii]	EMT07671	0.0436624	55	554546	88	49
NGB_23884_c0_seq1	elastase 2a	901	gi|6681297|ref|NP_031945.1|chymotrypsin-like elastase family member 2A precursor [Mus musculus] >gi|119257|sp|P05208.1|CEL2A_MOUSE RecName: Full=Chymotrypsin-like elastase family member 2A; AltName: Full=Elastase-2; AltName: Full=Elastase-2A; Flags: Precursor >gi|50826|emb|CAA28242.1| unnamed protein product [Mus musculus] >gi|20072340|gb|AAH26552.1| Elastase 2A [Mus musculus] >gi|148681457|gb|ED…	NP_031945	3.13175e-169	100	494582	271	271
NGB_23889_c0_seq1	xylosyltransferase 1-like	1681	gi|357146326|ref|XP_003573951.1|PREDICTED: xylosyltransferase 1-like [Brachypodium distachyon]	XP_003573951	0.0	84	661759	444	377
NGB_23898_c0_seq1	dead box atp-dependent rna	1180	gi|475564762|gb|EMT14594.1|DEAD-box ATP-dependent RNA helicase 40 [Aegilops tauschii]	EMT14594	0.0	96	739184	389	376
NGB_23921_c0_seq1	methylosome subunit picln-like	1037	gi|357145914|ref|XP_003573811.1|PREDICTED: methylosome subunit pICln-like [Brachypodium distachyon]	XP_003573811	7.12911e-93	84	300442	225	191
NGB_23935_c0_seq1	thioredoxin-like protein 4b	985	gi|326501488|dbj|BAK02533.1|predicted protein [Hordeum vulgare subsp. vulgare]	BAK02533	1.74145e-95	98	303908	152	150
NGB_23939_c0_seq1	hypothetical protein F775_08805	1394	gi|475478803|gb|EMT02740.1|hypothetical protein F775_08805 [Aegilops tauschii]	EMT02740	6.6169e-128	74	406371	398	297
NGB_23951_c0_seq1	hypothetical protein FOC1_g10008730, partial	416	gi|477521115|gb|ENH73234.1|hypothetical protein FOC1_g10008730, partial [Fusarium oxysporum f. sp. cubense race 1]	ENH73234	0.0016597	76	535286	42	32
NGB_23986_c0_seq2	dead box atp-dependent rna	1187	gi|475564762|gb|EMT14594.1|DEAD-box ATP-dependent RNA helicase 40 [Aegilops tauschii]	EMT14594	0.0	96	739184	389	376
NGB_23991_c0_seq1	diphthamide biosynthesis protein 4-like	945	gi|115479583|ref|NP_001063385.1|Os09g0460000 [Oryza sativa Japonica Group] >gi|51535265|dbj|BAD38528.1| DNAJ heat shock N-terminal domain-containing protein-like [Oryza sativa Japonica Group] >gi|51536221|dbj|BAD38392.1| DNAJ heat shock N-terminal domain-containing protein-like [Oryza sativa Japonica Group] >gi|113631618|dbj|BAF25299.1| Os09g0460000 [Oryza sativa Japonica Group] >gi|125605969|gb|…	NP_001063385	1.0234e-70	84	238039	173	146
NGB_24019_c0_seq1	sec23 sec24 transport family protein	2442	gi|326520133|dbj|BAK03991.1|predicted protein [Hordeum vulgare subsp. vulgare]	BAK03991	0.0	95	788489	416	397
NGB_24019_c0_seq2	protein transport protein sec24-1-like	2464	gi|357163346|ref|XP_003579703.1|PREDICTED: protein transport protein SEC24-like [Brachypodium distachyon]	XP_003579703	0.0	93	1186.4	690	643
NGB_24064_c0_seq2	lrr repeats and ubiquitin-like domain-containing protein at2g30105-like	1436	gi|357146450|ref|XP_003573996.1|PREDICTED: LRR repeats and ubiquitin-like domain-containing protein At2g30105-like [Brachypodium distachyon]	XP_003573996	0.0	94	664.84	366	345
NGB_24098_c0_seq1	histone-lysine n-methyltransferase ashr3	2683	gi|357142828|ref|XP_003572707.1|PREDICTED: LOW QUALITY PROTEIN: histone-lysine N-methyltransferase ASHR3-like [Brachypodium distachyon]	XP_003572707	0.0	80	709523	474	380
NGB_24126_c0_seq1	ribosomal protein l10	736	gi|209915545|ref|NP_001129594.1|ribosomal protein L10 [Acyrthosiphon pisum]	NP_001129594	1.70753e-154	99	452981	219	218
NGB_24128_c0_seq1	thimet oligopeptidase	2109	gi|475607669|gb|EMT26789.1|Thimet oligopeptidase [Aegilops tauschii]	EMT26789	0.0	96	1288.09	665	644
NGB_24194_c0_seq1	glycerophosphoryl diester phosphodiesterase 1	982	gi|357142714|ref|XP_003572667.1|PREDICTED: uncharacterized protein LOC100846828 [Brachypodium distachyon]	XP_003572667	1.40268e-55	91	202986	130	119
NGB_24221_c0_seq1	uncharacterized loc101210245	867	gi|357153554|ref|XP_003576489.1|PREDICTED: uncharacterized protein LOC100837297 [Brachypodium distachyon]	XP_003576489	6.97655e-61	95	214542	123	117
NGB_24298_c0_seq1	myb family transcription factor apl	1359	gi|326501886|dbj|BAK06435.1|predicted protein [Hordeum vulgare subsp. vulgare]	BAK06435	1.30393e-151	84	459529	345	293
NGB_24298_c0_seq2	myb family transcription factor apl	1394	gi|326523851|dbj|BAJ96936.1|predicted protein [Hordeum vulgare subsp. vulgare] >gi|326532246|dbj|BAK05052.1| predicted protein [Hordeum vulgare subsp. vulgare]	BAJ96936	1.14066e-151	94	457218	284	268
NGB_24338_c0_seq2	tpa: a-type response regulator	943	gi|474018958|gb|EMS52770.1|Two-component response regulator ARR9 [Triticum urartu]	EMS52770	1.01797e-72	89	246128	148	133
NGB_24362_c0_seq1	gdsl esterase lipase	415	gi|475583232|gb|EMT19408.1|GDSL esterase/lipase [Aegilops tauschii]	EMT19408	2.42958e-13	100	874261	40	40
NGB_24410_c0_seq1	PREDICTED: uncharacterized protein LOC100837032	931	gi|357163852|ref|XP_003579867.1|PREDICTED: uncharacterized protein LOC100837032 [Brachypodium distachyon]	XP_003579867	9.4168e-52	71	190274	195	140
NGB_24549_c0_seq1	5 -adenylylsulfate reductase-like 4-like	1586	gi|326491179|dbj|BAK05689.1|predicted protein [Hordeum vulgare subsp. vulgare]	BAK05689	0.0	96	531946	277	267
NGB_24562_c0_seq1	importin subunit alpha-1-like	2144	gi|473878284|gb|EMS47918.1|Importin subunit alpha-1a [Triticum urartu] >gi|475573904|gb|EMT16831.1| Importin subunit alpha-1a [Aegilops tauschii]	EMS47918	0.0	97	962985	524	509
NGB_24594_c0_seq2	thioredoxin-like 1-1	698	gi|326505352|dbj|BAK03063.1|predicted protein [Hordeum vulgare subsp. vulgare]	BAK03063	9.95407e-61	98	215698	131	129
NGB_24612_c0_seq1	nadp-dependent malic enzyme	2185	gi|209405432|gb|ACI46151.1|NADP-dependent malic enzyme [Hordeum vulgare]	ACI46151	0.0	98	1100.12	570	561
NGB_24621_c0_seq1	tropomyosin 1	1015	gi|193704626|ref|XP_001947820.1|PREDICTED: tropomyosin-2-like isoform 1 [Acyrthosiphon pisum]	XP_001947820	2.91136e-168	100	494197	284	284
NGB_24682_c0_seq1	signal recognition particle 54 kda chloroplastic-like	1004	gi|474311047|gb|EMS61888.1|Signal recognition particle 54 kDa protein, chloroplastic [Triticum urartu]	EMS61888	1.15559e-107	99	348591	218	216
NGB_24740_c0_seq1	zn-dependent hydrolase	492	gi|475620220|gb|EMT31038.1|hypothetical protein F775_09849 [Aegilops tauschii]	EMT31038	4.89594e-24	95	118242	63	60
NGB_24758_c0_seq1	PREDICTED: uncharacterized protein LOC100834314	996	gi|357134890|ref|XP_003569048.1|PREDICTED: uncharacterized protein LOC100834314 [Brachypodium distachyon]	XP_003569048	1.44563e-53	90	197978	121	110
NGB_24778_c0_seq1	membrane-anchored ubiquitin-fold protein 3-like	995	gi|326495192|dbj|BAJ85692.1|predicted protein [Hordeum vulgare subsp. vulgare]	BAJ85692	6.08519e-71	99	239965	118	117
NGB_24802_c0_seq1	splicing factor 3a subunit 3-like	2044	gi|357137988|ref|XP_003570580.1|PREDICTED: splicing factor 3A subunit 3-like [Brachypodium distachyon]	XP_003570580	0.0	94	820076	500	472
NGB_24804_c0_seq1	dead-box atp-dependent rna helicase chloroplastic-like	5697	gi|357138189|ref|XP_003570680.1|PREDICTED: DEAD-box ATP-dependent RNA helicase ISE2, chloroplastic-like [Brachypodium distachyon]	XP_003570680	0.0	97	2013.81	1057	1031
NGB_24807_c0_seq1	exocyst complex component 3-like	2751	gi|473781724|gb|EMS46101.1|hypothetical protein TRIUR3_16371 [Triticum urartu]	EMS46101	0.0	96	1391.71	765	738
NGB_24829_c0_seq1	nuclear protein	414	gi|242088579|ref|XP_002440122.1|hypothetical protein SORBIDRAFT_09g026480 [Sorghum bicolor] >gi|241945407|gb|EES18552.1| hypothetical protein SORBIDRAFT_09g026480 [Sorghum bicolor]	XP_002440122	3.40865e-07	49	685514	146	72
NGB_24857_c0_seq1	anthocyanin 5-aromatic acyltransferase	914	gi|326523647|dbj|BAJ92994.1|predicted protein [Hordeum vulgare subsp. vulgare]	BAJ92994	1.38561e-137	83	421394	300	249
NGB_24912_c0_seq1	xh domain family protein	2550	gi|475574497|gb|EMT16997.1|hypothetical protein F775_14651 [Aegilops tauschii]	EMT16997	0.0	89	937176	658	592
NGB_24932_c0_seq1	eukaryotic translation initiation factor 2a	1991	gi|357150038|ref|XP_003575319.1|PREDICTED: eukaryotic translation initiation factor 2A-like [Brachypodium distachyon]	XP_003575319	0.0	93	908286	501	470
NGB_24976_c0_seq1	tpr repeat-containing thioredoxin ttl1-like	2326	gi|357135526|ref|XP_003569360.1|PREDICTED: TPR repeat-containing thioredoxin TTL1-like [Brachypodium distachyon]	XP_003569360	0.0	93	795038	531	494
NGB_24977_c0_seq1	calcium-transporting atpase plasma membrane-type	1078	gi|14275744|emb|CAC40028.1|P-type ATPase [Hordeum vulgare]	CAC40028	9.65077e-161	97	486493	248	242
NGB_25014_c0_seq2	respiratory burst oxidase homolog protein b-like	3108	gi|357132113|ref|XP_003567677.1|PREDICTED: respiratory burst oxidase homolog protein B-like [Brachypodium distachyon]	XP_003567677	0.0	96	1588.16	906	873
NGB_25015_c0_seq1	impaired sucrose induction 1-like protein	626	gi|326523335|dbj|BAJ88708.1|predicted protein [Hordeum vulgare subsp. vulgare]	BAJ88708	8.77074e-37	97	153295	75	73
NGB_25047_c0_seq1	hypothetical protein SORBIDRAFT_08g014050	681	gi|242083390|ref|XP_002442120.1|hypothetical protein SORBIDRAFT_08g014050 [Sorghum bicolor] >gi|241942813|gb|EES15958.1| hypothetical protein SORBIDRAFT_08g014050 [Sorghum bicolor]	XP_002442120	6.38223e-07	92	67781	66	61
NGB_25048_c0_seq2	glycosylphosphatidylinositol anchor biosynthesis protein 11	1825	gi|475520855|gb|EMT06538.1|Protein MLO [Aegilops tauschii]	EMT06538	2.2815e-118	90	384.03	243	219
NGB_25068_c0_seq1	ternary complex factor mip1	2348	gi|326503532|dbj|BAJ86272.1|predicted protein [Hordeum vulgare subsp. vulgare]	BAJ86272	0.0	90	1005.74	627	565
NGB_25075_c0_seq2	alanine aminotransferase	1672	gi|326520203|dbj|BAK04026.1|predicted protein [Hordeum vulgare subsp. vulgare]	BAK04026	0.0	91	860136	494	453
NGB_25114_c0_seq1	thioredoxin-like chloroplastic-like	576	gi|357134317|ref|XP_003568764.1|PREDICTED: thioredoxin-like 2, chloroplastic-like [Brachypodium distachyon]	XP_003568764	3.16424e-58	98	205682	101	99
NGB_25120_c0_seq1	uncharacterized loc101218484	706	gi|242063828|ref|XP_002453203.1|hypothetical protein SORBIDRAFT_04g001625 [Sorghum bicolor] >gi|241933034|gb|EES06179.1| hypothetical protein SORBIDRAFT_04g001625 [Sorghum bicolor]	XP_002453203	1.46728e-17	96	100523	55	53
NGB_25124_c0_seq1	uncharacterized loc101202761	798	gi|326510673|dbj|BAJ87553.1|predicted protein [Hordeum vulgare subsp. vulgare]	BAJ87553	5.03119e-73	82	244973	179	148
NGB_25177_c0_seq1	u2 small nuclear ribonucleoprotein a	1318	gi|357120908|ref|XP_003562166.1|PREDICTED: U2 small nuclear ribonucleoprotein A'-like [Brachypodium distachyon]	XP_003562166	3.10114e-139	94	424476	286	270
NGB_25204_c0_seq1	peroxidase 47-like	319	gi|475600630|gb|EMT24589.1|Peroxidase 47 [Aegilops tauschii]	EMT24589	3.45094e-16	92	928189	71	66
NGB_25260_c0_seq1	thioredoxin-like 5	546	gi|326507720|dbj|BAJ86603.1|predicted protein [Hordeum vulgare subsp. vulgare]	BAJ86603	1.30437e-67	93	228024	122	114
NGB_25264_c0_seq1	-oxoglutarate 3-dioxygenase	1753	gi|326491817|dbj|BAJ98133.1|predicted protein [Hordeum vulgare subsp. vulgare] >gi|326524502|dbj|BAK00634.1| predicted protein [Hordeum vulgare subsp. vulgare]	BAJ98133	0.0	95	650588	336	320
NGB_25301_c0_seq1	fructose -bisphosphate aldolase	1309	gi|52630947|gb|AAU84937.1|putative fructose 1,6-bisphosphate aldolase [Toxoptera citricida]	AAU84937	0.0	99	754592	364	363
NGB_25319_c0_seq1	predicted protein	1076	gi|326509203|dbj|BAJ86994.1|predicted protein [Hordeum vulgare subsp. vulgare]	BAJ86994	1.8161e-85	91	279256	210	192
NGB_25337_c0_seq2	gibberellin-regulated protein 1 precursor	619	gi|357123048|ref|XP_003563225.1|PREDICTED: gibberellin-regulated protein 3-like [Brachypodium distachyon]	XP_003563225	6.59008e-23	94	112079	72	68
NGB_25355_c0_seq1	sodium transporter	1188	gi|326833997|gb|AEA08583.1|high affinity potassium transporter [Hordeum vulgare]	AEA08583	0.0	86	546969	363	313
NGB_25363_c0_seq1	mitochondrial ribosomal protein l43	868	gi|357113501|ref|XP_003558541.1|PREDICTED: 60S ribosomal protein L51, mitochondrial-like [Brachypodium distachyon]	XP_003558541	1.92733e-73	81	245743	156	127
NGB_25382_c0_seq1	hypothetical protein NECHADRAFT_58192	393	gi|302894275|ref|XP_003046018.1|hypothetical protein NECHADRAFT_58192 [Nectria haematococca mpVI 77-13-4] >gi|256726945|gb|EEU40305.1| hypothetical protein NECHADRAFT_58192 [Nectria haematococca mpVI 77-13-4]	XP_003046018	6.448e-29	87	119013	80	70
NGB_25383_c0_seq1	dnaj homolog subfamily a member 1	1476	gi|187105120|ref|NP_001119620.1|DnaJ-like [Acyrthosiphon pisum] >gi|89574485|gb|ABD76373.1| DnaJ-lik protein [Acyrthosiphon pisum]	NP_001119620	0.0	98	725317	402	395
NGB_25400_c0_seq1	spermidine synthase	1667	gi|326497681|dbj|BAK05930.1|predicted protein [Hordeum vulgare subsp. vulgare] >gi|326533922|dbj|BAJ93734.1| predicted protein [Hordeum vulgare subsp. vulgare]	BAK05930	0.0	94	666381	385	364
NGB_25417_c0_seq1	ring-h2 zinc finger protein	1285	gi|357124954|ref|XP_003564161.1|PREDICTED: RING-H2 finger protein ATL3-like [Brachypodium distachyon]	XP_003564161	1.0757e-93	77	306605	313	242
NGB_25468_c0_seq1	predicted protein	1593	gi|326500128|dbj|BAJ90899.1|predicted protein [Hordeum vulgare subsp. vulgare] >gi|326532662|dbj|BAJ89176.1| predicted protein [Hordeum vulgare subsp. vulgare]	BAJ90899	0.0	90	533487	365	331
NGB_25500_c0_seq1	phosphomethylpyrimidine chloroplastic-like	2865	gi|12240033|gb|AAG49550.1|AF264021_1putative thiamine biosythesis protein ThiC [Poa secunda]	AAG49550	0.0	98	1271.53	644	635
NGB_25552_c0_seq1	hypothetical protein F775_31427	756	gi|475546148|gb|EMT10628.1|hypothetical protein F775_31427 [Aegilops tauschii]	EMT10628	6.13181e-41	78	160229	118	93
NGB_25590_c0_seq1	vacuolar-processing enzyme	570	gi|474073275|gb|EMS54452.1|Vacuolar-processing enzyme [Triticum urartu]	EMS54452	2.05374e-28	91	132494	67	61
NGB_25758_c0_seq1	vacuolar-processing enzyme	572	gi|474073275|gb|EMS54452.1|Vacuolar-processing enzyme [Triticum urartu]	EMS54452	2.11904e-28	91	132494	67	61
NGB_25766_c0_seq1	hypothetical protein TRIUR3_08935	985	gi|474241855|gb|EMS59845.1|hypothetical protein TRIUR3_08935 [Triticum urartu]	EMS59845	3.43481e-08	62	747146	120	75
NGB_25794_c0_seq1	wrky dna binding domain containing expressed	811	gi|475593568|gb|EMT22420.1|Putative WRKY transcription factor 41 [Aegilops tauschii]	EMT22420	1.26845e-67	74	236113	208	154
NGB_25809_c0_seq1	translational activator gcn1	1039	gi|326529767|dbj|BAK04830.1|predicted protein [Hordeum vulgare subsp. vulgare]	BAK04830	7.04203e-96	93	324709	221	206
NGB_25826_c0_seq1	transcription factor btf3	1033	gi|326504174|dbj|BAK02873.1|predicted protein [Hordeum vulgare subsp. vulgare]	BAK02873	3.20223e-79	98	263848	151	149
NGB_25857_c0_seq1	50s ribosomal protein chloroplastic-like	962	gi|357138064|ref|XP_003570618.1|PREDICTED: 50S ribosomal protein L29, chloroplastic-like [Brachypodium distachyon]	XP_003570618	5.85711e-62	93	218009	145	136
NGB_25931_c0_seq1	chlorophyll a-b binding protein chloroplastic-like	681	gi|357122377|ref|XP_003562892.1|PREDICTED: chlorophyll a-b binding protein CP29.2, chloroplastic-like [Brachypodium distachyon]	XP_003562892	7.68397e-104	96	325865	180	173
NGB_25957_c0_seq1	heat shock 70 kda protein cognate 3	1804	gi|242397408|ref|NP_001156420.1|heat shock protein cognate 3 precursor [Acyrthosiphon pisum]	NP_001156420	0.0	99	1112.44	595	594
NGB_26053_c0_seq1	cold-responsive protein wcor14	714	gi|326504218|dbj|BAJ90941.1|predicted protein [Hordeum vulgare subsp. vulgare]	BAJ90941	6.03522e-13	67	866557	141	95
NGB_26060_c0_seq1	tpa: integrin-linked protein kinase family protein	402	gi|475523454|gb|EMT06893.1|Serine/threonine-protein kinase CTR1 [Aegilops tauschii]	EMT06893	1.40732e-06	77	69707	53	41
NGB_26087_c0_seq1	transposon protein mutator sub-class	933	gi|473815110|gb|EMS46893.1|hypothetical protein TRIUR3_22779 [Triticum urartu]	EMS46893	6.15986e-154	92	458759	261	241
NGB_26101_c0_seq1	serine threonine protein phosphatase 2a 55 kda regulatory subunit b beta isoform-like	2074	gi|357135420|ref|XP_003569307.1|PREDICTED: serine/threonine protein phosphatase 2A 55 kDa regulatory subunit B beta isoform-like [Brachypodium distachyon]	XP_003569307	0.0	92	872463	482	447
NGB_26112_c0_seq1	superoxide dismutase 2	1066	gi|257781222|gb|ACV65038.1|Cu/Zn superoxide dismutase [Deschampsia antarctica]	ACV65038	6.51965e-87	96	283108	152	147
NGB_26128_c0_seq2	fbd-associated f-box protein at5g22720-like	1388	gi|357129871|ref|XP_003566583.1|PREDICTED: putative FBD-associated F-box protein At5g22720-like [Brachypodium distachyon]	XP_003566583	1.41631e-55	61	215698	295	182
NGB_26143_c0_seq1	atp synthase delta chain	1422	gi|326499830|dbj|BAJ90750.1|predicted protein [Hordeum vulgare subsp. vulgare] >gi|326503548|dbj|BAJ86280.1| predicted protein [Hordeum vulgare subsp. vulgare] >gi|326509751|dbj|BAJ87091.1| predicted protein [Hordeum vulgare subsp. vulgare] >gi|326523713|dbj|BAJ93027.1| predicted protein [Hordeum vulgare subsp. vulgare] >gi|326532752|dbj|BAJ89221.1| predicted protein [Hordeum vulgare subsp. vulga…	BAJ90750	1.46505e-87	90	292352	176	159
NGB_26183_c0_seq1	type 1 non specific lipid transfer protein precursor	852	gi|289629480|gb|ADD13588.1|non-specific lipid transfer protein 1 [Dactylis glomerata]	ADD13588	8.81929e-41	91	160614	92	84
NGB_26196_c0_seq1	alpha- -mannosyltransferase alg2-like	1465	gi|326505038|dbj|BAK02906.1|predicted protein [Hordeum vulgare subsp. vulgare]	BAK02906	0.0	95	762681	417	397
NGB_26201_c0_seq1	af364304_1succinate dehydrogenase subunit 4	1016	gi|357133963|ref|XP_003568590.1|PREDICTED: uncharacterized protein LOC100825203 isoform 2 [Brachypodium distachyon]	XP_003568590	4.04297e-105	86	331257	219	190
NGB_26261_c0_seq1	ccch-type zinc finger protein c3h69	565	gi|474048132|gb|EMS53531.1|E3 ubiquitin-protein ligase makorin [Triticum urartu]	EMS53531	8.64912e-07	68	71633	60	41
NGB_26268_c0_seq1	translocon-associated protein subunit beta-like	920	gi|357135093|ref|XP_003569146.1|PREDICTED: translocon-associated protein subunit beta-like [Brachypodium distachyon]	XP_003569146	5.01547e-85	95	277715	146	140
NGB_26315_c0_seq1	cold-responsive protein wcor14	716	gi|326504218|dbj|BAJ90941.1|predicted protein [Hordeum vulgare subsp. vulgare]	BAJ90941	5.87948e-13	67	866557	141	95
NGB_26410_c0_seq1	wrky transcription factor 40	554	gi|475590723|gb|EMT21551.1|Putative WRKY transcription factor 40 [Aegilops tauschii]	EMT21551	1.05063e-55	77	200675	153	118
NGB_26412_c0_seq1	fk506 binding protein	816	gi|357118062|ref|XP_003560778.1|PREDICTED: probable FKBP-type peptidyl-prolyl cis-trans isomerase 5, chloroplastic-like [Brachypodium distachyon]	XP_003560778	6.9588e-99	87	311612	217	189
NGB_26415_c0_seq1	chaperone -domain containing protein	1411	gi|357152499|ref|XP_003576139.1|PREDICTED: uncharacterized protein LOC100840040 [Brachypodium distachyon]	XP_003576139	8.78074e-82	96	276944	162	156
NGB_26456_c0_seq1	protein notum homolog	1036	gi|357165564|ref|XP_003580427.1|PREDICTED: uncharacterized protein LOC100827238 [Brachypodium distachyon]	XP_003580427	0.0	93	520776	282	263
NGB_26461_c0_seq1	tpa: tify domain cct motif transcription factor family protein	782	gi|357158589|ref|XP_003578176.1|PREDICTED: protein TIFY 10A-like [Brachypodium distachyon]	XP_003578176	2.98227e-45	86	175637	115	100
NGB_26461_c0_seq2	tpa: tify domain cct motif transcription factor family protein	889	gi|357158589|ref|XP_003578176.1|PREDICTED: protein TIFY 10A-like [Brachypodium distachyon]	XP_003578176	8.93605e-33	91	131724	80	73
NGB_26506_c0_seq1	sulfhydryl oxidase 1-like	995	gi|326530610|dbj|BAK01103.1|predicted protein [Hordeum vulgare subsp. vulgare]	BAK01103	6.8351e-81	90	276174	149	135
NGB_26550_c0_seq1	peptide transporter ptr2	462	gi|357122060|ref|XP_003562734.1|PREDICTED: peptide transporter PTR2-like [Brachypodium distachyon]	XP_003562734	4.60478e-73	94	252677	153	144
NGB_26559_c0_seq1	rubisco activase	212	gi|410927414|gb|AFV93495.1|chloroplast ribulose bisphosphate carboxylase/oxygenase activase beta1, partial [Gossypium barbadense]	AFV93495	3.73353e-36	100	145976	70	70
NGB_26578_c0_seq1	atp synthase epsilon mitochondrial	630	gi|357145350|ref|XP_003573613.1|PREDICTED: ATP synthase subunit epsilon, mitochondrial-like isoform 1 [Brachypodium distachyon] >gi|357145353|ref|XP_003573614.1| PREDICTED: ATP synthase subunit epsilon, mitochondrial-like isoform 2 [Brachypodium distachyon]	XP_003573613	2.547e-31	100	127102	62	62
NGB_26598_c0_seq2	5 -nucleotidase sure	1378	gi|357111210|ref|XP_003557407.1|PREDICTED: 5'-nucleotidase surE-like [Brachypodium distachyon]	XP_003557407	0.0	93	543502	298	280
NGB_26667_c0_seq1	cobw domain-containing protein 2-like isoform 1	1773	gi|326492377|dbj|BAK01972.1|predicted protein [Hordeum vulgare subsp. vulgare]	BAK01972	0.0	94	654055	409	385
NGB_26679_c0_seq1	citrate synthase	1532	gi|193676562|ref|XP_001950182.1|PREDICTED: probable citrate synthase 1, mitochondrial-like [Acyrthosiphon pisum]	XP_001950182	0.0	98	952584	472	466
NGB_26696_c0_seq1	protein	1330	gi|357131603|ref|XP_003567426.1|PREDICTED: uncharacterized protein DDB_G0288155-like [Brachypodium distachyon]	XP_003567426	4.16523e-169	93	499975	262	245
NGB_26709_c0_seq1	tim17 domain-containing protein	980	gi|326505404|dbj|BAJ95373.1|predicted protein [Hordeum vulgare subsp. vulgare]	BAJ95373	1.74839e-89	95	290426	153	146
NGB_26764_c0_seq1	h aca ribonucleoprotein complex subunit 2	770	gi|357137736|ref|XP_003570455.1|PREDICTED: H/ACA ribonucleoprotein complex subunit 2-like protein-like isoform 1 [Brachypodium distachyon] >gi|357137738|ref|XP_003570456.1| PREDICTED: H/ACA ribonucleoprotein complex subunit 2-like protein-like isoform 2 [Brachypodium distachyon]	XP_003570455	8.00016e-74	88	245743	151	134
NGB_26766_c0_seq1	ubiquitin-conjugating enzyme e2-17 kda	1087	gi|136640|sp|P25866.1|UBC2_WHEATRecName: Full=Ubiquitin-conjugating enzyme E2 2; AltName: Full=Ubiquitin carrier protein 2; AltName: Full=Ubiquitin-conjugating enzyme E2-16 kDa; AltName: Full=Ubiquitin-protein ligase 2 >gi|170785|gb|AAA34310.1| ubiquitin carrier protein [Triticum aestivum]	P25866	3.52814e-100	99	317005	152	151
NGB_26804_c0_seq1	histone h3	296	gi|475466716|gb|EMT02210.1|Histone H3.3 [Aegilops tauschii]	EMT02210	2.99928e-27	98	120168	63	62
NGB_26819_c0_seq1	multidrug resistance protein	2185	gi|357131861|ref|XP_003567552.1|PREDICTED: ABC transporter B family member 21-like [Brachypodium distachyon]	XP_003567552	0.0	98	1024.23	597	590
NGB_26857_c0_seq1	aestivum stearoyl-acp desaturase	1078	gi|319739542|gb|ADV59912.1|aestivum stearoyl-ACP desaturase [Triticum aestivum]	ADV59912	7.88265e-161	99	480.33	231	229
NGB_26869_c0_seq1	ccch-type zinc finger protein c3h69	652	gi|474048132|gb|EMS53531.1|E3 ubiquitin-protein ligase makorin [Triticum urartu]	EMS53531	1.35647e-06	68	71633	60	41
NGB_26912_c0_seq1	antitermination domain-containing expressed	1509	gi|326522879|dbj|BAJ88485.1|predicted protein [Hordeum vulgare subsp. vulgare]	BAJ88485	1.14434e-147	91	448358	260	239
NGB_27000_c0_seq1	uncharacterized protein LOC100274203	826	gi|226506094|ref|NP_001142047.1|uncharacterized protein LOC100274203 [Zea mays] >gi|194706896|gb|ACF87532.1| unknown [Zea mays] >gi|195613262|gb|ACG28461.1| hypothetical protein [Zea mays] >gi|224032673|gb|ACN35412.1| unknown [Zea mays] >gi|413923693|gb|AFW63625.1| hypothetical protein ZEAMMB73_891797 [Zea mays] >gi|413923694|gb|AFW63626.1| hypothetical protein ZEAMMB73_891797 [Zea mays]	NP_001142047	4.93089e-24	77	117087	123	95
NGB_27013_c0_seq1	betaine aldehyde dehydrogenase	2015	gi|357164007|ref|XP_003579919.1|PREDICTED: betaine aldehyde dehydrogenase-like [Brachypodium distachyon]	XP_003579919	0.0	97	897116	496	482
NGB_27037_c0_seq1	proline dehydrogenase	1929	gi|326505010|dbj|BAK02892.1|predicted protein [Hordeum vulgare subsp. vulgare]	BAK02892	0.0	95	801201	483	463
NGB_27037_c0_seq2	proline dehydrogenase mitochondrial-like	2044	gi|326505010|dbj|BAK02892.1|predicted protein [Hordeum vulgare subsp. vulgare]	BAK02892	0.0	95	770385	468	448
NGB_27042_c0_seq1	u4 tri-snrnp-associated protein	3100	gi|474323735|gb|EMS62372.1|hypothetical protein TRIUR3_01483 [Triticum urartu]	EMS62372	0.0	92	950658	695	643
NGB_27048_c0_seq1	vacuolar protein sorting-associated protein 54-like	3787	gi|357167224|ref|XP_003581060.1|PREDICTED: vacuolar protein sorting-associated protein 54-like [Brachypodium distachyon]	XP_003581060	0.0	91	1652.88	1005	921
NGB_27083_c0_seq1	ac115686_19 disease resistance response protein	927	gi|473807660|gb|EMS46701.1|hypothetical protein TRIUR3_14669 [Triticum urartu]	EMS46701	1.3279e-63	71	220.32	177	127
NGB_27112_c0_seq1	-oxoglutarate 3-dioxygenase	1756	gi|326491817|dbj|BAJ98133.1|predicted protein [Hordeum vulgare subsp. vulgare] >gi|326524502|dbj|BAK00634.1| predicted protein [Hordeum vulgare subsp. vulgare]	BAJ98133	0.0	95	650588	336	320
NGB_27140_c0_seq1	truncated cellulose synthase catalytic subunit	868	gi|414588936|tpg|DAA39507.1|TPA: hypothetical protein ZEAMMB73_844715 [Zea mays]	DAA39507	0.0	97	533102	289	283
NGB_27174_c0_seq2	f1f0-atpase inhibitor protein	818	gi|357160187|ref|XP_003578685.1|PREDICTED: uncharacterized protein At2g27730, mitochondrial-like [Brachypodium distachyon]	XP_003578685	3.29883e-39	91	156762	107	98
NGB_27190_c0_seq1	thioredoxin x	743	gi|326502182|dbj|BAJ91696.1|predicted protein [Hordeum vulgare subsp. vulgare] >gi|326516432|dbj|BAJ92371.1| predicted protein [Hordeum vulgare subsp. vulgare]	BAJ91696	8.00282e-62	99	215312	108	107
NGB_27206_c0_seq1	neurofilament triplet m protein	490	gi|475608250|gb|EMT26970.1|hypothetical protein F775_30248 [Aegilops tauschii]	EMT26970	0.0154037	91	585362	36	33
NGB_27214_c0_seq1	pancreatic ribonuclease	806	gi|31981520|ref|NP_035401.2|ribonuclease pancreatic precursor [Mus musculus] >gi|26344600|dbj|BAC35949.1| unnamed protein product [Mus musculus]	NP_035401	3.95247e-91	100	290041	149	149
NGB_27264_c0_seq1	truncated cellulose synthase catalytic subunit	868	gi|414588936|tpg|DAA39507.1|TPA: hypothetical protein ZEAMMB73_844715 [Zea mays]	DAA39507	0.0	97	533102	289	283
NGB_27273_c0_seq1	hypothetical protein TRIUR3_18524	1682	gi|473864996|gb|EMS47594.1|hypothetical protein TRIUR3_18524 [Triticum urartu]	EMS47594	5.27558e-133	65	418698	443	291
NGB_27466_c0_seq1	tuftelin-interacting protein 11	775	gi|473951568|gb|EMS50756.1|Tuftelin-interacting protein 11 [Triticum urartu]	EMS50756	1.07355	57	550694	98	56
NGB_27476_c0_seq1	retrotransposon expressed	550	gi|474224549|gb|EMS59394.1|hypothetical protein TRIUR3_07023 [Triticum urartu]	EMS59394	0.00081972	58	58151	85	50
NGB_27478_c0_seq2	probable glutamate carboxypeptidase 2-like isoform 1	1424	gi|326505096|dbj|BAK02935.1|predicted protein [Hordeum vulgare subsp. vulgare]	BAK02935	0.0	94	695656	368	348
NGB_27488_c0_seq1	mediator of rna polymerase ii transcription subunit 21-like	559	gi|326504002|dbj|BAK02787.1|predicted protein [Hordeum vulgare subsp. vulgare]	BAK02787	4.00952e-25	96	119013	86	83
NGB_27584_c0_seq2	calcium-binding protein cml8	536	gi|357146043|ref|XP_003573856.1|PREDICTED: probable calcium-binding protein CML8-like [Brachypodium distachyon]	XP_003573856	4.97943e-54	88	192971	125	110
NGB_27587_c0_seq1	adenyl cyclase	1733	gi|326487614|dbj|BAK05479.1|predicted protein [Hordeum vulgare subsp. vulgare]	BAK05479	0.0	92	726087	391	361
NGB_27610_c0_seq1	small glutamine-rich tetratricopeptide repeat-containing protein beta	1866	gi|326503294|dbj|BAJ99272.1|predicted protein [Hordeum vulgare subsp. vulgare]	BAJ99272	0.0	86	681789	481	417
NGB_27618_c0_seq1	protein kinase	2218	gi|357130413|ref|XP_003566843.1|PREDICTED: probable receptor-like protein kinase At2g42960-like [Brachypodium distachyon]	XP_003566843	0.0	92	842803	484	449
NGB_27618_c0_seq2	protein kinase	2436	gi|357130413|ref|XP_003566843.1|PREDICTED: probable receptor-like protein kinase At2g42960-like [Brachypodium distachyon]	XP_003566843	0.0	92	845114	484	449
NGB_27639_c0_seq1	nhl repeat-containing protein 2-like	920	gi|326493576|dbj|BAJ85249.1|predicted protein [Hordeum vulgare subsp. vulgare]	BAJ85249	1.47434e-107	98	339347	179	177
NGB_27651_c0_seq1	phosphatidate cytidylyltransferase	602	gi|474167021|gb|EMS57464.1|Phosphatidate cytidylyltransferase [Triticum urartu] >gi|475549872|gb|EMT11339.1| Phosphatidate cytidylyltransferase [Aegilops tauschii]	EMS57464	1.40266e-25	96	122865	61	59
NGB_27745_c0_seq1	tpa: saur55-auxin-responsive saur family member	714	gi|357154465|ref|XP_003576792.1|PREDICTED: uncharacterized protein LOC100820944 [Brachypodium distachyon]	XP_003576792	2.19504e-66	81	226868	159	129
NGB_27755_c0_seq1	zinc finger mym-type protein 1-like	1366	gi|124361195|gb|ABN09167.1|HAT dimerisation [Medicago truncatula]	ABN09167	2.14001e-16	84	989821	70	59
NGB_27776_c0_seq1	atp synthase subunit mitochondrial-like	1939	gi|52630965|gb|AAU84946.1|putative mitochondrial ATP synthase alpha subunit precursor [Toxoptera citricida]	AAU84946	0.0	100	1118.22	551	551
NGB_27787_c0_seq1	f-box protein at5g07610-like	1275	gi|475593179|gb|EMT22300.1|hypothetical protein F775_05669 [Aegilops tauschii]	EMT22300	5.53333e-104	59	338961	417	249
NGB_27803_c0_seq1	60s ribosomal protein l6	974	gi|193697450|ref|XP_001945191.1|PREDICTED: 60S ribosomal protein L6-like [Acyrthosiphon pisum]	XP_001945191	9.94683e-159	97	469929	299	292
NGB_27807_c0_seq2	bidirectional sugar transporter sweet2-like	704	gi|357135133|ref|XP_003569166.1|PREDICTED: bidirectional sugar transporter SWEET2a-like [Brachypodium distachyon]	XP_003569166	2.51389e-15	95	951301	69	66
NGB_27817_c0_seq1	PREDICTED: uncharacterized protein LOC100846838	975	gi|357150082|ref|XP_003575335.1|PREDICTED: uncharacterized protein LOC100846838 [Brachypodium distachyon]	XP_003575335	3.79569e-60	88	213001	152	135
NGB_27832_c0_seq1	cell growth defect factor 2	781	gi|475549067|gb|EMT11194.1|hypothetical protein F775_31727 [Aegilops tauschii]	EMT11194	1.42133e-43	97	167162	114	111
NGB_27849_c0_seq2	sterol regulatory element-binding protein site 2	1738	gi|326506872|dbj|BAJ91477.1|predicted protein [Hordeum vulgare subsp. vulgare]	BAJ91477	0.0	91	924465	561	515
NGB_27863_c0_seq1	pollen-specific protein sf21-like	1108	gi|357140404|ref|XP_003571758.1|PREDICTED: pollen-specific protein SF21-like [Brachypodium distachyon]	XP_003571758	0.0	96	633639	323	311
NGB_27877_c0_seq1	pachytene checkpoint protein 2 homolog	1661	gi|357164171|ref|XP_003579971.1|PREDICTED: pachytene checkpoint protein 2 homolog [Brachypodium distachyon]	XP_003579971	0.0	97	760755	434	421
NGB_27887_c0_seq2	phosphoribosylanthranilate isomerase	1060	gi|475588123|gb|EMT20763.1|N-(5'-phosphoribosyl)anthranilate isomerase [Aegilops tauschii]	EMT20763	4.57159e-154	91	458373	263	240
NGB_27916_c0_seq1	zinc transporter	1461	gi|475532630|gb|EMT08251.1|Zinc transporter 1 [Aegilops tauschii]	EMT08251	4.6972e-173	92	513842	357	331
NGB_27945_c0_seq1	ribosomal protein s16	562	gi|240849397|ref|NP_001155817.1|40S ribosomal protein S16-like [Acyrthosiphon pisum] >gi|239788307|dbj|BAH70842.1| ACYPI009856 [Acyrthosiphon pisum]	NP_001155817	5.07312e-86	100	274248	158	158
NGB_27952_c0_seq1	hydroxyproline-rich glyco protein	1657	gi|357123322|ref|XP_003563360.1|PREDICTED: uncharacterized protein LOC100823137 [Brachypodium distachyon]	XP_003563360	1.30185e-135	82	425631	326	270
NGB_27958_c0_seq1	adenylyl cyclase-like	2209	gi|474146978|gb|EMS56783.1|PERQ amino acid-rich with GYF domain-containing protein 2 [Triticum urartu]	EMS56783	0.0	93	1068.91	614	576
NGB_27958_c0_seq2	adenylyl cyclase-like	2116	gi|474146978|gb|EMS56783.1|PERQ amino acid-rich with GYF domain-containing protein 2 [Triticum urartu]	EMS56783	0.0	88	994186	614	545
NGB_28009_c0_seq1	protein phosphatase 2c	1300	gi|326508472|dbj|BAJ95758.1|predicted protein [Hordeum vulgare subsp. vulgare] >gi|326528209|dbj|BAJ93286.1| predicted protein [Hordeum vulgare subsp. vulgare]	BAJ95758	0.0	98	621313	308	303
NGB_28014_c0_seq1	ketose-bisphosphate aldolase class-ii-like protein	592	gi|475555513|gb|EMT12443.1|Fructose-bisphosphate aldolase [Aegilops tauschii]	EMT12443	1.99924e-112	98	372859	197	195
NGB_28028_c0_seq1	lrr receptor-like serine threonine-protein kinase gso1	3064	gi|472900541|gb|EMS35655.1|LRR receptor-like serine/threonine-protein kinase GSO1 [Triticum urartu]	EMS35655	0.0	83	1267.29	958	797
NGB_28047_c0_seq1	alpha beta fold family protein	1698	gi|326507074|dbj|BAJ95614.1|predicted protein [Hordeum vulgare subsp. vulgare] >gi|326532908|dbj|BAJ89299.1| predicted protein [Hordeum vulgare subsp. vulgare]	BAJ95614	0.0	90	621698	372	335
NGB_28080_c0_seq1	bile salt-activated lipase	1939	gi|6753406|ref|NP_034015.1|bile salt-activated lipase precursor [Mus musculus] >gi|2494397|sp|Q64285.1|CEL_MOUSE RecName: Full=Bile salt-activated lipase; Short=BAL; AltName: Full=Bile salt-stimulated lipase; Short=BSSL; AltName: Full=Carboxyl ester lipase; AltName: Full=Cholesterol esterase; AltName: Full=Pancreatic lysophospholipase; AltName: Full=Sterol esterase; Flags: Precursor >gi|1046363|g…	NP_034015	0.0	100	1138.64	574	574
NGB_28092_c0_seq1	bah domain containing protein	2314	gi|357135111|ref|XP_003569155.1|PREDICTED: uncharacterized protein LOC100843157 isoform 1 [Brachypodium distachyon]	XP_003569155	0.0	92	949888	527	487
NGB_28139_c0_seq1	nudix hydrolase 8-like	1466	gi|475538249|gb|EMT09219.1|Nudix hydrolase 8 [Aegilops tauschii]	EMT09219	0.0	90	605905	367	331
NGB_28237_c0_seq2	far upstream element-binding protein	4752	gi|326519350|dbj|BAJ96674.1|predicted protein [Hordeum vulgare subsp. vulgare]	BAJ96674	9.9707e-101	91	360147	274	250
NGB_28256_c0_seq1	hypothetical protein OsJ_33076	1240	gi|222615569|gb|EEE51701.1|hypothetical protein OsJ_33076 [Oryza sativa Japonica Group]	EEE51701	0.00405448	44	643142	253	112
NGB_28290_c0_seq1	s-norcoclaurine synthase 1	1358	gi|357167278|ref|XP_003581085.1|PREDICTED: S-norcoclaurine synthase 1-like [Brachypodium distachyon]	XP_003581085	0.0	86	558525	351	303
NGB_28290_c0_seq2	s-norcoclaurine synthase 1	1289	gi|357167278|ref|XP_003581085.1|PREDICTED: S-norcoclaurine synthase 1-like [Brachypodium distachyon]	XP_003581085	9.91571e-173	80	512301	351	283
NGB_28337_c0_seq2	abc transporter d family member chloroplastic-like	1977	gi|357127880|ref|XP_003565605.1|PREDICTED: ABC transporter D family member 2, chloroplastic-like [Brachypodium distachyon]	XP_003565605	0.0	89	932939	605	542
NGB_28388_c0_seq1	unconventional myosin-va-like	821	gi|194694568|gb|ACF81368.1|unknown [Zea mays]	ACF81368	3.09278e-75	100	253832	134	134
NGB_28409_c0_seq1	dna-binding protein hexbp	1403	gi|473732317|gb|EMS45200.1|Zinc finger protein GIS2 [Triticum urartu]	EMS45200	8.21547e-127	88	410609	244	216
NGB_28418_c0_seq1	nuclear matrix constituent protein 1-like	2220	gi|357137249|ref|XP_003570213.1|PREDICTED: putative nuclear matrix constituent protein 1-like protein-like [Brachypodium distachyon]	XP_003570213	0.0	91	885174	663	607
NGB_28451_c0_seq1	sec13-related protein	698	gi|357127835|ref|XP_003565583.1|PREDICTED: protein SEC13 homolog isoform 1 [Brachypodium distachyon] >gi|357127837|ref|XP_003565584.1| PREDICTED: protein SEC13 homolog isoform 2 [Brachypodium distachyon]	XP_003565583	8.31571e-121	98	370163	182	180
NGB_28452_c0_seq1	kinesin heavy chain	3548	gi|326530478|dbj|BAJ97665.1|predicted protein [Hordeum vulgare subsp. vulgare]	BAJ97665	0.0	95	1821.59	980	931
NGB_28499_c0_seq1	PREDICTED: uncharacterized protein LOC100825014	768	gi|357142750|ref|XP_003572680.1|PREDICTED: uncharacterized protein LOC100825014 [Brachypodium distachyon]	XP_003572680	2.56748e-40	69	161384	139	96
NGB_28504_c0_seq1	succinate dehydrogenase subunit 3	471	gi|242034073|ref|XP_002464431.1|hypothetical protein SORBIDRAFT_01g018280 [Sorghum bicolor] >gi|241918285|gb|EER91429.1| hypothetical protein SORBIDRAFT_01g018280 [Sorghum bicolor]	XP_002464431	1.62898e-09	76	73559	52	40
NGB_28524_c0_seq2	eukaryotic initiation factor 4a	1415	gi|193664366|ref|XP_001952053.1|PREDICTED: eukaryotic initiation factor 4A-like [Acyrthosiphon pisum]	XP_001952053	0.0	100	853973	411	411
NGB_28545_c0_seq1	traf type zinc finger domain containing 1	910	gi|475497087|gb|EMT03968.1|hypothetical protein F775_30930 [Aegilops tauschii]	EMT03968	8.86779e-97	85	308145	189	162
NGB_28559_c0_seq1	soluble inorganic pyrophosphatase	392	gi|413942263|gb|AFW74912.1|hypothetical protein ZEAMMB73_875183 [Zea mays] >gi|413942268|gb|AFW74917.1| hypothetical protein ZEAMMB73_605071 [Zea mays]	AFW74912	1.01227e-12	100	824185	40	40
NGB_28571_c0_seq1	transducin beta-like protein 2-like	521	gi|326488909|dbj|BAJ98066.1|predicted protein [Hordeum vulgare subsp. vulgare] >gi|326534196|dbj|BAJ89448.1| predicted protein [Hordeum vulgare subsp. vulgare]	BAJ98066	7.81432e-98	95	313923	165	158
NGB_28581_c0_seq1	protein rer1a-like	711	gi|357145569|ref|XP_003573688.1|PREDICTED: protein RER1A-like [Brachypodium distachyon]	XP_003573688	3.98676e-73	97	245743	127	124
NGB_28611_c0_seq1	gdsl esterase lipase exl3	1198	gi|475516253|gb|EMT05955.1|GDSL esterase/lipase EXL3 [Aegilops tauschii]	EMT05955	1.60061e-172	93	511146	294	275
NGB_28655_c0_seq1	ribosomal protein s24e family protein	991	gi|357112801|ref|XP_003558195.1|PREDICTED: uncharacterized protein LOC100843295 [Brachypodium distachyon]	XP_003558195	1.38083e-91	81	296975	220	180
NGB_28655_c0_seq2	ribosomal protein s24e family protein	1045	gi|357112801|ref|XP_003558195.1|PREDICTED: uncharacterized protein LOC100843295 [Brachypodium distachyon]	XP_003558195	2.55763e-91	81	296975	220	180
NGB_28668_c0_seq1	receptor-like protein kinase feronia	1006	gi|474162622|gb|EMS57312.1|Receptor-like protein kinase FERONIA [Triticum urartu]	EMS57312	1.81164e-115	83	377867	241	202
NGB_28686_c0_seq2	hypothetical protein precursor	794	gi|226499520|ref|NP_001144230.1|hypothetical protein precursor [Zea mays] >gi|195638776|gb|ACG38856.1| hypothetical protein [Zea mays] >gi|238011144|gb|ACR36607.1| unknown [Zea mays] >gi|414587877|tpg|DAA38448.1| TPA: hypothetical protein ZEAMMB73_803387 [Zea mays]	NP_001144230	1.04392	56	519878	64	36
NGB_28698_c0_seq1	probable alpha-mannosidase i mns4-like	3241	gi|357136681|ref|XP_003569932.1|PREDICTED: probable alpha-mannosidase I MNS4-like [Brachypodium distachyon]	XP_003569932	0.0	91	1115.91	649	592
NGB_28714_c0_seq1	tpa: hlh dna-binding domain superfamily protein	2390	gi|357128032|ref|XP_003565680.1|PREDICTED: LOW QUALITY PROTEIN: transcription factor PIF3-like [Brachypodium distachyon]	XP_003565680	0.0	81	706442	582	472
NGB_28747_c0_seq1	predicted protein	614	gi|326526077|dbj|BAJ93215.1|predicted protein [Hordeum vulgare subsp. vulgare]	BAJ93215	6.49983e-27	84	121324	86	73
NGB_28823_c0_seq1	receptor-like kinase xa21-binding protein 3	783	gi|326531436|dbj|BAJ97722.1|predicted protein [Hordeum vulgare subsp. vulgare]	BAJ97722	3.16684e-113	93	357451	234	219
NGB_28828_c0_seq1	lysosomal alpha-	487	gi|474367528|gb|EMS63584.1|Lysosomal alpha-mannosidase [Triticum urartu]	EMS63584	2.70371e-93	95	318161	162	154
NGB_28852_c0_seq1	metal-nicotianamine transporter ysl14	2157	gi|326516360|dbj|BAJ92335.1|predicted protein [Hordeum vulgare subsp. vulgare]	BAJ92335	0.0	96	997653	579	561
NGB_28858_c0_seq1	protein	1196	gi|474101855|gb|EMS55256.1|hypothetical protein TRIUR3_09123 [Triticum urartu]	EMS55256	8.73734e-46	90	179104	109	99
NGB_29021_c0_seq1	peroxidase 73	1046	gi|326494942|dbj|BAJ85566.1|predicted protein [Hordeum vulgare subsp. vulgare]	BAJ85566	3.38073e-128	84	394.43	255	215
NGB_29026_c0_seq1	dead box polypeptide 5 isoform 2	1071	gi|328697425|ref|XP_003240334.1|PREDICTED: ATP-dependent RNA helicase p62-like isoform 2 [Acyrthosiphon pisum]	XP_003240334	0.0	98	534643	302	296
NGB_29038_c0_seq1	hydrolase-like protein	1328	gi|326516536|dbj|BAJ92423.1|predicted protein [Hordeum vulgare subsp. vulgare] >gi|326523493|dbj|BAJ92917.1| predicted protein [Hordeum vulgare subsp. vulgare]	BAJ92423	1.22121e-148	95	449514	280	267
NGB_29053_c0_seq1	acyl- -binding domain-containing protein 6	1418	gi|357166764|ref|XP_003580839.1|PREDICTED: acyl-CoA-binding domain-containing protein 2-like [Brachypodium distachyon]	XP_003580839	3.69657e-175	88	519235	334	297
NGB_29097_c0_seq1	acyl carrier protein chloroplastic	866	gi|326501950|dbj|BAK06467.1|predicted protein [Hordeum vulgare subsp. vulgare]	BAK06467	1.20833e-40	78	160999	126	99
NGB_29105_c0_seq1	transposon mutator sub-class	841	gi|115469348|ref|NP_001058273.1|Os06g0661000 [Oryza sativa Japonica Group] >gi|113596313|dbj|BAF20187.1| Os06g0661000 [Oryza sativa Japonica Group]	NP_001058273	0.000134921	48	673958	104	50
NGB_29109_c0_seq1	whw2_wheat ame: full=wheatwin-2 ame: full=pathogenesis-related protein 4b flags: precursor	506	gi|34925032|sp|O64393.1|WHW2_WHEATRecName: Full=Wheatwin-2; AltName: Full=Pathogenesis-related protein 4b; Flags: Precursor >gi|3135959|emb|CAA06857.1| wheatwin2 [Triticum aestivum]	O64393	1.81096e-63	97	215698	110	107
NGB_29194_c0_seq1	atp synthase subunit mitochondrial	1925	gi|209915626|ref|NP_001119645.2|ATP synthase subunit beta, mitochondrial [Acyrthosiphon pisum]	NP_001119645	0.0	99	1003.82	521	518
NGB_29201_c0_seq1	uncharacterized loc101213823	1654	gi|474210274|gb|EMS58835.1|hypothetical protein TRIUR3_33219 [Triticum urartu]	EMS58835	0.0	87	559681	370	324
NGB_29205_c0_seq1	hth dna-binding expressed	1267	gi|357115799|ref|XP_003559673.1|PREDICTED: uncharacterized protein LOC100838340 [Brachypodium distachyon]	XP_003559673	0.0	96	541576	282	271
NGB_29220_c0_seq2	probable serine threonine-protein kinase at1g54610-like	2309	gi|357126848|ref|XP_003565099.1|PREDICTED: probable serine/threonine-protein kinase At1g54610-like [Brachypodium distachyon]	XP_003565099	0.0	92	1079.32	610	565
NGB_29227_c0_seq1	soluble inorganic pyrophosphatase	399	gi|357133515|ref|XP_003568370.1|PREDICTED: soluble inorganic pyrophosphatase-like [Brachypodium distachyon]	XP_003568370	8.92708e-10	94	766406	39	37
NGB_29254_c0_seq1	vacuolar atp synthase subunit f	928	gi|94537548|gb|ABF29867.1|vacuolar ATPase subunit F [Triticum aestivum] >gi|326496537|dbj|BAJ94730.1| predicted protein [Hordeum vulgare subsp. vulgare] >gi|475523817|gb|EMT06937.1| V-type proton ATPase subunit F [Aegilops tauschii]	ABF29867	6.25671e-60	98	211.46	120	118
NGB_29259_c0_seq2	troponin t	1178	gi|328708479|ref|XP_003243701.1|PREDICTED: troponin T-like isoform 2 [Acyrthosiphon pisum]	XP_003243701	3.92727e-149	100	451.44	320	320
NGB_29302_c0_seq1	hypothetical protein TRIUR3_03609	548	gi|473786641|gb|EMS46216.1|hypothetical protein TRIUR3_03609 [Triticum urartu]	EMS46216	5.68918e-10	76	75485	80	61
NGB_29304_c0_seq1	probable sugar phosphate phosphate translocator at3g14410-like	2829	gi|357139577|ref|XP_003571357.1|PREDICTED: probable sugar phosphate/phosphate translocator At1g53660-like [Brachypodium distachyon]	XP_003571357	0.0	96	563918	334	322
NGB_29321_c0_seq1	cytochrome p450 71c2	1896	gi|13661750|gb|AAK38082.1|putative cytochrome P450 [Lolium rigidum]	AAK38082	0.0	97	928702	508	497
NGB_29328_c0_seq2	probable salt tolerance-like protein at1g78600-like	1659	gi|326509845|dbj|BAJ87138.1|predicted protein [Hordeum vulgare subsp. vulgare]	BAJ87138	1.89142e-163	85	493426	359	306
NGB_29335_c0_seq1	nac domain transcription factor superfamily protein	1851	gi|326490027|dbj|BAJ94087.1|predicted protein [Hordeum vulgare subsp. vulgare]	BAJ94087	0.0	90	625165	362	327
NGB_29342_c0_seq1	beta-adaptin-like protein a	2992	gi|357130537|ref|XP_003566904.1|PREDICTED: beta-adaptin-like protein A-like [Brachypodium distachyon]	XP_003566904	0.0	96	1533.08	826	799
NGB_29345_c0_seq1	vip2 protein	1409	gi|218188172|gb|EEC70599.1|hypothetical protein OsI_01831 [Oryza sativa Indica Group]	EEC70599	1.81631e-173	79	524242	402	321
NGB_29352_c0_seq2	serine carboxypeptidase-like 51-like	1139	gi|108708600|gb|ABF96395.1|Serine carboxypeptidase family protein, expressed [Oryza sativa Japonica Group] >gi|222625062|gb|EEE59194.1| hypothetical protein OsJ_11135 [Oryza sativa Japonica Group]	ABF96395	2.9185e-159	88	477633	299	266
NGB_29385_c0_seq1	peptidyl-prolyl isomerase fkbp12	658	gi|326496152|dbj|BAJ90697.1|predicted protein [Hordeum vulgare subsp. vulgare]	BAJ90697	8.95396e-71	90	238039	133	121
NGB_29390_c0_seq1	photosystem ii 10 kda chloroplastic	686	gi|213512148|ref|NP_001134061.1|Photosystem II 10 kDa polypeptide, chloroplast [Salmo salar] >gi|209730436|gb|ACI66087.1| Photosystem II 10 kDa polypeptide, chloroplast precursor [Salmo salar]	NP_001134061	1.7724e-66	99	223016	138	137
NGB_29390_c1_seq1	photosystem ii 10 kda chloroplastic	686	gi|213512148|ref|NP_001134061.1|Photosystem II 10 kDa polypeptide, chloroplast [Salmo salar] >gi|209730436|gb|ACI66087.1| Photosystem II 10 kDa polypeptide, chloroplast precursor [Salmo salar]	NP_001134061	6.66975e-66	99	223787	138	137
NGB_29420_c0_seq2	chlorophyll a-b binding chloroplastic	1310	gi|475581599|gb|EMT18883.1|hypothetical protein F775_04049 [Aegilops tauschii]	EMT18883	1.39608e-12	65	881965	105	69
NGB_29432_c0_seq1	e3 ubiquitin-protein ligase makorin-like	463	gi|326507684|dbj|BAK03235.1|predicted protein [Hordeum vulgare subsp. vulgare]	BAK03235	2.68098e-32	94	140969	71	67
NGB_29457_c0_seq1	gdsl esterase lipase at3g26430-like	1326	gi|326515438|dbj|BAK03632.1|predicted protein [Hordeum vulgare subsp. vulgare]	BAK03632	0.0	94	605905	316	300
NGB_29460_c0_seq1	nicotiana lesion-inducing like protein	559	gi|357163950|ref|XP_003579900.1|PREDICTED: uncharacterized protein LOC100846873 [Brachypodium distachyon]	XP_003579900	1.03109e-25	78	119783	92	72
NGB_29461_c0_seq1	voltage-dependent anion channel	446	gi|115465125|ref|NP_001056162.1|Os05g0536200 [Oryza sativa Japonica Group] >gi|75126768|sp|Q6L5I5.1|VDAC2_ORYSJ RecName: Full=Mitochondrial outer membrane protein porin 2; AltName: Full=Voltage-dependent anion-selective channel protein 2; Short=OsVDAC2 >gi|18076158|emb|CAC80850.1| voltage-dependent anion channel [Oryza sativa Japonica Group] >gi|47900420|gb|AAT39214.1| voltage-dependent anion-sel…	NP_001056162	2.81505e-42	89	164851	104	93
NGB_29467_c0_seq1	malate dehydrogenase	1378	gi|357132456|ref|XP_003567846.1|PREDICTED: malate dehydrogenase 1, mitochondrial-like [Brachypodium distachyon]	XP_003567846	0.0	99	543502	317	314
NGB_29472_c0_seq1	lipoxygenase chloroplastic-like	287	gi|34922538|sp|Q8GSM2.1|LOX23_HORVURecName: Full=Lipoxygenase 2.3, chloroplastic; AltName: Full=LOX2:Hv:3; Flags: Precursor >gi|25809278|emb|CAD45187.1| lipoxygenase 2 [Hordeum vulgare subsp. vulgare]	Q8GSM2	1.06544e-15	68	955153	100	68
NGB_29518_c0_seq1	tpa: crinkly4-like receptor protein kinase family protein	1407	gi|77552339|gb|ABA95136.1|hypothetical protein LOC_Os11g44230 [Oryza sativa Japonica Group]	ABA95136	4.78999e-22	66	119783	130	86
NGB_29530_c0_seq1	microtubule-associated protein 70-5-like	2093	gi|326529779|dbj|BAK04836.1|predicted protein [Hordeum vulgare subsp. vulgare]	BAK04836	0.0	90	868996	524	472
NGB_29531_c0_seq1	ocs element-binding factor 1	1558	gi|475581919|gb|EMT18977.1|Ocs element-binding factor 1 [Aegilops tauschii]	EMT18977	1.38335e-44	86	177948	135	117
NGB_29556_c0_seq1	tpa: crinkly4-like receptor protein kinase family protein	1427	gi|77552339|gb|ABA95136.1|hypothetical protein LOC_Os11g44230 [Oryza sativa Japonica Group]	ABA95136	5.01261e-22	66	119783	130	86
NGB_29563_c0_seq1	cyclic phosphodiesterase	844	gi|475566185|gb|EMT14977.1|Cyclic phosphodiesterase [Aegilops tauschii]	EMT14977	5.64552e-89	91	286574	187	172
NGB_29592_c0_seq1	protein exordium like 3	1433	gi|326515422|dbj|BAK03624.1|predicted protein [Hordeum vulgare subsp. vulgare]	BAK03624	1.57903e-171	91	510375	318	291
NGB_29596_c0_seq1	ribosomal rna small subunit methyltransferase b-like	2114	gi|357154032|ref|XP_003576647.1|PREDICTED: ribosomal RNA small subunit methyltransferase B-like [Brachypodium distachyon]	XP_003576647	0.0	91	964526	569	521
NGB_29604_c0_seq1	nudix hydrolase 13	1120	gi|50540762|gb|AAT77918.1|putative NUDIX hydrolase [Oryza sativa Japonica Group] >gi|108711689|gb|ABF99484.1| hydrolase, NUDIX family protein, expressed [Oryza sativa Japonica Group] >gi|218193961|gb|EEC76388.1| hypothetical protein OsI_14015 [Oryza sativa Indica Group]	AAT77918	5.48107e-100	96	318161	172	166
NGB_29608_c0_seq1	homeodomain leucine zipper protein cphb-5	727	gi|357147780|ref|XP_003574482.1|PREDICTED: homeobox-leucine zipper protein HOX5-like [Brachypodium distachyon]	XP_003574482	4.24694e-06	94	693218	56	53
NGB_29614_c0_seq1	s-adenosylmethionine decarboxylase	220	gi|326519652|dbj|BAK00199.1|predicted protein [Hordeum vulgare subsp. vulgare]	BAK00199	4.71028e-28	100	126331	73	73
NGB_29628_c0_seq1	chromatin structure-remodeling complex subunit snf21	2168	gi|475572166|gb|EMT16433.1|Chromatin structure-remodeling complex subunit snf21 [Aegilops tauschii]	EMT16433	3.28491e-98	46	360147	849	398
NGB_29646_c0_seq1	ru large subunit-binding protein subunit chloroplastic-like	1245	gi|357163757|ref|XP_003579836.1|PREDICTED: ruBisCO large subunit-binding protein subunit beta, chloroplastic-like [Brachypodium distachyon]	XP_003579836	3.30125e-122	96	390963	244	236
NGB_29682_c0_seq2	acetylglutamate kinase	1505	gi|357165123|ref|XP_003580278.1|PREDICTED: acetylglutamate kinase, chloroplastic-like isoform 1 [Brachypodium distachyon] >gi|357165126|ref|XP_003580279.1| PREDICTED: acetylglutamate kinase, chloroplastic-like isoform 2 [Brachypodium distachyon]	XP_003580278	0.0	95	567385	324	310
NGB_29699_c0_seq2	6-phosphofructo-2-kinase fructose- -biphosphatase 1-like	2622	gi|357134500|ref|XP_003568855.1|PREDICTED: 6-phosphofructo-2-kinase/fructose-2,6-biphosphatase 1-like [Brachypodium distachyon]	XP_003568855	0.0	83	1125.15	732	609
NGB_29716_c0_seq1	ccch-type zinc finger protein c3h69	623	gi|475438158|gb|EMT01357.1|E3 ubiquitin-protein ligase makorin [Aegilops tauschii]	EMT01357	1.04923e-117	89	364385	210	187
NGB_29728_c0_seq1	leucine carboxyl methyltransferase	1383	gi|326510919|dbj|BAJ91807.1|predicted protein [Hordeum vulgare subsp. vulgare]	BAJ91807	0.0	89	588571	349	312
NGB_29769_c0_seq1	tpa: hlh dna-binding domain superfamily protein	1754	gi|357148233|ref|XP_003574682.1|PREDICTED: transcription factor BIM1-like [Brachypodium distachyon]	XP_003574682	3.03756e-172	77	522316	461	357
NGB_29769_c0_seq2	tpa: hlh dna-binding domain superfamily protein	1591	gi|357148233|ref|XP_003574682.1|PREDICTED: transcription factor BIM1-like [Brachypodium distachyon]	XP_003574682	1.50732e-155	77	477633	424	329
NGB_29780_c0_seq1	mov34 mpn pad-1 family protein	1078	gi|357132731|ref|XP_003567982.1|PREDICTED: lys-63-specific deubiquitinase BRCC36-like [Brachypodium distachyon]	XP_003567982	4.5124e-123	90	382874	213	193
NGB_29789_c0_seq1	probable importin-7 homolog	1157	gi|357149011|ref|XP_003574969.1|PREDICTED: probable importin-7 homolog [Brachypodium distachyon]	XP_003574969	6.38688e-86	89	305449	222	198
NGB_29794_c0_seq1	biogenesis of lysosome-related organelles complex 1 subunit 2-like	635	gi|115444749|ref|NP_001046154.1|Os02g0190900 [Oryza sativa Japonica Group] >gi|46390968|dbj|BAD16481.1| phytoene dehydrogenase-like protein [Oryza sativa Japonica Group] >gi|50726398|dbj|BAD34009.1| phytoene dehydrogenase-like protein [Oryza sativa Japonica Group] >gi|113535685|dbj|BAF08068.1| Os02g0190900 [Oryza sativa Japonica Group] >gi|125538425|gb|EAY84820.1| hypothetical protein OsI_06187 […	NP_001046154	6.22487e-62	94	212616	115	109
NGB_29804_c0_seq1	regulatory-associated protein of tor 1-like	660	gi|222615378|gb|EEE51510.1|hypothetical protein OsJ_32676 [Oryza sativa Japonica Group]	EEE51510	4.10487e-97	90	330487	188	171
NGB_29808_c0_seq2	uncharacterized loc101222625	1033	gi|357125322|ref|XP_003564343.1|PREDICTED: uncharacterized protein LOC100844447 [Brachypodium distachyon]	XP_003564343	1.80772e-69	96	238039	127	123
NGB_29847_c0_seq1	protein phosphatase-2c	1437	gi|357135171|ref|XP_003569185.1|PREDICTED: probable protein phosphatase 2C 5-like [Brachypodium distachyon]	XP_003569185	0.0	96	692189	389	374
NGB_29894_c0_seq1	stress related-like protein interactor	1908	gi|357159164|ref|XP_003578360.1|PREDICTED: uncharacterized protein LOC100833941 [Brachypodium distachyon]	XP_003578360	0.0	91	606.29	381	349
NGB_29904_c0_seq1	snare-interacting protein keule	2540	gi|357121180|ref|XP_003562299.1|PREDICTED: probable protein transport Sec1a-like [Brachypodium distachyon]	XP_003562299	0.0	97	1266.52	647	633
NGB_29923_c0_seq1	alpha amylase family protein	3724	gi|384086995|gb|AFH58741.1|starch branching enzyme III [Triticum aestivum]	AFH58741	0.0	96	1576.22	832	802
NGB_29923_c0_seq2	alpha amylase family protein	3622	gi|384086995|gb|AFH58741.1|starch branching enzyme III [Triticum aestivum]	AFH58741	0.0	92	1490.32	832	768
NGB_29950_c0_seq1	integral membrane protein like	1700	gi|357135123|ref|XP_003569161.1|PREDICTED: uncharacterized membrane protein At1g06890-like [Brachypodium distachyon]	XP_003569161	0.0	98	595.89	356	350
NGB_29951_c0_seq1	ethylene-responsive transcription factor 1	257	gi|475593327|gb|EMT22348.1|Ethylene-responsive transcription factor 1 [Aegilops tauschii]	EMT22348	5.6739e-08	71	670106	49	35
NGB_29964_c0_seq1	mads-box transcription factor 56	1008	gi|161158764|emb|CAM59040.1|MIKC-type MADS-box transcription factor WM1B [Triticum aestivum]	CAM59040	2.58421e-81	85	270781	212	181
NGB_30024_c0_seq2	protein tyrosine expressed	1574	gi|357114442|ref|XP_003559009.1|PREDICTED: uncharacterized protein LOC100835154 [Brachypodium distachyon]	XP_003559009	0.0	97	678322	359	349
NGB_30034_c0_seq1	probable pectate lyase 15-like	2016	gi|326500546|dbj|BAK06362.1|predicted protein [Hordeum vulgare subsp. vulgare]	BAK06362	0.0	96	734561	390	378
NGB_30039_c0_seq1	serine threonine-protein phosphatase 7 long form-like protein	3646	gi|326496751|dbj|BAJ98402.1|predicted protein [Hordeum vulgare subsp. vulgare]	BAJ98402	0.0	92	1717.21	1023	946
NGB_30079_c0_seq1	protein far1-related sequence 5-like	976	gi|357150840|ref|XP_003575595.1|PREDICTED: uncharacterized protein LOC100837102 [Brachypodium distachyon]	XP_003575595	6.14123e-12	77	704774	48	37
NGB_30084_c0_seq1	inactive receptor kinase	1003	gi|475626231|gb|EMT33253.1|Putative inactive receptor kinase [Aegilops tauschii]	EMT33253	0.0197242	67	608474	59	40
NGB_30093_c0_seq2	cbs domain-containing protein chloroplastic-like	809	gi|474119331|gb|EMS55961.1|CBS domain-containing protein CBSX1, chloroplastic [Triticum urartu]	EMS55961	1.79128e-65	95	225713	120	114
NGB_30143_c0_seq1	brown planthopper-induced resistance protein 1	1221	gi|326517302|dbj|BAK00018.1|predicted protein [Hordeum vulgare subsp. vulgare]	BAK00018	1.94531e-97	95	314309	169	161
NGB_30161_c0_seq1	nuclear factor related to kappa-b-binding protein	3247	gi|326492704|dbj|BAJ90208.1|predicted protein [Hordeum vulgare subsp. vulgare]	BAJ90208	0.0	70	922924	959	672
NGB_30173_c0_seq1	adenine phosphoribosyltransferase 2	880	gi|326530762|dbj|BAK01179.1|predicted protein [Hordeum vulgare subsp. vulgare]	BAK01179	1.67888e-100	98	318161	164	161
NGB_30178_c0_seq2	photosystem ii protein k	1299	gi|413934668|gb|AFW69219.1|hypothetical protein ZEAMMB73_108445 [Zea mays]	AFW69219	1.1193e-48	84	182956	120	101
NGB_30194_c0_seq1	cyclin b2	1729	gi|357165287|ref|XP_003580332.1|PREDICTED: cyclin-B2-1-like [Brachypodium distachyon]	XP_003580332	0.0	85	615.15	403	346
NGB_30197_c0_seq1	leucine carboxyl methyltransferase	1387	gi|326510919|dbj|BAJ91807.1|predicted protein [Hordeum vulgare subsp. vulgare]	BAJ91807	0.0	89	588571	349	312
NGB_30206_c0_seq1	hypothetical protein F775_29758	765	gi|475514123|gb|EMT05691.1|hypothetical protein F775_29758 [Aegilops tauschii]	EMT05691	5.83314e-12	94	816481	56	53
NGB_30231_c0_seq1	far upstream element-binding protein 2	2449	gi|357140395|ref|XP_003571754.1|PREDICTED: uncharacterized protein LOC100835547 [Brachypodium distachyon]	XP_003571754	0.0	87	579326	558	486
NGB_30231_c0_seq2	far upstream element-binding protein 2	4000	gi|357140395|ref|XP_003571754.1|PREDICTED: uncharacterized protein LOC100835547 [Brachypodium distachyon]	XP_003571754	7.75303e-121	87	416772	311	273
NGB_30255_c0_seq2	nudix hydrolase 8-like	1463	gi|475538249|gb|EMT09219.1|Nudix hydrolase 8 [Aegilops tauschii]	EMT09219	0.0	90	605905	367	331
NGB_30289_c0_seq1	alanine aminotransferase	2265	gi|326525020|dbj|BAK07780.1|predicted protein [Hordeum vulgare subsp. vulgare]	BAK07780	0.0	97	926006	492	479
NGB_30343_c0_seq1	methionyl-trna synthetase-like	2250	gi|357113475|ref|XP_003558528.1|PREDICTED: methionyl-tRNA synthetase-like [Brachypodium distachyon]	XP_003558528	0.0	95	1016.91	594	566
NGB_30343_c0_seq2	methionyl-trna synthetase-like	2336	gi|357113475|ref|XP_003558528.1|PREDICTED: methionyl-tRNA synthetase-like [Brachypodium distachyon]	XP_003558528	0.0	95	1016.91	594	566
NGB_30361_c0_seq1	microsomal glutathione s-transferase 3	836	gi|357118088|ref|XP_003560791.1|PREDICTED: microsomal glutathione S-transferase 3-like isoform 1 [Brachypodium distachyon]	XP_003560791	3.30648e-90	97	288115	148	144
NGB_30361_c0_seq2	microsomal glutathione s-transferase 3	779	gi|357118088|ref|XP_003560791.1|PREDICTED: microsomal glutathione S-transferase 3-like isoform 1 [Brachypodium distachyon]	XP_003560791	2.09084e-70	84	236884	148	125
NGB_30363_c0_seq1	dna repair protein rad23-1	1748	gi|326529487|dbj|BAK04690.1|predicted protein [Hordeum vulgare subsp. vulgare]	BAK04690	7.41594e-163	89	493426	368	330
NGB_30363_c0_seq2	dna repair protein rad23-1	1649	gi|326529487|dbj|BAK04690.1|predicted protein [Hordeum vulgare subsp. vulgare]	BAK04690	2.39733e-163	89	493426	368	330
NGB_30392_c0_seq1	aldehyde dimeric nadp-preferring	1839	gi|357157319|ref|XP_003577758.1|PREDICTED: aldehyde dehydrogenase family 3 member H1-like [Brachypodium distachyon]	XP_003577758	0.0	94	863603	481	455
NGB_30423_c0_seq1	catalytic acting on nadh or nadph	305	gi|326511001|dbj|BAJ91848.1|predicted protein [Hordeum vulgare subsp. vulgare]	BAJ91848	1.35412e-16	96	908929	78	75
NGB_30424_c0_seq1	gdsl esterase lipase	825	gi|326493744|dbj|BAJ85333.1|predicted protein [Hordeum vulgare subsp. vulgare]	BAJ85333	1.63507e-92	96	301982	154	149
NGB_30457_c0_seq1	dna gyrase subunit chloroplastic mitochondrial-like	3018	gi|357114941|ref|XP_003559252.1|PREDICTED: probable DNA gyrase subunit A, chloroplastic/mitochondrial-like [Brachypodium distachyon]	XP_003559252	0.0	90	1458.74	869	790
NGB_30471_c0_seq1	kda class iii heat shock	553	gi|326510995|dbj|BAJ91845.1|predicted protein [Hordeum vulgare subsp. vulgare]	BAJ91845	3.02717e-56	84	198749	156	132
NGB_30478_c0_seq1	serine threonine-protein phosphatase 7	1669	gi|326507792|dbj|BAJ86639.1|predicted protein [Hordeum vulgare subsp. vulgare]	BAJ86639	0.0	96	724161	396	381
NGB_30483_c0_seq1	exocyst complex component 7	2414	gi|357166776|ref|XP_003580845.1|PREDICTED: exocyst complex component 7-like [Brachypodium distachyon]	XP_003580845	0.0	98	1097.8	633	624
NGB_30500_c0_seq1	calcium-binding ef hand family	770	gi|326526903|dbj|BAK00840.1|predicted protein [Hordeum vulgare subsp. vulgare]	BAK00840	1.45308e-68	95	239965	124	119
NGB_30542_c0_seq2	heat stress transcription factor a-2a	2042	gi|328671422|gb|AEB26583.1|heat shock factor A2a [Hordeum vulgare subsp. vulgare]	AEB26583	1.16721e-38	80	163.31	133	107
NGB_30556_c0_seq1	pbs lyase heat-like repeat family expressed	1369	gi|326519334|dbj|BAJ96666.1|predicted protein [Hordeum vulgare subsp. vulgare]	BAJ96666	0.0	96	527709	308	297
NGB_30579_c0_seq4	polyamine oxidase	1305	gi|414865442|tpg|DAA43999.1|TPA: hypothetical protein ZEAMMB73_586746 [Zea mays]	DAA43999	1.2204e-176	86	435647	275	238
NGB_30613_c0_seq1	probable serine threonine-protein kinase at5g41260-like	2226	gi|357166786|ref|XP_003580850.1|PREDICTED: probable serine/threonine-protein kinase At5g41260-like [Brachypodium distachyon]	XP_003580850	0.0	97	988408	494	482
NGB_30646_c0_seq1	mitochondrial import inner membrane translocase subunit tim8	612	gi|473948593|gb|EMS50634.1|Mitochondrial import inner membrane translocase subunit Tim8 [Triticum urartu]	EMS50634	5.40652e-26	90	118627	72	65
NGB_30651_c0_seq1	tpa: homeodomain-like transcription factor superfamily protein	935	gi|326488751|dbj|BAJ97987.1|predicted protein [Hordeum vulgare subsp. vulgare]	BAJ97987	2.76246e-103	97	324324	190	185
NGB_30661_c0_seq1	acyl- independent ceramide synthase	1450	gi|326508816|dbj|BAJ86801.1|predicted protein [Hordeum vulgare subsp. vulgare]	BAJ86801	4.66814e-165	98	491115	261	257
NGB_30662_c0_seq2	wrky transcription factor 33	1326	gi|4894965|gb|AAD32677.1|AF140554_1DNA-binding protein WRKY1 [Avena sativa]	AAD32677	1.5643e-176	85	525398	362	308
NGB_30676_c0_seq1	protein phosphatase 2c family expressed	2360	gi|357114635|ref|XP_003559104.1|PREDICTED: probable protein phosphatase 2C 34-like [Brachypodium distachyon]	XP_003559104	3.14028e-105	91	352443	216	198
NGB_30677_c0_seq1	apoptosis-inducing factor homolog a-like	1388	gi|326513068|dbj|BAK03441.1|predicted protein [Hordeum vulgare subsp. vulgare]	BAK03441	0.0	96	645.58	357	345
NGB_30693_c0_seq1	PREDICTED: uncharacterized protein LOC100839623	1204	gi|357149022|ref|XP_003574973.1|PREDICTED: uncharacterized protein LOC100839623 [Brachypodium distachyon]	XP_003574973	1.40015e-139	86	424091	272	234
NGB_30696_c0_seq1	psbp domain-containing protein chloroplastic-like	1126	gi|326518660|dbj|BAJ88359.1|predicted protein [Hordeum vulgare subsp. vulgare]	BAJ88359	4.78458e-123	85	380948	261	222
NGB_30707_c0_seq2	syntaxin family protein	2004	gi|357145321|ref|XP_003573602.1|PREDICTED: uncharacterized protein LOC100826256 [Brachypodium distachyon]	XP_003573602	0.0	91	630558	362	330
NGB_30737_c0_seq1	superoxide dismutase	1635	gi|473937273|gb|EMS50205.1|Superoxide dismutase [Fe], chloroplastic [Triticum urartu]	EMS50205	0.0	88	580096	336	299
NGB_30741_c0_seq1	transposon mutator sub-class	1644	gi|226500742|ref|NP_001145140.1|uncharacterized protein LOC100278370 [Zea mays] >gi|195651855|gb|ACG45395.1| hypothetical protein [Zea mays]	NP_001145140	4.64217e-73	68	257684	258	177
NGB_30777_c0_seq1	lec14b protein	2048	gi|357133757|ref|XP_003568490.1|PREDICTED: LEC14B protein-like [Brachypodium distachyon]	XP_003568490	0.0	92	817765	463	430
NGB_30792_c0_seq1	abc transporter	2886	gi|326533156|dbj|BAJ93550.1|predicted protein [Hordeum vulgare subsp. vulgare]	BAJ93550	0.0	92	734176	425	392
NGB_30810_c0_seq2	villin- expressed	985	gi|357112057|ref|XP_003557826.1|PREDICTED: villin-2-like [Brachypodium distachyon]	XP_003557826	0.0	95	626706	329	315
NGB_30823_c0_seq1	ghd7 protein	1333	gi|475530770|gb|EMT07953.1|hypothetical protein F775_21580 [Aegilops tauschii]	EMT07953	9.98965e-78	83	267314	292	245
NGB_30867_c0_seq1	predicted protein	1036	gi|326507440|dbj|BAK03113.1|predicted protein [Hordeum vulgare subsp. vulgare]	BAK03113	8.42126e-09	67	789518	105	71
NGB_30907_c0_seq1	heat shock 70 kda mitochondrial-like	685	gi|147777182|emb|CAN63285.1|hypothetical protein VITISV_017507 [Vitis vinifera]	CAN63285	5.87071e-38	87	153.68	131	115
NGB_30917_c0_seq1	cbl-interacting serine threonine-protein kinase 9	2047	gi|374430469|gb|AEZ51503.1|CBL-interacting protein kinase 9 [Hordeum vulgare subsp. spontaneum]	AEZ51503	0.0	96	859366	445	430
NGB_30931_c0_seq1	small nuclear ribonucleoprotein sm d1-like	677	gi|357149831|ref|XP_003575247.1|PREDICTED: small nuclear ribonucleoprotein Sm D1-like [Brachypodium distachyon]	XP_003575247	3.94407e-54	100	192971	98	98
NGB_30957_c0_seq2	xyloglucan endotransglucosylase hydrolase protein 32 precursor	1321	gi|326518556|dbj|BAJ88307.1|predicted protein [Hordeum vulgare subsp. vulgare]	BAJ88307	0.0	95	543117	275	263
NGB_30974_c0_seq1	protein phosphatase inhibitor 2 containing protein	1027	gi|357134155|ref|XP_003568683.1|PREDICTED: uncharacterized protein LOC100828389 [Brachypodium distachyon]	XP_003568683	2.86282e-60	83	214927	165	137
NGB_30981_c0_seq1	6-phosphofructokinase 3-like	733	gi|326532144|dbj|BAK01448.1|predicted protein [Hordeum vulgare subsp. vulgare]	BAK01448	2.12737e-90	98	299286	150	147
NGB_30994_c0_seq1	aryl-alcohol dehydrogenase -like	1686	gi|357160153|ref|XP_003578674.1|PREDICTED: uncharacterized oxidoreductase At1g06690, chloroplastic-like [Brachypodium distachyon]	XP_003578674	0.0	88	632484	388	343
NGB_31008_c0_seq1	trigger factor	672	gi|326528155|dbj|BAJ89129.1|predicted protein [Hordeum vulgare subsp. vulgare]	BAJ89129	8.07242e-86	97	288115	146	143
NGB_31023_c0_seq1	hypothetical protein F775_03726	1956	gi|475478798|gb|EMT02735.1|hypothetical protein F775_03726 [Aegilops tauschii]	EMT02735	3.52994e-68	56	256529	423	238
NGB_31023_c0_seq2	hypothetical protein F775_03726	1882	gi|475478798|gb|EMT02735.1|hypothetical protein F775_03726 [Aegilops tauschii]	EMT02735	2.73508e-68	56	256529	423	238
NGB_31049_c0_seq3	abc transporter	2896	gi|326533156|dbj|BAJ93550.1|predicted protein [Hordeum vulgare subsp. vulgare]	BAJ93550	0.0	92	734176	425	392
NGB_31049_c0_seq4	abc transporter a family member 7-like	2759	gi|326533156|dbj|BAJ93550.1|predicted protein [Hordeum vulgare subsp. vulgare]	BAJ93550	0.0	85	1345.49	904	771
NGB_31089_c0_seq1	kda heat-shock protein	285	gi|326518244|dbj|BAK07374.1|predicted protein [Hordeum vulgare subsp. vulgare]	BAK07374	1.85805e-19	78	997525	71	56
NGB_31099_c0_seq1	cyclic phosphodiesterase	850	gi|475566185|gb|EMT14977.1|Cyclic phosphodiesterase [Aegilops tauschii]	EMT14977	4.34241e-89	91	286.96	187	172
NGB_31103_c0_seq1	isocitrate dehydrogenase	1532	gi|473888752|gb|EMS48397.1|Isocitrate dehydrogenase [NAD] catalytic subunit 5, mitochondrial [Triticum urartu] >gi|475581897|gb|EMT18974.1| Isocitrate dehydrogenase (NAD) catalytic subunit 5, mitochondrial [Aegilops tauschii]	EMS48397	0.0	98	732.25	362	355
NGB_31107_c0_seq1	phosphoethanolamine n-methyltransferase	1710	gi|357136040|ref|XP_003569614.1|PREDICTED: phosphoethanolamine N-methyltransferase 1-like isoform 1 [Brachypodium distachyon]	XP_003569614	0.0	97	950658	495	484
NGB_31113_c0_seq1	knox family class 2 homeodomain protein	709	gi|357138416|ref|XP_003570788.1|PREDICTED: homeobox protein knotted-1-like 2-like [Brachypodium distachyon]	XP_003570788	2.6772e-127	98	384.03	183	181
NGB_31117_c0_seq1	hemk methyltransferase family member 2-like	1487	gi|326514400|dbj|BAJ96187.1|predicted protein [Hordeum vulgare subsp. vulgare]	BAJ96187	5.07306e-161	94	482256	287	271
NGB_31131_c0_seq1	villin- expressed	664	gi|357126810|ref|XP_003565080.1|PREDICTED: villin-2-like isoform 1 [Brachypodium distachyon]	XP_003565080	1.94063e-39	92	168703	92	85
NGB_31137_c0_seq1	thiosulfate transferase	1351	gi|357136729|ref|XP_003569956.1|PREDICTED: 3-mercaptopyruvate sulfurtransferase-like [Brachypodium distachyon]	XP_003569956	0.0	94	584334	307	290
NGB_31137_c0_seq2	thiosulfate transferase	1349	gi|357136729|ref|XP_003569956.1|PREDICTED: 3-mercaptopyruvate sulfurtransferase-like [Brachypodium distachyon]	XP_003569956	0.0	94	582793	307	290
NGB_31147_c0_seq1	phosphomannomutase phosphoglucomutase-like	1454	gi|326506008|dbj|BAJ91243.1|predicted protein [Hordeum vulgare subsp. vulgare]	BAJ91243	0.0	97	627861	345	336
NGB_31160_c0_seq1	plastid protein	1201	gi|326495882|dbj|BAJ90563.1|predicted protein [Hordeum vulgare subsp. vulgare]	BAJ90563	4.36929e-64	94	234572	133	126
NGB_31177_c0_seq1	splicing factor family	1434	gi|474206593|gb|EMS58703.1|hypothetical protein TRIUR3_07428 [Triticum urartu]	EMS58703	1.57342e-129	74	403.29	334	249
NGB_31223_c0_seq1	small subunit ribosomal protein	1437	gi|475406144|gb|EMT00851.1|30S ribosomal protein S11 [Aegilops tauschii]	EMT00851	8.59273e-76	70	263848	288	202
NGB_31225_c0_seq1	dna repair protein rad23-1	1645	gi|326529487|dbj|BAK04690.1|predicted protein [Hordeum vulgare subsp. vulgare]	BAK04690	2.31594e-163	89	493426	368	330
NGB_31225_c0_seq2	dna repair protein rad23-1	1744	gi|326529487|dbj|BAK04690.1|predicted protein [Hordeum vulgare subsp. vulgare]	BAK04690	7.16861e-163	89	493426	368	330
NGB_31261_c0_seq2	PREDICTED: uncharacterized protein LOC100844951	1089	gi|357167377|ref|XP_003581133.1|PREDICTED: uncharacterized protein LOC100844951 [Brachypodium distachyon]	XP_003581133	2.43223e-50	90	190.66	136	123
NGB_31273_c0_seq2	u3 small nucleolar rna-associated protein 18-like protein	1747	gi|475591522|gb|EMT21779.1|hypothetical protein F775_00678 [Aegilops tauschii]	EMT21779	2.62018e-107	58	353984	475	279
NGB_31315_c0_seq1	peptidyl-prolyl cis-trans isomerase-like 2-like	2077	gi|357113547|ref|XP_003558564.1|PREDICTED: peptidyl-prolyl cis-trans isomerase-like 2-like [Brachypodium distachyon]	XP_003558564	0.0	96	969918	590	567
NGB_31335_c0_seq1	5-methylthioadenosine s-adenosylhomocysteine deaminase-like	2265	gi|357152672|ref|XP_003576198.1|PREDICTED: 5-methylthioadenosine/S-adenosylhomocysteine deaminase-like isoform 1 [Brachypodium distachyon]	XP_003576198	0.0	95	890567	468	449
NGB_31337_c0_seq1	f-box domain containing expressed	1903	gi|475611265|gb|EMT28031.1|hypothetical protein F775_01766 [Aegilops tauschii]	EMT28031	0.0	89	762296	468	417
NGB_31358_c0_seq1	protein	3858	gi|357111773|ref|XP_003557685.1|PREDICTED: uncharacterized protein LOC100845831 [Brachypodium distachyon]	XP_003557685	0.0	86	1615.51	1093	946
NGB_31392_c0_seq1	rna splicing protein	1772	gi|326501706|dbj|BAK02642.1|predicted protein [Hordeum vulgare subsp. vulgare]	BAK02642	0.0	94	699893	424	400
NGB_31401_c0_seq1	centromere kinetochore protein zw10 homolog	2500	gi|474379605|gb|EMS64458.1|Centromere/kinetochore protein zw10-like protein [Triticum urartu]	EMS64458	0.0	94	1072.77	608	572
NGB_31412_c0_seq1	tho complex subunit 4	1370	gi|357147822|ref|XP_003574500.1|PREDICTED: uncharacterized protein LOC100821328 [Brachypodium distachyon]	XP_003574500	1.43203e-121	93	379793	234	218
NGB_31426_c0_seq1	pentatricopeptide repeat-containing protein mitochondrial-like	2047	gi|326517014|dbj|BAJ96499.1|predicted protein [Hordeum vulgare subsp. vulgare]	BAJ96499	0.0	87	773467	531	467
NGB_31438_c0_seq1	transducin beta-like protein 2-like	816	gi|326488909|dbj|BAJ98066.1|predicted protein [Hordeum vulgare subsp. vulgare] >gi|326534196|dbj|BAJ89448.1| predicted protein [Hordeum vulgare subsp. vulgare]	BAJ98066	6.92818e-121	93	377096	240	225
NGB_31445_c0_seq1	isochorismate synthase	2178	gi|357158115|ref|XP_003578021.1|PREDICTED: LOW QUALITY PROTEIN: isochorismate synthase 2, chloroplastic-like [Brachypodium distachyon]	XP_003578021	0.0	84	544273	364	308
NGB_31459_c0_seq1	f-box lrr-repeat protein 7-like	1540	gi|326491573|dbj|BAJ94264.1|predicted protein [Hordeum vulgare subsp. vulgare]	BAJ94264	0.0	88	535413	396	349
NGB_31476_c0_seq2	kh domain-containing protein at5g56140-like	1430	gi|242066158|ref|XP_002454368.1|hypothetical protein SORBIDRAFT_04g029520 [Sorghum bicolor] >gi|241934199|gb|EES07344.1| hypothetical protein SORBIDRAFT_04g029520 [Sorghum bicolor]	XP_002454368	3.46885e-162	96	484567	286	277
NGB_31477_c0_seq1	uncharacterized loc101216574	2746	gi|475606992|gb|EMT26553.1|hypothetical protein F775_08200 [Aegilops tauschii]	EMT26553	3.17163e-158	92	497278	303	279
NGB_31513_c0_seq1	calcineurin b-like protein 4	881	gi|357132818|ref|XP_003568025.1|PREDICTED: calcineurin B-like protein 4-like [Brachypodium distachyon]	XP_003568025	2.84077e-102	93	322398	177	165
NGB_31546_c0_seq1	serine threonine-protein kinase tousled-like	2852	gi|357115540|ref|XP_003559546.1|PREDICTED: serine/threonine-protein kinase TOUSLED-like [Brachypodium distachyon]	XP_003559546	0.0	94	1134.01	671	637
NGB_31570_c0_seq1	hypothetical protein SEPMUDRAFT_134402	362	gi|453083165|gb|EMF11211.1|hypothetical protein SEPMUDRAFT_134402 [Mycosphaerella populorum SO2202]	EMF11211	6.98263e-07	86	712478	38	33
NGB_31666_c0_seq1	disease resistance protein rga2	1135	gi|475581697|gb|EMT18916.1|Disease resistance protein RGA2 [Aegilops tauschii]	EMT18916	5.68854e-160	88	484952	286	254
NGB_31860_c0_seq2	leucine aminopeptidase chloroplastic-like	840	gi|115449199|ref|NP_001048379.1|Os02g0794700 [Oryza sativa Japonica Group] >gi|113537910|dbj|BAF10293.1| Os02g0794700, partial [Oryza sativa Japonica Group]	NP_001048379	1.11475e-104	93	331257	181	170
NGB_31983_c0_seq2	protein	3516	gi|475570456|gb|EMT16027.1|hypothetical protein F775_12611 [Aegilops tauschii]	EMT16027	0.0	74	1241.48	1026	761
NGB_32041_c0_seq1	hypothetical protein F775_16767	389	gi|475572761|gb|EMT16583.1|hypothetical protein F775_16767 [Aegilops tauschii]	EMT16583	2.03556e-30	81	135191	125	102
NGB_32284_c0_seq1	hypothetical protein GLRG_04741	476	gi|310794136|gb|EFQ29597.1|hypothetical protein GLRG_04741 [Glomerella graminicola M1.001]	EFQ29597	1.08773e-36	76	145591	117	90
NGB_32409_c0_seq1	palmitoyl-acyl carrier protein chloroplastic-like	1404	gi|242043720|ref|XP_002459731.1|hypothetical protein SORBIDRAFT_02g009540 [Sorghum bicolor] >gi|241923108|gb|EER96252.1| hypothetical protein SORBIDRAFT_02g009540 [Sorghum bicolor]	XP_002459731	4.46563e-164	77	492656	385	300
NGB_32630_c0_seq1	ring-h2 finger protein atl2l	1015	gi|326521018|dbj|BAJ92872.1|predicted protein [Hordeum vulgare subsp. vulgare]	BAJ92872	1.79365e-48	79	184111	164	130
NGB_32790_c0_seq1	peroxidase 73	1035	gi|326494942|dbj|BAJ85566.1|predicted protein [Hordeum vulgare subsp. vulgare]	BAJ85566	2.91885e-128	84	394.43	255	215
NGB_32989_c0_seq1	gibberellin 2-beta-dioxygenase 8	440	gi|326520938|dbj|BAJ92832.1|predicted protein [Hordeum vulgare subsp. vulgare] >gi|326522801|dbj|BAJ88446.1| predicted protein [Hordeum vulgare subsp. vulgare]	BAJ92832	1.21084e-26	84	125176	101	85
NGB_33082_c0_seq1	nhl repeat-containing protein 2	739	gi|474166370|gb|EMS57414.1|NHL repeat-containing protein 2 [Triticum urartu]	EMS57414	1.9042e-06	77	689366	49	38
NGB_33085_c0_seq1	3fe-4s ferredoxin	625	gi|326515996|dbj|BAJ88021.1|predicted protein [Hordeum vulgare subsp. vulgare]	BAJ88021	3.89464e-116	90	357066	199	181
NGB_33166_c0_seq1	hypothetical protein F775_26862	798	gi|475508641|gb|EMT05104.1|hypothetical protein F775_26862 [Aegilops tauschii]	EMT05104	4.12689e-06	61	681662	118	73
NGB_33255_c0_seq1	heparan-alpha-glucosaminide n-acetyltransferase-like	1143	gi|357126662|ref|XP_003565006.1|PREDICTED: heparan-alpha-glucosaminide N-acetyltransferase-like [Brachypodium distachyon]	XP_003565006	4.80388e-154	95	467618	261	249
NGB_33313_c0_seq1	leucine aminopeptidase chloroplastic-like	839	gi|115449199|ref|NP_001048379.1|Os02g0794700 [Oryza sativa Japonica Group] >gi|113537910|dbj|BAF10293.1| Os02g0794700, partial [Oryza sativa Japonica Group]	NP_001048379	1.11726e-104	93	331257	181	170
NGB_33329_c0_seq1	hypothetical protein F775_07711	633	gi|475617690|gb|EMT30209.1|hypothetical protein F775_07711 [Aegilops tauschii]	EMT30209	1.04599e-31	72	135576	117	85
NGB_33418_c0_seq3	e3 ubiquitin-protein ligase herc2-like	2542	gi|475396693|gb|EMT00753.1|hypothetical protein F775_16956 [Aegilops tauschii]	EMT00753	0.0	94	975311	512	486
NGB_33468_c0_seq1	PREDICTED: uncharacterized protein LOC100842270 isoform 2	736	gi|357111078|ref|XP_003557342.1|PREDICTED: uncharacterized protein LOC100842270 isoform 2 [Brachypodium distachyon]	XP_003557342	1.12703e-82	92	277.33	146	135
NGB_33500_c0_seq1	pinus taeda anonymous locus cl2666contig1_03 genomic sequence	543	gi|475595482|gb|EMT23053.1|50S ribosomal protein L7/L12 [Aegilops tauschii]	EMT23053	0.0214175	100	558398	47	47
NGB_33505_c0_seq1	carboxypeptidase d-like	1729	gi|326501166|dbj|BAJ98814.1|predicted protein [Hordeum vulgare subsp. vulgare] >gi|326503890|dbj|BAK02731.1| predicted protein [Hordeum vulgare subsp. vulgare]	BAJ98814	0.0	94	703.36	404	380
NGB_33549_c0_seq1	plac8-like protein	1325	gi|218191995|gb|EEC74422.1|hypothetical protein OsI_09791 [Oryza sativa Indica Group]	EEC74422	8.37557e-118	99	369777	194	193
NGB_33863_c0_seq1	subtilisin-like protease	826	gi|475491707|gb|EMT03593.1|Subtilisin-like protease [Aegilops tauschii]	EMT03593	6.47425e-136	94	411379	218	206
NGB_34080_c0_seq2	disease resistance protein rga2	991	gi|475593925|gb|EMT22538.1|Disease resistance protein RGA2 [Aegilops tauschii]	EMT22538	2.84966e-93	70	326635	281	197
NGB_34102_c0_seq1	probable glutathione s-transferase gstu6-like	949	gi|326505726|dbj|BAJ95534.1|predicted protein [Hordeum vulgare subsp. vulgare]	BAJ95534	1.61184e-99	83	316.62	220	184
NGB_34438_c0_seq1	glycerol 3-phosphate permease	852	gi|326530218|dbj|BAJ97535.1|predicted protein [Hordeum vulgare subsp. vulgare]	BAJ97535	4.05821e-113	95	357451	204	195
NGB_34560_c0_seq1	probable 1-deoxy-d-xylulose-5-phosphate chloroplastic-like	575	gi|475514026|gb|EMT05678.1|Putative 1-deoxy-D-xylulose-5-phosphate synthase, chloroplastic [Aegilops tauschii]	EMT05678	1.67262e-48	88	187963	142	126
NGB_34716_c0_seq2	auxin efflux carrier-like protein	1850	gi|357126974|ref|XP_003565162.1|PREDICTED: uncharacterized protein LOC100835005 isoform 1 [Brachypodium distachyon] >gi|357126976|ref|XP_003565163.1| PREDICTED: uncharacterized protein LOC100835005 isoform 2 [Brachypodium distachyon]	XP_003565162	0.0	95	818535	454	433
NGB_34870_c0_seq1	probable 1-deoxy-d-xylulose-5-phosphate chloroplastic-like	566	gi|475514026|gb|EMT05678.1|Putative 1-deoxy-D-xylulose-5-phosphate synthase, chloroplastic [Aegilops tauschii]	EMT05678	1.50354e-48	88	187963	142	126
NGB_35061_c0_seq1	ribosomal protein l21	570	gi|240848663|ref|NP_001155672.1|60S ribosomal protein L21-like [Acyrthosiphon pisum] >gi|239788244|dbj|BAH70810.1| ACYPI006688 [Acyrthosiphon pisum]	NP_001155672	2.04146e-88	100	280411	158	158
NGB_35077_c0_seq1	ribosomal protein l18a	637	gi|187107124|ref|NP_001119646.1|ribosomal protein L18A [Acyrthosiphon pisum] >gi|89574467|gb|ABD76364.1| putative ribosomal protein L18A [Acyrthosiphon pisum] >gi|239788489|dbj|BAH70921.1| ACYPI000062 [Acyrthosiphon pisum]	NP_001119646	4.09908e-113	100	344739	178	178
NGB_35107_c0_seq1	myb family transcription factor apl	1841	gi|357112417|ref|XP_003558005.1|PREDICTED: uncharacterized protein LOC100837299 [Brachypodium distachyon]	XP_003558005	0.0	92	609372	338	312
NGB_35294_c0_seq2	probable glutamate carboxypeptidase 2-like isoform 1	1487	gi|326505096|dbj|BAK02935.1|predicted protein [Hordeum vulgare subsp. vulgare]	BAK02935	0.0	95	761.14	401	381
NGB_36165_c0_seq2	wrky transcription factor 53	559	gi|475568103|gb|EMT15410.1|Putative WRKY transcription factor 53 [Aegilops tauschii]	EMT15410	9.35274e-12	64	843445	120	77
NGB_36619_c0_seq3	rna-binding protein luc7-like expressed	1695	gi|357121633|ref|XP_003562522.1|PREDICTED: putative RNA-binding protein Luc7-like 2-like isoform 1 [Brachypodium distachyon]	XP_003562522	0.0	91	536954	336	306
NGB_36811_c0_seq1	wrky transcription factor	829	gi|475502054|gb|EMT04396.1|Putative WRKY transcription factor 40 [Aegilops tauschii]	EMT04396	2.00716e-56	82	204912	157	129
NGB_37197_c0_seq2	PREDICTED: uncharacterized protein LOC100835936	778	gi|357130450|ref|XP_003566861.1|PREDICTED: uncharacterized protein LOC100835936 [Brachypodium distachyon]	XP_003566861	6.47025e-99	90	314694	186	169
NGB_37217_c0_seq2	lysine-specific demethylase 8-like	645	gi|226497194|ref|NP_001140556.1|uncharacterized protein LOC100272621 [Zea mays] >gi|194699968|gb|ACF84068.1| unknown [Zea mays] >gi|414589825|tpg|DAA40396.1| TPA: hypothetical protein ZEAMMB73_788482 [Zea mays]	NP_001140556	8.7332e-60	95	213772	108	103
NGB_37306_c0_seq1	ring zinc finger domain superfamily protein	845	gi|226501732|ref|NP_001145446.1|uncharacterized protein LOC100278825 [Zea mays] >gi|195656413|gb|ACG47674.1| hypothetical protein [Zea mays]	NP_001145446	2.13476e-20	80	107842	72	58
NGB_37716_c1_seq1	hlh dna-binding domain superfamily protein	608	gi|357137204|ref|XP_003570191.1|PREDICTED: uncharacterized protein LOC100822236 [Brachypodium distachyon]	XP_003570191	4.27244e-35	76	150214	145	111
NGB_37752_c0_seq1	predicted protein	556	gi|326498853|dbj|BAK02412.1|predicted protein [Hordeum vulgare subsp. vulgare]	BAK02412	1.35609e-10	70	777962	77	54
NGB_37850_c0_seq1	regulator of chromosome condensation family protein	1786	gi|326533000|dbj|BAJ89345.1|predicted protein [Hordeum vulgare subsp. vulgare]	BAJ89345	0.0	96	781941	432	418
NGB_37850_c0_seq2	regulator of chromosome condensation family protein	1664	gi|326533000|dbj|BAJ89345.1|predicted protein [Hordeum vulgare subsp. vulgare]	BAJ89345	0.0	96	856.67	469	453
NGB_37907_c0_seq1	abc transporter b family member 4-like	2278	gi|357131861|ref|XP_003567552.1|PREDICTED: ABC transporter B family member 21-like [Brachypodium distachyon]	XP_003567552	0.0	95	1164.83	643	616
NGB_37917_c0_seq1	papain-like cysteine proteinase	1366	gi|1323748|gb|AAC49287.1|thiol protease [Triticum aestivum]	AAC49287	7.24303e-158	76	476093	369	284
NGB_37959_c0_seq1	nitrate transporter	862	gi|474210178|gb|EMS58823.1|Nitrate transporter 1.2 [Triticum urartu]	EMS58823	1.06674e-101	89	332413	193	172
NGB_38212_c0_seq2	PREDICTED: uncharacterized protein LOC100821761	3247	gi|357160373|ref|XP_003578744.1|PREDICTED: uncharacterized protein LOC100821761 [Brachypodium distachyon]	XP_003578744	0.0	92	1578.15	917	846
NGB_38319_c0_seq1	hessian fly response gene 1 protein	1321	gi|473837407|gb|EMS47225.1|hypothetical protein TRIUR3_25909 [Triticum urartu]	EMS47225	5.35375e-134	69	413.69	363	251
NGB_38367_c0_seq1	zinc finger	4231	gi|218188568|gb|EEC70995.1|hypothetical protein OsI_02662 [Oryza sativa Indica Group]	EEC70995	0.0	88	2317.35	1436	1274
NGB_38493_c0_seq1	transcript antisense to ribosomal rna protein	487	gi|356547585|ref|XP_003542191.1|PREDICTED: uncharacterized protein LOC100803853 [Glycine max] >gi|356547587|ref|XP_003542192.1| PREDICTED: uncharacterized protein LOC100804382 [Glycine max] >gi|356547589|ref|XP_003542193.1| PREDICTED: uncharacterized protein LOC100804912 [Glycine max] >gi|356547591|ref|XP_003542194.1| PREDICTED: uncharacterized protein LOC100805453 [Glycine max] >gi|356547593|ref…	XP_003542191	3.90308e-12	74	831889	62	46
NGB_38685_c0_seq1	anthocyanidin -o-glucosyltransferase	592	gi|474416503|gb|EMS67246.1|Anthocyanidin 5,3-O-glucosyltransferase [Triticum urartu]	EMS67246	3.09707e-24	88	120939	86	76
NGB_38685_c0_seq2	anthocyanidin -o-glucosyltransferase	480	gi|474416503|gb|EMS67246.1|Anthocyanidin 5,3-O-glucosyltransferase [Triticum urartu]	EMS67246	9.60367e-25	88	120939	86	76
NGB_38723_c0_seq2	subtilisin-like protease	807	gi|475491707|gb|EMT03593.1|Subtilisin-like protease [Aegilops tauschii]	EMT03593	4.93616e-136	94	411379	218	206
NGB_38759_c0_seq1	peroxidase 18	1919	gi|357164496|ref|XP_003580073.1|PREDICTED: peroxidase 18-like [Brachypodium distachyon]	XP_003580073	2.93761e-165	95	506908	299	287
NGB_38865_c0_seq1	60s ribosomal protein l8	864	gi|240848569|ref|NP_001155749.1|60S ribosomal protein L8-like [Acyrthosiphon pisum] >gi|239788438|dbj|BAH70902.1| ACYPI008243 [Acyrthosiphon pisum] >gi|239788440|dbj|BAH70903.1| ACYPI008243 [Acyrthosiphon pisum]	NP_001155749	2.39172e-167	100	488804	258	258
NGB_38991_c0_seq2	peptidyl-trna hydrolase	981	gi|326514970|dbj|BAJ99846.1|predicted protein [Hordeum vulgare subsp. vulgare]	BAJ99846	6.17586e-119	95	366311	201	191
NGB_39125_c0_seq1	protein kinase xa21	1694	gi|125538617|gb|EAY85012.1|hypothetical protein OsI_06371 [Oryza sativa Indica Group]	EAY85012	0.0	87	659062	564	491
NGB_39555_c0_seq1	cbl-interacting protein kinase 11	1489	gi|474383921|gb|EMS64809.1|CBL-interacting protein kinase 11 [Triticum urartu]	EMS64809	0.0	87	560451	417	363
NGB_39576_c0_seq1	jasmonate o-methyltransferase	1426	gi|474301833|gb|EMS61628.1|Caffeine synthase 1 [Triticum urartu]	EMS61628	6.77526e-155	81	469544	366	297
NGB_39607_c0_seq1	histone acetyltransferase hac-like protein 1	461	gi|326507836|dbj|BAJ86661.1|predicted protein [Hordeum vulgare subsp. vulgare] >gi|326507932|dbj|BAJ86709.1| predicted protein [Hordeum vulgare subsp. vulgare] >gi|326508880|dbj|BAJ86833.1| predicted protein [Hordeum vulgare subsp. vulgare]	BAJ86661	5.25698e-23	91	114005	58	53
NGB_39847_c0_seq2	cuticle protein cp5	740	gi|71041136|gb|AAZ20451.1|RR1 cuticle protein 2 [Myzus persicae] >gi|77820290|gb|ABB04280.1| cuticle protein 5 [Myzus persicae]	AAZ20451	1.41315e-54	91	199519	150	137
NGB_39905_c0_seq2	cytochrome b561	993	gi|326530796|dbj|BAK01196.1|predicted protein [Hordeum vulgare subsp. vulgare]	BAK01196	3.48421e-102	96	323939	207	199
NGB_39996_c0_seq1	thioredoxin-like protein 4b	975	gi|326501488|dbj|BAK02533.1|predicted protein [Hordeum vulgare subsp. vulgare]	BAK02533	9.20424e-96	98	304294	152	150
NGB_40067_c0_seq2	monoglyceride lipase-like	1062	gi|475488011|gb|EMT03335.1|hypothetical protein F775_05890 [Aegilops tauschii]	EMT03335	0.0	98	556599	281	276
NGB_40252_c0_seq1	cysteine proteinase	1229	gi|242081867|ref|XP_002445702.1|hypothetical protein SORBIDRAFT_07g024430 [Sorghum bicolor] >gi|241942052|gb|EES15197.1| hypothetical protein SORBIDRAFT_07g024430 [Sorghum bicolor]	XP_002445702	0.0004555	54	604622	71	39
NGB_40257_c0_seq1	cell cycle checkpoint protein rad17-like	1603	gi|357120217|ref|XP_003561825.1|PREDICTED: cell cycle checkpoint protein RAD17-like [Brachypodium distachyon]	XP_003561825	0.0	88	854744	531	468
NGB_40289_c0_seq1	leucine-rich repeat receptor-like protein kinase family protein	1387	gi|326513688|dbj|BAJ87863.1|predicted protein [Hordeum vulgare subsp. vulgare]	BAJ87863	0.0	93	544273	326	306
NGB_40355_c0_seq1	cbl-interacting protein kinase 11	1482	gi|474383921|gb|EMS64809.1|CBL-interacting protein kinase 11 [Triticum urartu]	EMS64809	0.0	87	560451	417	363
NGB_40414_c0_seq1	protein	1597	gi|326518800|dbj|BAJ92561.1|predicted protein [Hordeum vulgare subsp. vulgare]	BAJ92561	0.0	83	576244	490	410
NGB_40611_c0_seq1	histone acetyltransferase hac-like protein 1	462	gi|326507836|dbj|BAJ86661.1|predicted protein [Hordeum vulgare subsp. vulgare] >gi|326507932|dbj|BAJ86709.1| predicted protein [Hordeum vulgare subsp. vulgare] >gi|326508880|dbj|BAJ86833.1| predicted protein [Hordeum vulgare subsp. vulgare]	BAJ86661	5.25698e-23	91	114005	58	53
NGB_40616_c0_seq1	probable wrky transcription factor 2-like	2871	gi|86438621|emb|CAJ26376.1|putative WRKY DNA-binding protein [Brachypodium sylvaticum]	CAJ26376	0.0	86	978778	692	599
NGB_40785_c0_seq1	dynein light chain flagellar outer arm	539	gi|475627783|gb|EMT33778.1|Dynein light chain LC6, flagellar outer arm [Aegilops tauschii]	EMT33778	5.79224e-59	97	202986	99	97
NGB_40798_c1_seq1	auxilin-related protein 1	1937	gi|357130575|ref|XP_003566923.1|PREDICTED: uncharacterized protein LOC100831536 [Brachypodium distachyon]	XP_003566923	0.0	69	647506	648	449
NGB_40947_c1_seq1	lecithin-cholesterol acyltransferase-like 1-like	1095	gi|475579056|gb|EMT18254.1|Phosphatidylcholine-sterol acyltransferase [Aegilops tauschii]	EMT18254	6.84279e-141	87	429869	262	230
NGB_40991_c0_seq1	probable methyltransferase pmt15-like	631	gi|357165349|ref|XP_003580353.1|PREDICTED: probable methyltransferase PMT15-like [Brachypodium distachyon]	XP_003580353	2.84286e-30	67	140198	124	84
NGB_41062_c0_seq1	geranylgeranyl diphosphate synthase	421	gi|357127831|ref|XP_003565581.1|PREDICTED: geranylgeranyl pyrophosphate synthase, chloroplastic-like [Brachypodium distachyon]	XP_003565581	1.39084e-15	60	943597	138	84
NGB_41084_c0_seq1	hypothetical protein F775_07711	619	gi|475617690|gb|EMT30209.1|hypothetical protein F775_07711 [Aegilops tauschii]	EMT30209	8.78552e-32	72	135576	117	85
NGB_41270_c0_seq2	soluble inorganic pyrophosphatase	385	gi|357133515|ref|XP_003568370.1|PREDICTED: soluble inorganic pyrophosphatase-like [Brachypodium distachyon]	XP_003568370	8.02632e-10	94	766406	39	37
NGB_41338_c0_seq1	papain-like cysteine proteinase	1370	gi|1323748|gb|AAC49287.1|thiol protease [Triticum aestivum]	AAC49287	1.72759e-158	76	478019	369	284
NGB_41341_c0_seq1	60s ribosomal protein l7a	953	gi|240849394|ref|NP_001155721.1|ribosomal protein L7Ae-like [Acyrthosiphon pisum] >gi|239788431|dbj|BAH70899.1| ACYPI007603 [Acyrthosiphon pisum]	NP_001155721	1.55435e-162	98	478404	236	233
NGB_41353_c0_seq1	subtilisin-like protease-like	2582	gi|357136633|ref|XP_003569908.1|PREDICTED: subtilisin-like protease-like [Brachypodium distachyon]	XP_003569908	0.0	96	1419.06	766	738
NGB_41518_c0_seq1	retrotransposon unclassified	771	gi|242071133|ref|XP_002450843.1|hypothetical protein SORBIDRAFT_05g019526 [Sorghum bicolor] >gi|241936686|gb|EES09831.1| hypothetical protein SORBIDRAFT_05g019526 [Sorghum bicolor]	XP_002450843	2.00343e-10	58	808777	110	64
NGB_41629_c0_seq1	glyceraldehyde-3-phosphate dehydrogenase	1219	gi|193688110|ref|XP_001943049.1|PREDICTED: glyceraldehyde-3-phosphate dehydrogenase-like [Acyrthosiphon pisum]	XP_001943049	0.0	100	615535	318	318
NGB_41677_c0_seq1	disease resistance rpp13-like protein 1	5104	gi|222628730|gb|EEE60862.1|hypothetical protein OsJ_14506 [Oryza sativa Japonica Group]	EEE60862	0.0	78	1589.32	1271	998
NGB_41840_c0_seq1	benzyl alcohol o-benzoyltransferase-like	1703	gi|326501472|dbj|BAK02525.1|predicted protein [Hordeum vulgare subsp. vulgare]	BAK02525	8.51819e-170	73	514612	480	355
NGB_42072_c0_seq1	f-box domain containing protein	1555	gi|357125546|ref|XP_003564454.1|PREDICTED: F-box protein At5g46170-like isoform 1 [Brachypodium distachyon] >gi|357125548|ref|XP_003564455.1| PREDICTED: F-box protein At5g46170-like isoform 2 [Brachypodium distachyon]	XP_003564454	0.0	90	565844	357	323
NGB_42126_c0_seq4	sulphate transporter	2454	gi|1217967|emb|CAA65291.1|high affinity sulphate transporter [Hordeum vulgare subsp. vulgare] >gi|28300414|gb|AAO34714.1| high-affinity sulfate transporter HvST1 [Hordeum vulgare subsp. vulgare]	CAA65291	0.0	92	1052.35	652	606
NGB_42139_c0_seq1	proline transporter	1616	gi|357135562|ref|XP_003569378.1|PREDICTED: lysine histidine transporter 1-like [Brachypodium distachyon]	XP_003569378	0.0	95	816609	467	444
NGB_42145_c2_seq1	leucine rich repeat family expressed	1991	gi|475543049|gb|EMT10071.1|LRR receptor-like serine/threonine-protein kinase FLS2 [Aegilops tauschii]	EMT10071	0.0	77	772311	618	477
NGB_42210_c0_seq1	dynein light chain flagellar outer arm	536	gi|475627783|gb|EMT33778.1|Dynein light chain LC6, flagellar outer arm [Aegilops tauschii]	EMT33778	6.86486e-59	97	202601	99	97
NGB_42263_c0_seq1	ankyrin-like protein	4426	gi|475584323|gb|EMT19746.1|hypothetical protein F775_06137 [Aegilops tauschii]	EMT19746	0.0	69	603979	558	388
NGB_42263_c0_seq2	ankyrin-like protein	2861	gi|475584323|gb|EMT19746.1|hypothetical protein F775_06137 [Aegilops tauschii]	EMT19746	0.0	69	603208	558	388
NGB_42263_c0_seq3	ankyrin-like protein	4029	gi|475584323|gb|EMT19746.1|hypothetical protein F775_06137 [Aegilops tauschii]	EMT19746	0.0	69	603979	558	388
NGB_42317_c0_seq1	ankyrin repeat-containing	2672	gi|357129441|ref|XP_003566370.1|PREDICTED: uncharacterized protein LOC100830310 [Brachypodium distachyon]	XP_003566370	0.0	86	884789	644	554
NGB_42352_c0_seq1	predicted protein	583	gi|326504622|dbj|BAK06602.1|predicted protein [Hordeum vulgare subsp. vulgare]	BAK06602	2.36289e-20	76	103.99	92	70
NGB_42380_c0_seq2	33 kda secretory	827	gi|115467404|ref|NP_001057301.1|Os06g0253600 [Oryza sativa Japonica Group] >gi|113595341|dbj|BAF19215.1| Os06g0253600 [Oryza sativa Japonica Group]	NP_001057301	1.97629e-20	87	111694	85	74
NGB_42386_c0_seq1	ribonucleoprotein chloroplastic-like	254	gi|326503656|dbj|BAJ86334.1|predicted protein [Hordeum vulgare subsp. vulgare]	BAJ86334	3.44682e-32	98	135576	79	78
NGB_42419_c0_seq1	pyruvate dehydrogenase e1 component subunit mitochondrial	2473	gi|326503560|dbj|BAJ86286.1|predicted protein [Hordeum vulgare subsp. vulgare]	BAJ86286	0.0	92	1000.35	631	584
NGB_42465_c0_seq1	myosin heavy muscle isoform 1	3272	gi|328702403|ref|XP_001952092.2|PREDICTED: myosin heavy chain, muscle isoform 1 [Acyrthosiphon pisum]	XP_001952092	0.0	100	1555.81	995	995
NGB_42494_c0_seq1	dna binding	1267	gi|473763932|gb|EMS45882.1|hypothetical protein TRIUR3_14872 [Triticum urartu]	EMS45882	7.02708e-71	73	246514	223	165
NGB_42500_c0_seq1	3fe-4s ferredoxin	444	gi|326493800|dbj|BAJ85362.1|predicted protein [Hordeum vulgare subsp. vulgare]	BAJ85362	3.89629e-21	85	107071	90	77
NGB_42512_c0_seq2	regulator of chromosome condensation family protein	1524	gi|326490515|dbj|BAJ84921.1|predicted protein [Hordeum vulgare subsp. vulgare]	BAJ84921	0.0	92	414075	240	221
NGB_42551_c0_seq1	disease resistance protein rpm1	3259	gi|37806185|dbj|BAC99688.1|putative disease resistance protein [Oryza sativa Japonica Group]	BAC99688	0.0	66	823157	979	650
NGB_42565_c0_seq1	hypothetical protein F775_15922	1464	gi|475518912|gb|EMT06264.1|hypothetical protein F775_15922 [Aegilops tauschii]	EMT06264	2.89827e-68	61	254218	358	219
NGB_42666_c0_seq1	kinetochore protein ndc80 homolog	1741	gi|357148057|ref|XP_003574608.1|PREDICTED: kinetochore protein NDC80 homolog [Brachypodium distachyon]	XP_003574608	0.0	87	679863	497	437
NGB_42808_c0_seq2	regulatory-associated protein of tor 1-like	4042	gi|357155516|ref|XP_003577146.1|PREDICTED: regulatory-associated protein of TOR 1-like [Brachypodium distachyon]	XP_003577146	0.0	97	1964.5	1091	1061
NGB_42887_c0_seq1	gibberellin-regulated protein 2 precursor	712	gi|473869521|gb|EMS47698.1|hypothetical protein TRIUR3_08559 [Triticum urartu]	EMS47698	4.18775e-27	93	122865	66	62
NGB_42898_c0_seq1	ribonucleoprotein chloroplastic-like	254	gi|326503656|dbj|BAJ86334.1|predicted protein [Hordeum vulgare subsp. vulgare]	BAJ86334	3.44682e-32	98	135576	79	78
NGB_42940_c0_seq2	hypothetical protein TRIUR3_03407	644	gi|474301864|gb|EMS61632.1|hypothetical protein TRIUR3_03407 [Triticum urartu]	EMS61632	1.14865e-10	61	816481	138	85
NGB_42982_c1_seq9	pq-loop repeat-containing protein	1370	gi|326516590|dbj|BAJ92450.1|predicted protein [Hordeum vulgare subsp. vulgare]	BAJ92450	2.90483e-17	90	106686	61	55
NGB_42988_c0_seq1	ribosomal rna large subunit methyltransferase i-like	1659	gi|357137429|ref|XP_003570303.1|PREDICTED: ribosomal RNA large subunit methyltransferase I-like [Brachypodium distachyon]	XP_003570303	0.0	97	785408	410	398
NGB_43021_c0_seq1	inactive ubiquitin carboxyl-terminal hydrolase 54	4741	gi|474012940|gb|EMS52635.1|Inactive ubiquitin carboxyl-terminal hydrolase 54 [Triticum urartu]	EMS52635	0.0	88	1884.38	1246	1100
NGB_43109_c0_seq2	probable plastidic glucose transporter 1-like	2035	gi|357153591|ref|XP_003576502.1|PREDICTED: probable plastidic glucose transporter 1-like [Brachypodium distachyon]	XP_003576502	0.0	90	786563	511	463
NGB_43195_c0_seq1	peptidyl-prolyl cis-trans isomerase e-like	926	gi|357121197|ref|XP_003562307.1|PREDICTED: peptidyl-prolyl cis-trans isomerase E-like [Brachypodium distachyon]	XP_003562307	8.77891e-87	99	281182	166	165
NGB_43230_c0_seq1	sulfotransferase 17	1395	gi|326512206|dbj|BAJ96084.1|predicted protein [Hordeum vulgare subsp. vulgare]	BAJ96084	2.20678e-121	85	351673	227	194
NGB_43275_c0_seq2	calcium-dependent protein kinase	1936	gi|357146083|ref|XP_003573870.1|PREDICTED: calcium-dependent protein kinase 16-like [Brachypodium distachyon]	XP_003573870	0.0	94	960288	518	491
NGB_43301_c0_seq1	udp-galactose 4-epimerase-like protein	1835	gi|326532196|dbj|BAK01474.1|predicted protein [Hordeum vulgare subsp. vulgare]	BAK01474	0.0	95	770.0	411	393
NGB_43317_c0_seq3	disease resistance protein rpm1	2480	gi|242046726|ref|XP_002461109.1|hypothetical protein SORBIDRAFT_02g040920 [Sorghum bicolor] >gi|241924486|gb|EER97630.1| hypothetical protein SORBIDRAFT_02g040920 [Sorghum bicolor]	XP_002461109	1.58327e-114	55	395586	744	416
NGB_43347_c0_seq1	nucleoid dna-binding protein cnd41	1849	gi|242072067|ref|XP_002451310.1|hypothetical protein SORBIDRAFT_05g027510 [Sorghum bicolor] >gi|241937153|gb|EES10298.1| hypothetical protein SORBIDRAFT_05g027510 [Sorghum bicolor]	XP_002451310	3.72785e-149	64	465307	500	324
NGB_43476_c0_seq1	kda class iii heat shock	561	gi|326510995|dbj|BAJ91845.1|predicted protein [Hordeum vulgare subsp. vulgare]	BAJ91845	1.35229e-57	85	202601	156	133
NGB_43481_c0_seq1	beta-fructofuranosidase 1	1322	gi|71153897|gb|AAZ29516.1|fructosyltransferase-like protein [Lolium perenne]	AAZ29516	2.37503e-39	90	173326	117	106
NGB_43481_c0_seq2	beta-fructofuranosidase 1	2079	gi|71153897|gb|AAZ29516.1|fructosyltransferase-like protein [Lolium perenne]	AAZ29516	0.0	99	1214.91	610	607
NGB_43481_c0_seq3	beta-fructofuranosidase 1	2229	gi|71153897|gb|AAZ29516.1|fructosyltransferase-like protein [Lolium perenne]	AAZ29516	0.0	99	1044.65	512	508
NGB_43604_c0_seq1	protein tas-like	1516	gi|357121146|ref|XP_003562282.1|PREDICTED: protein tas-like [Brachypodium distachyon]	XP_003562282	7.25524e-171	92	341658	184	171
NGB_43624_c0_seq1	protein serine threonine kinase	1718	gi|357149185|ref|XP_003575029.1|PREDICTED: serine/threonine-protein kinase PBS1-like [Brachypodium distachyon]	XP_003575029	0.0	93	837025	479	446
NGB_43627_c0_seq1	histone-lysine n- h3 lysine-9 specific suvh4-like	2473	gi|326530646|dbj|BAK01121.1|predicted protein [Hordeum vulgare subsp. vulgare]	BAK01121	0.0	90	1058.51	692	623
NGB_43686_c0_seq1	isoform cra_a	1575	gi|148680466|gb|EDL12413.1|mCG11265, isoform CRA_a [Mus musculus]	EDL12413	0.0	100	1059.28	509	509
NGB_43726_c0_seq1	protein kinase superfamily protein	337	gi|326498899|dbj|BAK02435.1|predicted protein [Hordeum vulgare subsp. vulgare]	BAK02435	5.10323e-30	83	134035	90	75
NGB_43748_c0_seq1	plasma membrane intrinsic protein	639	gi|475605830|gb|EMT26209.1|Aquaporin PIP2-3 [Aegilops tauschii]	EMT26209	9.52796e-64	90	223016	131	118
NGB_43829_c0_seq1	hypothetical protein F775_30808	681	gi|475564199|gb|EMT14473.1|hypothetical protein F775_30808 [Aegilops tauschii]	EMT14473	2.63451e-08	64	71633	75	48
NGB_43882_c0_seq1	elongation factor 1-alpha	1578	gi|328709706|ref|XP_003244047.1|PREDICTED: elongation factor 1-alpha-like [Acyrthosiphon pisum]	XP_003244047	0.0	99	711064	351	349
NGB_43902_c0_seq1	heat shock protein 90	1172	gi|193652748|ref|XP_001943172.1|PREDICTED: heat shock protein 83-like [Acyrthosiphon pisum]	XP_001943172	0.0	96	668692	366	355
NGB_43908_c0_seq1	heat- and acid-stable phosphoprotein	907	gi|357136474|ref|XP_003569829.1|PREDICTED: uncharacterized protein LOC100841228 [Brachypodium distachyon]	XP_003569829	2.10955e-59	96	211075	140	135
NGB_43909_c0_seq1	predicted protein	527	gi|326504622|dbj|BAK06602.1|predicted protein [Hordeum vulgare subsp. vulgare]	BAK06602	9.37021e-17	72	939745	92	67
NGB_44023_c0_seq2	purine permease 3-like	1296	gi|326531164|dbj|BAK04933.1|predicted protein [Hordeum vulgare subsp. vulgare]	BAK04933	9.96396e-142	75	434106	376	283
NGB_44064_c0_seq1	60s ribosomal protein l36-2-like	701	gi|326491993|dbj|BAJ98221.1|predicted protein [Hordeum vulgare subsp. vulgare] >gi|326498925|dbj|BAK02448.1| predicted protein [Hordeum vulgare subsp. vulgare] >gi|326519440|dbj|BAJ96719.1| predicted protein [Hordeum vulgare subsp. vulgare]	BAJ98221	1.4228e-60	98	207223	110	108
NGB_44142_c0_seq1	chlorophyll a-b binding chloroplastic	396	gi|302566696|gb|ADL41158.1|chloroplast light-harvesting chlorophyll a/b binding protein [Triticum aestivum]	ADL41158	8.40077e-48	96	177948	91	88
NGB_44152_c0_seq1	leucoanthocyanidin dioxygenase	1499	gi|475592378|gb|EMT22046.1|Flavonol synthase/flavanone 3-hydroxylase [Aegilops tauschii]	EMT22046	0.0	91	647121	361	331
NGB_44155_c0_seq2	cell division protein	1437	gi|475492853|gb|EMT03671.1|Cell division protease ftsH-2-like protein [Aegilops tauschii]	EMT03671	0.0	97	647506	370	361
NGB_44237_c0_seq2	rna polymerase ii subunit b1 ctd phosphatase rpap2 homolog	2059	gi|473904160|gb|EMS49261.1|hypothetical protein TRIUR3_22581 [Triticum urartu]	EMS49261	0.0	79	672929	559	447
NGB_44243_c0_seq1	retrotransposon unclassified	1040	gi|222623561|gb|EEE57693.1|hypothetical protein OsJ_08164 [Oryza sativa Japonica Group]	EEE57693	1.84427e-117	75	395201	330	248
NGB_44360_c0_seq1	3 -n-debenzoyl-2 -deoxytaxol n-benzoyltransferase-like	1034	gi|326487508|dbj|BAJ89738.1|predicted protein [Hordeum vulgare subsp. vulgare] >gi|326497537|dbj|BAK05858.1| predicted protein [Hordeum vulgare subsp. vulgare]	BAJ89738	1.05078e-30	80	144.05	103	83
NGB_44360_c0_seq2	3 -n-debenzoyl-2 -deoxytaxol n-benzoyltransferase-like	1121	gi|326487508|dbj|BAJ89738.1|predicted protein [Hordeum vulgare subsp. vulgare] >gi|326497537|dbj|BAK05858.1| predicted protein [Hordeum vulgare subsp. vulgare]	BAJ89738	1.89129e-30	80	144.05	103	83
NGB_44508_c0_seq2	acetyl- cytosolic 1	980	gi|357128246|ref|XP_003565785.1|PREDICTED: probable acetyl-CoA acetyltransferase, cytosolic 2-like [Brachypodium distachyon]	XP_003565785	1.13131e-162	97	484952	256	249
NGB_44555_c0_seq1	lipid binding protein	400	gi|357163378|ref|XP_003579713.1|PREDICTED: uncharacterized protein LOC100841792 [Brachypodium distachyon]	XP_003579713	1.24839e-15	97	905077	46	45
NGB_44590_c1_seq1	cue domain containing protein	1209	gi|475614672|gb|EMT29160.1|hypothetical protein F775_03966 [Aegilops tauschii]	EMT29160	1.1095e-92	89	298516	197	176
NGB_44694_c0_seq2	probable carboxylesterase 2-like	905	gi|194704006|gb|ACF86087.1|unknown [Zea mays] >gi|219887021|gb|ACL53885.1| unknown [Zea mays] >gi|413952682|gb|AFW85331.1| hypothetical protein ZEAMMB73_693721 [Zea mays]	ACF86087	2.11973e-86	84	282722	213	181
NGB_44732_c0_seq1	casein kinase ii alpha subunit	1025	gi|64976597|dbj|BAD98469.1|casein protein kinase 2 alpha subunit [Lolium perenne]	BAD98469	1.96896e-132	100	407142	192	192
NGB_44732_c0_seq2	casein kinase ii alpha subunit	1051	gi|64976597|dbj|BAD98469.1|casein protein kinase 2 alpha subunit [Lolium perenne]	BAD98469	2.74672e-132	100	407142	192	192
NGB_44776_c0_seq1	small nuclear ribonucleoprotein f	693	gi|357123340|ref|XP_003563369.1|PREDICTED: probable small nuclear ribonucleoprotein F-like [Brachypodium distachyon]	XP_003563369	6.45131e-49	100	178718	86	86
NGB_44854_c0_seq1	protein	855	gi|326511849|dbj|BAJ92069.1|predicted protein [Hordeum vulgare subsp. vulgare]	BAJ92069	0.0	96	528865	284	273
NGB_44914_c0_seq2	o-acyltransferase wsd1-like isoform 1	1919	gi|326531674|dbj|BAJ97841.1|predicted protein [Hordeum vulgare subsp. vulgare]	BAJ97841	0.0	90	840491	501	451
NGB_44939_c0_seq1	tpa: tify domain cct motif transcription factor family protein	1307	gi|475620436|gb|EMT31100.1|hypothetical protein F775_32173 [Aegilops tauschii]	EMT31100	4.2991e-112	84	350517	234	198
NGB_44975_c0_seq1	cysteine proteinase inhibitor b-like	584	gi|109238643|emb|CAG38125.1|cystatin Hv-CPI9 [Hordeum vulgare subsp. vulgare] >gi|326510899|dbj|BAJ91797.1| predicted protein [Hordeum vulgare subsp. vulgare]	CAG38125	1.84214e-36	83	147517	107	89
NGB_44996_c0_seq1	ap-3 complex subunit mu-1-like	1829	gi|326508620|dbj|BAJ95832.1|predicted protein [Hordeum vulgare subsp. vulgare]	BAJ95832	0.0	98	843573	417	412
NGB_45013_c0_seq1	dna-binding protein	2220	gi|6958202|gb|AAF32491.1|AF091837_1DNA-binding protein [Triticum aestivum]	AAF32491	0.0	90	874389	613	557
NGB_45040_c0_seq1	calvin cycle protein cp12-like	695	gi|326505272|dbj|BAK03023.1|predicted protein [Hordeum vulgare subsp. vulgare] >gi|326531248|dbj|BAK04975.1| predicted protein [Hordeum vulgare subsp. vulgare]	BAK03023	1.29435e-56	86	199904	129	111
NGB_45122_c0_seq1	hydroxyproline-rich glyco	1013	gi|326514864|dbj|BAJ99793.1|predicted protein [Hordeum vulgare subsp. vulgare]	BAJ99793	6.47962e-32	59	145206	215	127
NGB_45245_c0_seq1	f-box lrr-repeat protein 3-like	1796	gi|473996694|gb|EMS52090.1|hypothetical protein TRIUR3_21512 [Triticum urartu]	EMS52090	0.0	94	848966	487	461
NGB_45259_c0_seq1	ribulose bisphosphate carboxylase oxygenase activase chloroplastic	418	gi|474153434|gb|EMS57011.1|Ribulose bisphosphate carboxylase/oxygenase activase B, chloroplastic [Triticum urartu]	EMS57011	5.87396e-32	89	141354	93	83
NGB_45308_c0_seq2	ribosomal protein l35a	778	gi|326496098|dbj|BAJ90670.1|predicted protein [Hordeum vulgare subsp. vulgare]	BAJ90670	1.72701e-67	98	228409	112	110
NGB_45418_c0_seq2	f-box domain containing expressed	1881	gi|475611265|gb|EMT28031.1|hypothetical protein F775_01766 [Aegilops tauschii]	EMT28031	0.0	89	762296	468	417
NGB_45425_c0_seq1	ethylene-responsive transcription factor rap2-12-like	489	gi|310892550|gb|ADP37417.1|ethylene-responsive-element-binding factor 2 [Petunia x hybrida]	ADP37417	7.01806e-11	64	820333	99	64
NGB_45425_c0_seq2	ethylene-responsive transcription factor rap2-12-like	397	gi|310892550|gb|ADP37417.1|ethylene-responsive-element-binding factor 2 [Petunia x hybrida]	ADP37417	2.12346e-11	64	824185	99	64
NGB_45459_c0_seq1	cytochrome p450	1859	gi|13661774|gb|AAK38094.1|putative cytochrome P450 [Lolium rigidum]	AAK38094	0.0	99	973.77	525	522
NGB_45473_c0_seq1	lysosomal beta glucosidase-like	2339	gi|1203832|gb|AAC49170.1|beta-D-glucan exohydrolase, isoenzyme ExoII [Hordeum vulgare subsp. vulgare] >gi|1588407|prf||2208395A beta-D-glucan exohydrolase	AAC49170	0.0	94	1148.65	624	588
NGB_45495_c0_seq4	predicted protein	1941	gi|326505548|dbj|BAJ95445.1|predicted protein [Hordeum vulgare subsp. vulgare]	BAJ95445	0.0	86	808.52	523	453
NGB_45589_c0_seq1	glycine-rich rna-binding	1448	gi|475470579|gb|EMT02366.1|Glycine-rich RNA-binding protein 2 [Aegilops tauschii]	EMT02366	3.17454e-52	94	202986	135	127
NGB_45604_c0_seq1	nac transcription factor	1432	gi|334353281|emb|CBZ39282.1|NAC transcription factor [Hordeum vulgare subsp. vulgare]	CBZ39282	0.0	87	547354	374	329
NGB_45631_c0_seq4	carboxypeptidase d-like	1726	gi|326501166|dbj|BAJ98814.1|predicted protein [Hordeum vulgare subsp. vulgare] >gi|326503890|dbj|BAK02731.1| predicted protein [Hordeum vulgare subsp. vulgare]	BAJ98814	0.0	92	784252	471	435
NGB_45681_c0_seq1	gibberellin-regulated protein 2 precursor	711	gi|473869521|gb|EMS47698.1|hypothetical protein TRIUR3_08559 [Triticum urartu]	EMS47698	4.08001e-27	93	122865	66	62
NGB_45692_c0_seq2	endomembrane protein 70 containing expressed	588	gi|115484471|ref|NP_001065897.1|Os11g0181100 [Oryza sativa Japonica Group] >gi|108864064|gb|ABA91795.2| Endomembrane protein 70 containing protein, expressed [Oryza sativa Japonica Group] >gi|108864065|gb|ABA91796.2| Endomembrane protein 70 containing protein, expressed [Oryza sativa Japonica Group] >gi|113644601|dbj|BAF27742.1| Os11g0181100 [Oryza sativa Japonica Group] >gi|215713539|dbj|BAG9467…	NP_001065897	4.58896e-72	96	252677	132	127
NGB_45706_c0_seq1	exportin 1-like protein domain-containing protein	2942	gi|357156556|ref|XP_003577497.1|PREDICTED: transportin-3-like isoform 1 [Brachypodium distachyon]	XP_003577497	0.0	88	1052.74	726	644
NGB_45741_c0_seq3	f-box domain containing protein	2091	gi|475572228|gb|EMT16451.1|hypothetical protein F775_32397 [Aegilops tauschii]	EMT16451	0.0	75	578.17	449	340
NGB_45800_c0_seq2	protein	2390	gi|357125322|ref|XP_003564343.1|PREDICTED: uncharacterized protein LOC100844447 [Brachypodium distachyon]	XP_003564343	2.867e-58	97	213772	110	107
NGB_45829_c0_seq1	h aca ribonucleoprotein complex subunit 3-like protein	541	gi|326493590|dbj|BAJ85256.1|predicted protein [Hordeum vulgare subsp. vulgare]	BAJ85256	3.33984e-32	100	133.65	66	66
NGB_45846_c0_seq2	glycine-rich rna-binding	1451	gi|475470579|gb|EMT02366.1|Glycine-rich RNA-binding protein 2 [Aegilops tauschii]	EMT02366	3.08058e-52	94	202986	135	127
NGB_45988_c0_seq1	protein toc75- chloroplastic-like	3240	gi|326506018|dbj|BAJ91248.1|predicted protein [Hordeum vulgare subsp. vulgare] >gi|326530298|dbj|BAJ97575.1| predicted protein [Hordeum vulgare subsp. vulgare]	BAJ91248	0.0	99	1359.36	695	689
NGB_46009_c0_seq1	cyclin-dependent kinase f-4-like	3073	gi|158939218|gb|ABW84007.1|serine/threonine kinase [Triticum aestivum]	ABW84007	0.0	96	863603	460	445
NGB_46009_c0_seq3	cyclin-dependent kinase f-4-like	3061	gi|158939218|gb|ABW84007.1|serine/threonine kinase [Triticum aestivum]	ABW84007	0.0	96	863603	460	445
NGB_46041_c0_seq1	probable protein phosphatase 2c 27-like	1583	gi|326488815|dbj|BAJ98019.1|predicted protein [Hordeum vulgare subsp. vulgare]	BAJ98019	0.0	96	680633	379	365
NGB_46045_c0_seq1	trans-cinnamate 4-monooxygenase	471	gi|475623546|gb|EMT32263.1|Trans-cinnamate 4-monooxygenase [Aegilops tauschii]	EMT32263	4.56924e-31	100	139428	65	65
NGB_46069_c0_seq1	heat shock 70 kda protein 4	2155	gi|326499836|dbj|BAJ90753.1|predicted protein [Hordeum vulgare subsp. vulgare]	BAJ90753	1.22053e-122	91	410609	275	251
NGB_46145_c0_seq1	pre-mrna-splicing factor 18-like	878	gi|357118312|ref|XP_003560899.1|PREDICTED: pre-mRNA-splicing factor 18-like [Brachypodium distachyon]	XP_003560899	2.55582e-122	95	379022	198	190
NGB_46182_c0_seq2	protein	2722	gi|475539118|gb|EMT09354.1|hypothetical protein F775_21774 [Aegilops tauschii]	EMT09354	0.0	71	796193	812	584
NGB_46187_c0_seq1	peptidyl-trna hydrolase ptrhd1-like	800	gi|357165775|ref|XP_003580489.1|PREDICTED: putative peptidyl-tRNA hydrolase PTRHD1-like [Brachypodium distachyon]	XP_003580489	1.75268e-69	95	236113	121	116
NGB_46232_c0_seq1	wd40-like beta propeller repeat family expressed	1984	gi|115488384|ref|NP_001066679.1|Os12g0431300 [Oryza sativa Japonica Group] >gi|77554873|gb|ABA97669.1| expressed protein [Oryza sativa Japonica Group] >gi|113649186|dbj|BAF29698.1| Os12g0431300 [Oryza sativa Japonica Group] >gi|125536449|gb|EAY82937.1| hypothetical protein OsI_38155 [Oryza sativa Indica Group] >gi|125579178|gb|EAZ20324.1| hypothetical protein OsJ_35933 [Oryza sativa Japonica Grou…	NP_001066679	0.0	64	545043	574	372
NGB_46291_c0_seq1	hypothetical protein TRIUR3_29465	1356	gi|474012770|gb|EMS52621.1|hypothetical protein TRIUR3_29465 [Triticum urartu]	EMS52621	1.61372e-99	83	322013	252	210
NGB_46370_c0_seq1	sugar transporter erd6-like 16-like	582	gi|357119781|ref|XP_003561612.1|PREDICTED: sugar transporter ERD6-like 16-like [Brachypodium distachyon]	XP_003561612	1.20226e-62	78	227639	200	157
NGB_46393_c0_seq1	hypothetical protein TRIUR3_06513	561	gi|473945853|gb|EMS50547.1|hypothetical protein TRIUR3_06513 [Triticum urartu]	EMS50547	7.22253	59	477506	54	32
NGB_46454_c0_seq2	duf869 domain containing family protein	3123	gi|357160679|ref|XP_003578841.1|PREDICTED: uncharacterized protein LOC100825463 [Brachypodium distachyon]	XP_003578841	0.0	88	1424.84	992	878
NGB_46455_c0_seq1	hypothetical protein TRIUR3_13310	1825	gi|474438419|gb|EMS68284.1|hypothetical protein TRIUR3_13310 [Triticum urartu]	EMS68284	0.0	87	688337	452	395
NGB_46455_c0_seq2	endosomal targeting bro1-like domain-containing protein	1753	gi|474438419|gb|EMS68284.1|hypothetical protein TRIUR3_13310 [Triticum urartu]	EMS68284	0.0	87	689493	452	395
NGB_46521_c0_seq1	ribosome biogenesis protein nsa2 homolog	1117	gi|357121530|ref|XP_003562472.1|PREDICTED: ribosome biogenesis protein NSA2 homolog [Brachypodium distachyon]	XP_003562472	0.0	98	521546	260	257
NGB_46531_c0_seq1	protein echidna-like	832	gi|357134538|ref|XP_003568874.1|PREDICTED: protein ECHIDNA-like [Brachypodium distachyon]	XP_003568874	1.11344e-99	98	313923	166	163
NGB_46537_c0_seq4	disease resistance rpp13-like protein 1	1988	gi|193848543|gb|ACF22730.1|putative rust resistance protein Rp1-dp8 [Brachypodium distachyon]	ACF22730	5.97636e-38	62	175637	197	124
NGB_46562_c0_seq1	eukaryotic initiation factor 4a	638	gi|357147978|ref|XP_003574572.1|PREDICTED: eukaryotic initiation factor 4A-1-like [Brachypodium distachyon]	XP_003574572	5.28523e-72	99	248054	120	119
NGB_46590_c1_seq1	adp atp translocase	1244	gi|285002195|ref|NP_001165432.1|ADP/ATP translocase 3-like [Acyrthosiphon pisum] >gi|239789920|dbj|BAH71555.1| ACYPI000784 [Acyrthosiphon pisum]	NP_001165432	0.0	99	590112	303	302
NGB_46604_c0_seq1	ubiquitin-fold modifier 1	664	gi|115442397|ref|NP_001045478.1|Os01g0962400 [Oryza sativa Japonica Group] >gi|20140685|sp|Q94DM8.1|UFM1_ORYSJ RecName: Full=Ubiquitin-fold modifier 1; Flags: Precursor >gi|15289926|dbj|BAB63621.1| putative Ubiquitin-fold modifier 1 [Oryza sativa Japonica Group] >gi|113535009|dbj|BAF07392.1| Os01g0962400 [Oryza sativa Japonica Group] >gi|125529215|gb|EAY77329.1| hypothetical protein OsI_05311 [Or…	NP_001045478	3.34605e-45	97	169474	87	85
NGB_46682_c0_seq2	scarecrow-like transcription factor pat1-like	1537	gi|357146080|ref|XP_003573869.1|PREDICTED: chitin-inducible gibberellin-responsive protein 2-like [Brachypodium distachyon]	XP_003573869	0.0	95	798119	443	422
NGB_46746_c0_seq5	14-3-3-like partial	1922	gi|449503935|ref|XP_004162232.1|PREDICTED: 14-3-3 protein 7-like [Cucumis sativus]	XP_004162232	1.31264e-11	53	893521	238	127
NGB_46904_c0_seq1	clathrin interactor epsin 2	2406	gi|326494962|dbj|BAJ85576.1|predicted protein [Hordeum vulgare subsp. vulgare]	BAJ85576	1.89876e-112	91	388267	305	278
NGB_46928_c0_seq1	kda heat-shock protein	286	gi|475323471|gb|EMT00253.1|hypothetical protein F775_08697 [Aegilops tauschii]	EMT00253	2.7266e-20	79	993673	73	58
NGB_46985_c0_seq2	kelch-like protein 5	2607	gi|357127417|ref|XP_003565377.1|PREDICTED: uncharacterized protein LOC100833476 [Brachypodium distachyon]	XP_003565377	0.0	80	981089	702	562
NGB_46992_c0_seq1	cysteine-rich receptor-like protein kinase 16-like	2526	gi|357151147|ref|XP_003575695.1|PREDICTED: putative cysteine-rich receptor-like protein kinase 16-like [Brachypodium distachyon]	XP_003575695	1.92827e-85	64	306.22	317	206
NGB_46992_c0_seq3	protein kinase domain containing expressed	1969	gi|357151147|ref|XP_003575695.1|PREDICTED: putative cysteine-rich receptor-like protein kinase 16-like [Brachypodium distachyon]	XP_003575695	2.78244e-106	56	355.91	506	287
NGB_46998_c0_seq1	formin-like protein 6	1846	gi|474077793|gb|EMS54638.1|Formin-like protein 6 [Triticum urartu]	EMS54638	5.26889e-152	70	488804	447	316
NGB_47087_c0_seq3	probable alpha-mannosidase i mns5-like	2076	gi|475427332|gb|EMT01140.1|ER degradation-enhancing alpha-mannosidase-like protein 1 [Aegilops tauschii]	EMT01140	0.0	97	918302	469	455
NGB_47097_c1_seq2	fh protein interacting protein fip2-like	1510	gi|357113974|ref|XP_003558776.1|PREDICTED: FH protein interacting protein FIP2-like [Brachypodium distachyon]	XP_003558776	1.54255e-158	91	476863	287	263
NGB_47139_c0_seq2	map kinase kinase kinase	2645	gi|357124709|ref|XP_003564040.1|PREDICTED: uncharacterized protein LOC100831321 [Brachypodium distachyon]	XP_003564040	1.51528e-154	97	506523	252	246
NGB_47196_c0_seq1	ribulose bisphosphate carboxylase oxygenase activase chloroplastic	536	gi|474153434|gb|EMS57011.1|Ribulose bisphosphate carboxylase/oxygenase activase B, chloroplastic [Triticum urartu]	EMS57011	1.83737e-61	92	222631	132	122
NGB_47285_c0_seq1	nuclear transcription factor y subunit a-9-like	1507	gi|357118482|ref|XP_003560983.1|PREDICTED: nuclear transcription factor Y subunit A-9-like [Brachypodium distachyon]	XP_003560983	3.74631e-129	83	400593	266	222
NGB_47290_c0_seq1	protein transport protein sec23-like	2758	gi|357156839|ref|XP_003577593.1|PREDICTED: protein transport protein SEC23-like [Brachypodium distachyon]	XP_003577593	0.0	97	1348.18	768	745
NGB_47356_c0_seq2	protein strubbelig-receptor family 8-like	2693	gi|326517864|dbj|BAK07184.1|predicted protein [Hordeum vulgare subsp. vulgare]	BAK07184	0.0	91	1080.09	682	627
NGB_47436_c0_seq1	phospholipid-transporting atpase 9-like	4455	gi|357124373|ref|XP_003563875.1|PREDICTED: putative phospholipid-transporting ATPase 9-like [Brachypodium distachyon]	XP_003563875	0.0	95	2270.35	1196	1148
NGB_47450_c0_seq2	chloroplast lumen common protein family-like protein	1666	gi|326525469|dbj|BAJ88781.1|predicted protein [Hordeum vulgare subsp. vulgare]	BAJ88781	0.0	88	624394	427	376
NGB_47450_c1_seq2	chloroplast lumen common protein family-like protein	1684	gi|326525469|dbj|BAJ88781.1|predicted protein [Hordeum vulgare subsp. vulgare]	BAJ88781	0.0	88	624394	427	376
NGB_47450_c1_seq3	chloroplast lumen common protein family-like protein	1659	gi|326525469|dbj|BAJ88781.1|predicted protein [Hordeum vulgare subsp. vulgare]	BAJ88781	0.0	88	624394	427	376
NGB_47463_c0_seq3	tpa: cbl-interacting protein kinase family protein	1647	gi|326510201|dbj|BAJ87317.1|predicted protein [Hordeum vulgare subsp. vulgare]	BAJ87317	0.0	87	689108	440	384
NGB_47479_c0_seq1	rna-binding protein 8a	1033	gi|68037220|gb|AAY84882.1|mRNA transport factor [Triticum aestivum]	AAY84882	8.14798e-88	96	286.96	178	172
NGB_47497_c0_seq1	tyrosine decarboxylase	426	gi|475621771|gb|EMT31619.1|Tyrosine/DOPA decarboxylase 3 [Aegilops tauschii]	EMT31619	9.76841e-37	82	154451	98	81
NGB_47499_c0_seq3	atp binding protein	1549	gi|357167655|ref|XP_003581269.1|PREDICTED: pentatricopeptide repeat-containing protein At1g09900-like [Brachypodium distachyon]	XP_003581269	0.0	87	738028	454	398
NGB_47521_c0_seq1	hat family dimerisation domain containing protein	2408	gi|46485870|gb|AAS98495.1|unknown protein [Oryza sativa Japonica Group]	AAS98495	0.0	76	928317	757	579
NGB_47700_c0_seq2	sterol regulatory element-binding protein site 2	1388	gi|326506872|dbj|BAJ91477.1|predicted protein [Hordeum vulgare subsp. vulgare]	BAJ91477	0.0	88	643269	427	379
NGB_47719_c0_seq1	wd repeat-containing protein 11-like	1969	gi|326526345|dbj|BAJ97189.1|predicted protein [Hordeum vulgare subsp. vulgare]	BAJ97189	0.0	92	871692	529	488
NGB_47795_c0_seq1	replication factor c subunit 2-like	1391	gi|357165331|ref|XP_003580347.1|PREDICTED: replication factor C subunit 2-like [Brachypodium distachyon]	XP_003580347	0.0	99	656751	322	320
NGB_47804_c0_seq1	nadp-dependent d-sorbitol-6-phosphate dehydrogenase	1360	gi|326523189|dbj|BAJ88635.1|predicted protein [Hordeum vulgare subsp. vulgare]	BAJ88635	0.0	89	589726	360	322
NGB_47829_c0_seq1	hypothetical protein TRIUR3_24798	813	gi|473776716|gb|EMS45953.1|hypothetical protein TRIUR3_24798 [Triticum urartu]	EMS45953	8.74883e-75	100	257299	134	134
NGB_48031_c0_seq1	guanine nucleotide-binding protein subunit beta-like	1104	gi|193580008|ref|XP_001948069.1|PREDICTED: guanine nucleotide-binding protein subunit beta-like protein-like [Acyrthosiphon pisum] >gi|52630921|gb|AAU84924.1| putative activated protein kinase C receptor [Toxoptera citricida]	XP_001948069	0.0	100	662144	319	319
NGB_48089_c0_seq1	tubulin alpha-1 chain	1589	gi|193594183|ref|XP_001948685.1|PREDICTED: tubulin alpha chain-like [Acyrthosiphon pisum] >gi|326527899|dbj|BAJ89001.1| predicted protein [Hordeum vulgare subsp. vulgare]	XP_001948685	0.0	100	894419	440	440
NGB_48110_c0_seq1	isoform cra_a	1575	gi|148680466|gb|EDL12413.1|mCG11265, isoform CRA_a [Mus musculus]	EDL12413	0.0	100	1061.6	510	510
NGB_48145_c0_seq1	saur33 - auxin-responsive saur family member	829	gi|414870273|tpg|DAA48830.1|TPA: SAUR33-auxin-responsive SAUR family member [Zea mays]	DAA48830	1.79919e-36	85	149828	133	114
NGB_48194_c0_seq1	hypothetical protein F775_06829	718	gi|475626073|gb|EMT33186.1|hypothetical protein F775_06829 [Aegilops tauschii]	EMT33186	2.20063e-10	55	785666	113	63
NGB_48224_c1_seq1	hat family dimerisation domain containing protein	2902	gi|31432341|gb|AAP53984.1|hAT family dimerisation domain containing protein [Oryza sativa Japonica Group]	AAP53984	0.0	67	690263	697	468
NGB_48285_c0_seq2	PREDICTED: uncharacterized protein LOC100837437	1948	gi|357161059|ref|XP_003578965.1|PREDICTED: uncharacterized protein LOC100837437 [Brachypodium distachyon]	XP_003578965	1.43736e-79	59	284648	445	265
NGB_48291_c0_seq1	protein phosphatase methylesterase 1-like	1478	gi|326514680|dbj|BAJ99701.1|predicted protein [Hordeum vulgare subsp. vulgare] >gi|326528355|dbj|BAJ93359.1| predicted protein [Hordeum vulgare subsp. vulgare]	BAJ99701	0.0	94	625.55	346	327
NGB_48313_c0_seq1	thioredoxin-like 5	849	gi|357137897|ref|XP_003570535.1|PREDICTED: thioredoxin-like 3-1, chloroplastic-like [Brachypodium distachyon]	XP_003570535	1.40627e-67	78	232261	192	151
NGB_48464_c0_seq1	protein	1588	gi|326531458|dbj|BAJ97733.1|predicted protein [Hordeum vulgare subsp. vulgare]	BAJ97733	0.0	83	542732	460	383
NGB_48464_c0_seq3	protein mos2-like	1590	gi|326531458|dbj|BAJ97733.1|predicted protein [Hordeum vulgare subsp. vulgare]	BAJ97733	0.0	83	542732	460	383
NGB_48488_c0_seq1	ph domain containing protein	1578	gi|357111646|ref|XP_003557623.1|PREDICTED: uncharacterized protein LOC100826067 [Brachypodium distachyon]	XP_003557623	3.82289e-152	89	468389	379	338
NGB_48524_c0_seq1	caax amino terminal protease family protein	1101	gi|326506356|dbj|BAJ86496.1|predicted protein [Hordeum vulgare subsp. vulgare]	BAJ86496	7.97815e-119	90	369777	233	210
NGB_48542_c0_seq1	fbd-associated f-box protein at5g22720-like	918	gi|475555643|gb|EMT12478.1|hypothetical protein F775_18450 [Aegilops tauschii]	EMT12478	1.66424e-38	59	165236	203	121
NGB_48542_c0_seq2	fbd-associated f-box protein at5g22720-like	1010	gi|475555643|gb|EMT12478.1|hypothetical protein F775_18450 [Aegilops tauschii]	EMT12478	4.08389e-38	59	165236	203	121
NGB_48561_c0_seq1	glycogen synthase kinase	1213	gi|357131908|ref|XP_003567575.1|PREDICTED: shaggy-related protein kinase alpha-like [Brachypodium distachyon]	XP_003567575	0.0	94	581637	324	307
NGB_48566_c0_seq3	protein srg1	910	gi|326529751|dbj|BAK04822.1|predicted protein [Hordeum vulgare subsp. vulgare]	BAK04822	3.54588e-137	82	417157	296	243
NGB_48594_c0_seq1	thaumatin-like protein precursor	988	gi|475534858|gb|EMT08647.1|hypothetical protein F775_27719 [Aegilops tauschii]	EMT08647	6.50507e-109	89	340887	204	182
NGB_48711_c0_seq2	profilin 2	1093	gi|357126011|ref|XP_003564682.1|PREDICTED: profilin-2-like isoform 1 [Brachypodium distachyon]	XP_003564682	1.521e-58	93	204527	131	122
NGB_48749_c0_seq1	2-hydroxy-3-oxopropionate reductase	915	gi|326505858|dbj|BAJ91168.1|predicted protein [Hordeum vulgare subsp. vulgare] >gi|326518654|dbj|BAJ88356.1| predicted protein [Hordeum vulgare subsp. vulgare]	BAJ91168	3.49052e-164	98	482641	245	242
NGB_48767_c0_seq1	brix domain-containing protein 2	1391	gi|357149857|ref|XP_003575256.1|PREDICTED: ribosome biogenesis protein BRX1 homolog [Brachypodium distachyon]	XP_003575256	0.0	93	598971	323	301
NGB_48812_c0_seq1	seed specific protein bn15d1b	890	gi|194700538|gb|ACF84353.1|unknown [Zea mays] >gi|195606084|gb|ACG24872.1| seed specific protein Bn15D1B [Zea mays] >gi|195646134|gb|ACG42535.1| seed specific protein Bn15D1B [Zea mays] >gi|414585640|tpg|DAA36211.1| TPA: Seed specific protein Bn15D1B [Zea mays]	ACF84353	3.48479e-37	79	151754	121	96
NGB_48820_c0_seq1	exostosin family	1558	gi|357125540|ref|XP_003564451.1|PREDICTED: probable glucuronosyltransferase GUT1-like [Brachypodium distachyon]	XP_003564451	0.0	95	536569	287	274
NGB_48820_c0_seq2	exostosin family	1538	gi|357125540|ref|XP_003564451.1|PREDICTED: probable glucuronosyltransferase GUT1-like [Brachypodium distachyon]	XP_003564451	0.0	94	777319	415	394
NGB_48829_c0_seq3	asparagine synthetase	2042	gi|53680379|gb|AAU89392.1|glutamine-dependent asparagine synthetase [Triticum aestivum]	AAU89392	0.0	98	1162.52	585	576
NGB_48838_c0_seq2	inactive rhomboid protein 1-like	921	gi|326532882|dbj|BAJ89286.1|predicted protein [Hordeum vulgare subsp. vulgare]	BAJ89286	9.03155e-74	94	253832	223	211
NGB_48861_c0_seq1	myosin heavy isoform t	3920	gi|328702403|ref|XP_001952092.2|PREDICTED: myosin heavy chain, muscle isoform 1 [Acyrthosiphon pisum]	XP_001952092	0.0	99	1897.09	1211	1209
NGB_48880_c0_seq4	leucine-rich repeat-containing protein 40	1657	gi|474400354|gb|EMS66002.1|Leucine-rich repeat-containing protein 40 [Triticum urartu]	EMS66002	0.038938	57	589214	68	39
NGB_48886_c0_seq1	homeobox protein hox1a	3172	gi|357136423|ref|XP_003569804.1|PREDICTED: homeobox protein HOX1A-like [Brachypodium distachyon]	XP_003569804	0.0	76	912909	865	660
NGB_48886_c0_seq4	phd-finger family homeodomain protein	1727	gi|326514940|dbj|BAJ99831.1|predicted protein [Hordeum vulgare subsp. vulgare]	BAJ99831	0.0	88	595119	510	450
NGB_48886_c1_seq1	phd-finger family homeodomain protein	1736	gi|326514940|dbj|BAJ99831.1|predicted protein [Hordeum vulgare subsp. vulgare]	BAJ99831	0.0	88	597.43	511	451
NGB_48889_c0_seq1	protein bud31 homolog 2-like	862	gi|357133463|ref|XP_003568344.1|PREDICTED: protein BUD31 homolog 2-like [Brachypodium distachyon]	XP_003568344	9.84099e-95	99	300056	145	144
NGB_48921_c0_seq1	protein	719	gi|357125230|ref|XP_003564298.1|PREDICTED: uncharacterized protein LOC100830605 [Brachypodium distachyon]	XP_003564298	3.6386e-14	82	866557	69	57
NGB_48929_c0_seq1	3 -n-debenzoyl-2 -deoxytaxol n-benzoyltransferase-like	1035	gi|326487508|dbj|BAJ89738.1|predicted protein [Hordeum vulgare subsp. vulgare] >gi|326497537|dbj|BAK05858.1| predicted protein [Hordeum vulgare subsp. vulgare]	BAJ89738	1.05078e-30	80	144.05	103	83
NGB_48929_c0_seq2	3 -n-debenzoyl-2 -deoxytaxol n-benzoyltransferase-like	1122	gi|326487508|dbj|BAJ89738.1|predicted protein [Hordeum vulgare subsp. vulgare] >gi|326497537|dbj|BAK05858.1| predicted protein [Hordeum vulgare subsp. vulgare]	BAJ89738	1.89129e-30	80	144.05	103	83
NGB_48944_c0_seq1	#NAME?	433	gi|357139449|ref|XP_003571294.1|PREDICTED: uncharacterized protein LOC100839214 [Brachypodium distachyon]	XP_003571294	3.81525e-14	100	855001	43	43
NGB_49010_c0_seq1	wrky transcription factor 70	694	gi|475584802|gb|EMT19878.1|Putative WRKY transcription factor 70 [Aegilops tauschii]	EMT19878	1.50595e-21	59	113.62	158	94
NGB_49013_c0_seq1	udp-glucose 6- expressed	546	gi|21326129|gb|AAM47595.1|putative UDP-glucose dehydrogenase [Sorghum bicolor]	AAM47595	6.76835e-89	99	283493	144	143
NGB_49042_c0_seq1	peroxisomal acyl-coenzyme a oxidase 1-like	2577	gi|357110956|ref|XP_003557281.1|PREDICTED: peroxisomal acyl-coenzyme A oxidase 1-like [Brachypodium distachyon]	XP_003557281	0.0	97	1312.36	655	641
NGB_49068_c0_seq1	40s ribosomal protein s13	587	gi|357144477|ref|XP_003573306.1|PREDICTED: 40S ribosomal protein S13-like [Brachypodium distachyon]	XP_003573306	1.58856e-91	96	288115	151	146
NGB_49152_c0_seq1	senescence-associated protein din1	889	gi|475530638|gb|EMT07934.1|hypothetical protein F775_13839 [Aegilops tauschii]	EMT07934	2.14213e-59	84	209534	138	116
NGB_49200_c0_seq2	ethylene-responsive transcription factor 1	299	gi|475593327|gb|EMT22348.1|Ethylene-responsive transcription factor 1 [Aegilops tauschii]	EMT22348	1.50326e-10	65	77411	85	56
NGB_49222_c0_seq1	transcription initiation factor iie subunit beta	1306	gi|474136502|gb|EMS56352.1|Transcription initiation factor IIE subunit beta [Triticum urartu] >gi|475627022|gb|EMT33545.1| Transcription initiation factor IIE subunit beta [Aegilops tauschii]	EMS56352	2.96592e-163	94	485723	282	267
NGB_49331_c0_seq1	mercaptopyruvate sulfurtransferase-like protein	1744	gi|326513518|dbj|BAJ87778.1|predicted protein [Hordeum vulgare subsp. vulgare] >gi|326514386|dbj|BAJ96180.1| predicted protein [Hordeum vulgare subsp. vulgare]	BAJ87778	0.0	95	635.95	355	340
NGB_49355_c0_seq8	probable beta- -galactosyltransferase 19-like	2441	gi|357125220|ref|XP_003564293.1|PREDICTED: probable beta-1,3-galactosyltransferase 19-like [Brachypodium distachyon]	XP_003564293	0.0	88	681019	448	395
NGB_49369_c0_seq1	atp synthase beta chain	467	gi|357135971|ref|XP_003569580.1|PREDICTED: ATP synthase subunit beta, mitochondrial-like [Brachypodium distachyon]	XP_003569580	4.49598e-21	96	112079	87	84
NGB_49409_c0_seq2	PREDICTED: uncharacterized protein LOC100846204	1730	gi|357135474|ref|XP_003569334.1|PREDICTED: uncharacterized protein LOC100846204 [Brachypodium distachyon]	XP_003569334	0.0	90	557.37	325	295
NGB_49409_c0_seq4	PREDICTED: uncharacterized protein LOC100846204	1706	gi|357135474|ref|XP_003569334.1|PREDICTED: uncharacterized protein LOC100846204 [Brachypodium distachyon]	XP_003569334	0.0	90	557.37	325	295
NGB_49435_c0_seq1	glycine-rich rna-binding protein	812	gi|90265701|dbj|BAE91897.1|glycine-rich RNA-binding protein [Lolium perenne]	BAE91897	1.11845e-45	100	172555	85	85
NGB_49487_c0_seq4	chitin-inducible gibberellin-responsive protein expressed	1655	gi|357146080|ref|XP_003573869.1|PREDICTED: chitin-inducible gibberellin-responsive protein 2-like [Brachypodium distachyon]	XP_003573869	0.0	95	796193	442	421
NGB_49500_c1_seq2	lrr receptor-like serine threonine-protein kinase gso1	1496	gi|357140962|ref|XP_003572022.1|PREDICTED: probable LRR receptor-like serine/threonine-protein kinase At4g36180-like [Brachypodium distachyon]	XP_003572022	2.81175e-129	58	422935	595	349
NGB_49508_c0_seq1	leucoanthocyanidin dioxygenase	1581	gi|475592378|gb|EMT22046.1|Flavonol synthase/flavanone 3-hydroxylase [Aegilops tauschii]	EMT22046	0.0	91	647121	361	331
NGB_49539_c0_seq2	PREDICTED: uncharacterized protein LOC100846204	1662	gi|357135474|ref|XP_003569334.1|PREDICTED: uncharacterized protein LOC100846204 [Brachypodium distachyon]	XP_003569334	0.0	90	557.37	325	295
NGB_49539_c0_seq4	PREDICTED: uncharacterized protein LOC100846204	1714	gi|357135474|ref|XP_003569334.1|PREDICTED: uncharacterized protein LOC100846204 [Brachypodium distachyon]	XP_003569334	0.0	90	557.37	325	295
NGB_49539_c0_seq6	predicted protein	1691	gi|326526015|dbj|BAJ93184.1|predicted protein [Hordeum vulgare subsp. vulgare]	BAJ93184	0.0	89	568155	335	299
NGB_49540_c0_seq12	alpha-aminoadipic semialdehyde synthase-like	2946	gi|326521834|dbj|BAK00493.1|predicted protein [Hordeum vulgare subsp. vulgare]	BAK00493	0.0	95	1577.76	889	846
NGB_49608_c0_seq1	tpr domain containing protein	1730	gi|475543326|gb|EMT10127.1|Sperm-associated antigen 1 [Aegilops tauschii]	EMT10127	0.0	83	659062	484	404
NGB_49629_c0_seq3	e3 ubiquitin-protein ligase shprh-like	3786	gi|474451444|gb|EMS68913.1|E3 ubiquitin-protein ligase SHPRH [Triticum urartu]	EMS68913	0.0	93	1992.62	1119	1041
NGB_49657_c0_seq2	metal transporter nramp5-like	1717	gi|357111044|ref|XP_003557325.1|PREDICTED: metal transporter Nramp5-like [Brachypodium distachyon]	XP_003557325	0.0	92	893649	539	500
NGB_49663_c0_seq2	26s proteasome regulatory subunit 4 homolog a-like	1735	gi|357121400|ref|XP_003562408.1|PREDICTED: 26S protease regulatory subunit 4 homolog [Brachypodium distachyon]	XP_003562408	0.0	99	804283	417	415
NGB_49743_c0_seq1	60s ribosomal protein l22	1386	gi|209571488|ref|NP_001129374.1|ribosomal protein L22 [Acyrthosiphon pisum]	NP_001129374	2.00617e-58	91	221861	178	163
NGB_49743_c1_seq1	60s ribosomal protein l22	1343	gi|209571488|ref|NP_001129374.1|ribosomal protein L22 [Acyrthosiphon pisum]	NP_001129374	2.63246e-58	91	221.09	178	163
NGB_49767_c0_seq2	protein notum homolog	967	gi|242059517|ref|XP_002458904.1|hypothetical protein SORBIDRAFT_03g042400 [Sorghum bicolor] >gi|241930879|gb|EES04024.1| hypothetical protein SORBIDRAFT_03g042400 [Sorghum bicolor]	XP_002458904	3.00782e-129	70	397512	317	223
NGB_49786_c0_seq2	protein srg1	910	gi|326529751|dbj|BAK04822.1|predicted protein [Hordeum vulgare subsp. vulgare]	BAK04822	2.77527e-137	82	417542	296	243
NGB_49793_c0_seq6	protein tas-like	692	gi|357121146|ref|XP_003562282.1|PREDICTED: protein tas-like [Brachypodium distachyon]	XP_003562282	4.35323e-39	85	145976	101	86
NGB_49798_c0_seq1	kinesin-like protein	2723	gi|475505278|gb|EMT04710.1|Kinesin-like protein KIF15 [Aegilops tauschii]	EMT04710	0.0	87	1377.46	879	772
NGB_49869_c0_seq3	triacylglycerol lipase	1641	gi|357132460|ref|XP_003567848.1|PREDICTED: phospholipase A1-II 7-like [Brachypodium distachyon]	XP_003567848	5.11305e-123	65	392504	438	286
NGB_49920_c0_seq1	atp synthase beta chain	472	gi|357135971|ref|XP_003569580.1|PREDICTED: ATP synthase subunit beta, mitochondrial-like [Brachypodium distachyon]	XP_003569580	4.78894e-21	96	112079	87	84
NGB_50002_c0_seq5	predicted protein	2515	gi|326497481|dbj|BAK05830.1|predicted protein [Hordeum vulgare subsp. vulgare]	BAK05830	0.00247255	53	654698	79	42
NGB_50012_c0_seq1	predicted protein	799	gi|326534016|dbj|BAJ89358.1|predicted protein [Hordeum vulgare subsp. vulgare]	BAJ89358	7.92342e-21	80	110153	175	141
NGB_50031_c0_seq1	cold shock protein-1	565	gi|474091493|gb|EMS54889.1|Glycine-rich protein 2 [Triticum urartu]	EMS54889	1.96077e-26	88	121324	71	63
NGB_50070_c0_seq2	calmodulin binding protein	837	gi|326514020|dbj|BAJ92160.1|predicted protein [Hordeum vulgare subsp. vulgare] >gi|326528965|dbj|BAJ97504.1| predicted protein [Hordeum vulgare subsp. vulgare]	BAJ92160	4.2261e-48	84	183341	186	158
NGB_50092_c0_seq1	calcineurin b-like protein 4	885	gi|357132818|ref|XP_003568025.1|PREDICTED: calcineurin B-like protein 4-like [Brachypodium distachyon]	XP_003568025	2.95278e-102	93	322398	177	165
NGB_50164_c0_seq2	aldo keto reductase family protein	461	gi|38344824|emb|CAD40878.2|OSJNBa0064H22.5 [Oryza sativa Japonica Group] >gi|116310181|emb|CAH67193.1| OSIGBa0152K17.5 [Oryza sativa Indica Group] >gi|125548482|gb|EAY94304.1| hypothetical protein OsI_16073 [Oryza sativa Indica Group]	CAD40878	3.4948e-29	91	129028	80	73
NGB_50172_c0_seq1	mitochondrial glycoprotein family protein	981	gi|475559872|gb|EMT13437.1|hypothetical protein F775_27063 [Aegilops tauschii]	EMT13437	5.94547e-126	90	385571	237	214
NGB_50212_c0_seq1	PREDICTED: uncharacterized protein LOC100839240	1306	gi|357110712|ref|XP_003557160.1|PREDICTED: uncharacterized protein LOC100839240 [Brachypodium distachyon]	XP_003557160	0.0	91	617846	336	308
NGB_50235_c0_seq2	serine threonine-protein kinase ctr1	3324	gi|357120676|ref|XP_003562051.1|PREDICTED: uncharacterized protein LOC100827643 [Brachypodium distachyon]	XP_003562051	0.0	88	1531.54	934	827
NGB_50277_c0_seq1	wall-associated receptor kinase 3	1519	gi|474141589|gb|EMS56542.1|Wall-associated receptor kinase 3 [Triticum urartu]	EMS56542	0.0	83	721.85	476	398
NGB_50337_c0_seq1	choline ethanolamine kinase	1562	gi|326507218|dbj|BAJ95686.1|predicted protein [Hordeum vulgare subsp. vulgare]	BAJ95686	0.0	95	683.33	363	347
NGB_50497_c0_seq1	wall-associated receptor kinase 4-like	599	gi|474451416|gb|EMS68901.1|Wall-associated receptor kinase 5 [Triticum urartu]	EMS68901	1.32252e-64	85	238039	156	133
NGB_50517_c0_seq1	ornithine aminotransferase	1754	gi|475621935|gb|EMT31668.1|Putative ornithine aminotransferase [Aegilops tauschii]	EMT31668	0.0	98	802742	433	427
NGB_50539_c0_seq2	benzoate carboxyl methyltransferase	845	gi|475543341|gb|EMT10135.1|Benzoate carboxyl methyltransferase [Aegilops tauschii]	EMT10135	1.01134e-124	88	384415	251	222
NGB_50560_c0_seq2	dcn1-like protein 4	1147	gi|326510435|dbj|BAJ87434.1|predicted protein [Hordeum vulgare subsp. vulgare]	BAJ87434	9.03119e-135	95	408683	225	214
NGB_50573_c0_seq1	histone-lysine n- h3 lysine-9 specific suvh1	2338	gi|326517944|dbj|BAK07224.1|predicted protein [Hordeum vulgare subsp. vulgare]	BAK07224	0.0	92	1085.09	635	588
NGB_50648_c0_seq3	gibberellin 2-beta-dioxygenase 8	1014	gi|326520938|dbj|BAJ92832.1|predicted protein [Hordeum vulgare subsp. vulgare] >gi|326522801|dbj|BAJ88446.1| predicted protein [Hordeum vulgare subsp. vulgare]	BAJ92832	1.60111e-160	94	477248	251	238
NGB_50701_c0_seq2	fbd-associated f-box protein at5g22720-like	1010	gi|475555643|gb|EMT12478.1|hypothetical protein F775_18450 [Aegilops tauschii]	EMT12478	4.08389e-38	59	165236	203	121
NGB_50701_c0_seq3	fbd-associated f-box protein at5g22720-like	1163	gi|475555643|gb|EMT12478.1|hypothetical protein F775_18450 [Aegilops tauschii]	EMT12478	9.41308e-38	59	165622	205	122
NGB_50715_c0_seq2	nodulation protein h-like	2193	gi|326523931|dbj|BAJ96976.1|predicted protein [Hordeum vulgare subsp. vulgare]	BAJ96976	9.09748e-05	71	69707	69	49
NGB_50774_c0_seq1	at3g10020 t22k18_16	642	gi|475525322|gb|EMT07145.1|hypothetical protein F775_08244 [Aegilops tauschii]	EMT07145	1.73367e-51	91	186808	135	123
NGB_50774_c1_seq1	at3g10020 t22k18_16	617	gi|475525322|gb|EMT07145.1|hypothetical protein F775_08244 [Aegilops tauschii]	EMT07145	1.86279e-50	90	183726	135	122
NGB_50860_c0_seq1	predicted protein	1277	gi|326531284|dbj|BAK04993.1|predicted protein [Hordeum vulgare subsp. vulgare]	BAK04993	1.4174e-27	63	131724	145	92
NGB_50884_c1_seq1	predicted protein	998	gi|326494460|dbj|BAJ90499.1|predicted protein [Hordeum vulgare subsp. vulgare]	BAJ90499	1.64151e-50	74	189119	170	126
NGB_50928_c0_seq1	amp-binding protein	1922	gi|326489302|dbj|BAK01634.1|predicted protein [Hordeum vulgare subsp. vulgare]	BAK01634	0.0	98	1085.09	561	550
NGB_50933_c0_seq1	PREDICTED: uncharacterized protein LOC100826222	2401	gi|357131597|ref|XP_003567423.1|PREDICTED: uncharacterized protein LOC100826222 [Brachypodium distachyon]	XP_003567423	4.93189e-166	66	419083	534	354
NGB_50969_c0_seq2	protein toc75- chloroplastic-like	3204	gi|326506018|dbj|BAJ91248.1|predicted protein [Hordeum vulgare subsp. vulgare] >gi|326530298|dbj|BAJ97575.1| predicted protein [Hordeum vulgare subsp. vulgare]	BAJ91248	0.0	99	1359.36	695	689
NGB_50990_c0_seq1	pale cress protein	1277	gi|357133832|ref|XP_003568526.1|PREDICTED: uncharacterized protein LOC100831844 [Brachypodium distachyon]	XP_003568526	6.24738e-164	92	488419	287	266
NGB_51016_c0_seq1	PREDICTED: uncharacterized protein LOC100844157	2196	gi|357127322|ref|XP_003565331.1|PREDICTED: uncharacterized protein LOC100844157 [Brachypodium distachyon]	XP_003565331	0.0	65	548125	583	379
NGB_51069_c0_seq5	tropinone expressed	1183	gi|326509923|dbj|BAJ87177.1|predicted protein [Hordeum vulgare subsp. vulgare]	BAJ87177	7.12407e-144	93	434106	270	252
NGB_51071_c0_seq1	spx and exs domain-containing protein 1-like	549	gi|357124131|ref|XP_003563759.1|PREDICTED: LOW QUALITY PROTEIN: SPX and EXS domain-containing protein 5-like [Brachypodium distachyon]	XP_003563759	2.0105e-59	98	211846	105	103
NGB_51074_c0_seq1	chlorophyll a-b binding protein	1436	gi|357121229|ref|XP_003562323.1|PREDICTED: chlorophyll a-b binding protein, chloroplastic-like [Brachypodium distachyon]	XP_003562323	7.25238e-170	99	503442	263	262
NGB_51077_c0_seq1	ndr1 hin1-like protein 2	1217	gi|326531050|dbj|BAK04876.1|predicted protein [Hordeum vulgare subsp. vulgare]	BAK04876	4.94295e-83	87	280796	254	221
NGB_51088_c0_seq3	katanin p60 atpase-containing subunit a-like 2-like	1750	gi|357135895|ref|XP_003569543.1|PREDICTED: katanin p60 ATPase-containing subunit A-like 2-like [Brachypodium distachyon]	XP_003569543	0.0	91	695656	406	370
NGB_51108_c0_seq1	adp-ribosylation factor	464	gi|242033407|ref|XP_002464098.1|hypothetical protein SORBIDRAFT_01g012290 [Sorghum bicolor] >gi|241917952|gb|EER91096.1| hypothetical protein SORBIDRAFT_01g012290 [Sorghum bicolor]	XP_002464098	6.01294e-52	100	186037	106	106
NGB_51130_c0_seq2	abhydrolase domain-containing protein 4-like	1704	gi|357159449|ref|XP_003578450.1|PREDICTED: abhydrolase domain-containing protein 4-like [Brachypodium distachyon]	XP_003578450	0.0	96	735717	375	362
NGB_51137_c0_seq1	lipoxygenase chloroplastic	1260	gi|34922469|sp|P93184.1|LOX21_HORVURecName: Full=Lipoxygenase 2.1, chloroplastic; AltName: Full=LOX-100; AltName: Full=LOX2:Hv:1; Flags: Precursor >gi|1777961|gb|AAC12951.1| methyljasmonate-inducible lipoxygenase 2 [Hordeum vulgare subsp. vulgare]	P93184	9.96641e-63	52	241506	402	212
NGB_51157_c0_seq1	beta-glucosidase 5-like isoform 1	616	gi|326510925|dbj|BAJ91810.1|predicted protein [Hordeum vulgare subsp. vulgare] >gi|326513384|dbj|BAK06932.1| predicted protein [Hordeum vulgare subsp. vulgare]	BAJ91810	6.60029e-108	94	343199	178	168
NGB_51285_c0_seq2	probable importin-7 homolog	3870	gi|326517242|dbj|BAJ99987.1|predicted protein [Hordeum vulgare subsp. vulgare]	BAJ99987	0.0	96	1903.26	1031	994
NGB_51297_c1_seq1	calcium-dependent protein kinase	331	gi|474299800|gb|EMS61598.1|Calcium-dependent protein kinase SK5 [Triticum urartu]	EMS61598	2.86696e-62	98	219164	110	108
NGB_51319_c0_seq1	transcription factor 21	753	gi|474378076|gb|EMS64321.1|Transcription factor VIP1 [Triticum urartu]	EMS64321	5.46326e-48	94	184882	155	146
NGB_51382_c0_seq1	uncharacterized loc101207372	620	gi|473889361|gb|EMS48484.1|hypothetical protein TRIUR3_30582 [Triticum urartu]	EMS48484	1.5993e-13	100	831889	43	43
NGB_51386_c1_seq1	PREDICTED: uncharacterized protein At1g76660-like	439	gi|357154741|ref|XP_003576886.1|PREDICTED: uncharacterized protein At1g76660-like [Brachypodium distachyon]	XP_003576886	0.326831	70	535286	90	63
NGB_51430_c0_seq2	nadh dehydrogenase subunit f	3675	gi|159106911|ref|YP_001531329.1|ndhF gene product (chloroplast) [Lolium perenne] >gi|221272293|sp|A8Y9D4.1|NU5C_LOLPR RecName: Full=NAD(P)H-quinone oxidoreductase subunit 5, chloroplastic; AltName: Full=NAD(P)H dehydrogenase subunit 5; AltName: Full=NADH-plastoquinone oxidoreductase subunit 5 >gi|158934445|emb|CAO86023.1| NADH-plastoquinone oxidoreductase subunit 5 (chloroplast) [Lolium perenne]	YP_001531329	0.0	99	1316.21	731	730
NGB_51461_c0_seq1	nf-e2 inducible protein	612	gi|326509961|dbj|BAJ87197.1|predicted protein [Hordeum vulgare subsp. vulgare]	BAJ87197	5.44487e-115	97	359377	180	175
NGB_51482_c0_seq2	probable atp-dependent rna helicase dhx36-like	3294	gi|357115628|ref|XP_003559590.1|PREDICTED: probable ATP-dependent RNA helicase DHX36-like [Brachypodium distachyon]	XP_003559590	0.0	95	1859.73	997	948
NGB_51485_c0_seq1	tpa: tify domain cct motif transcription factor family protein	1293	gi|475620436|gb|EMT31100.1|hypothetical protein F775_32173 [Aegilops tauschii]	EMT31100	3.63807e-111	84	350517	234	198
NGB_51506_c0_seq1	lipid binding protein	331	gi|326530862|dbj|BAK01229.1|predicted protein [Hordeum vulgare subsp. vulgare]	BAK01229	2.03716e-23	89	109768	79	71
NGB_51559_c0_seq1	shikimate kinase-like protein	1365	gi|357141190|ref|XP_003572125.1|PREDICTED: uncharacterized protein LOC100823385 [Brachypodium distachyon]	XP_003572125	0.0	92	611298	361	335
NGB_51563_c0_seq2	hypothetical protein SORBIDRAFT_08g016422	1056	gi|242083572|ref|XP_002442211.1|hypothetical protein SORBIDRAFT_08g016422 [Sorghum bicolor] >gi|241942904|gb|EES16049.1| hypothetical protein SORBIDRAFT_08g016422 [Sorghum bicolor]	XP_002442211	0.00459416	66	527582	63	42
NGB_51580_c0_seq1	lipid binding protein	330	gi|326530862|dbj|BAK01229.1|predicted protein [Hordeum vulgare subsp. vulgare]	BAK01229	2.03716e-23	89	109768	79	71
NGB_51584_c0_seq1	senescence-associated protein din1	827	gi|475530638|gb|EMT07934.1|hypothetical protein F775_13839 [Aegilops tauschii]	EMT07934	7.72034e-60	84	209.92	138	116
NGB_51650_c0_seq1	heat shock cognate 70 kda protein	384	gi|357112870|ref|XP_003558228.1|PREDICTED: heat shock cognate 70 kDa protein-like [Brachypodium distachyon]	XP_003558228	36.6331	92	477506	39	36
NGB_51707_c0_seq1	transmembrane bax inhibitor motif-containing protein 4	731	gi|357115930|ref|XP_003559738.1|PREDICTED: BI1-like protein-like [Brachypodium distachyon]	XP_003559738	6.05017e-97	97	307.76	208	202
NGB_51727_c0_seq1	translation elongation factor ef-1 alpha	985	gi|474263314|gb|EMS60640.1|hypothetical protein TRIUR3_27889 [Triticum urartu]	EMS60640	1.58781e-175	95	537339	282	270
NGB_51849_c0_seq1	calvin cycle protein cp12-like	707	gi|326505272|dbj|BAK03023.1|predicted protein [Hordeum vulgare subsp. vulgare] >gi|326531248|dbj|BAK04975.1| predicted protein [Hordeum vulgare subsp. vulgare]	BAK03023	1.48296e-56	86	199904	129	111
NGB_51886_c0_seq1	transmembrane expressed	567	gi|357146435|ref|XP_003573991.1|PREDICTED: putative transporter arsB-like [Brachypodium distachyon]	XP_003573991	6.22111e-13	97	901225	46	45
NGB_51886_c0_seq4	transmembrane expressed	465	gi|357146435|ref|XP_003573991.1|PREDICTED: putative transporter arsB-like [Brachypodium distachyon]	XP_003573991	2.61056e-13	97	901225	46	45
NGB_51886_c0_seq7	transmembrane expressed	437	gi|357146435|ref|XP_003573991.1|PREDICTED: putative transporter arsB-like [Brachypodium distachyon]	XP_003573991	2.02344e-13	97	901225	46	45
NGB_51905_c0_seq1	mmc protein	1193	gi|209570324|emb|CAQ16228.1|hypothetical protein [Glomerella graminicola]	CAQ16228	4.97388e-12	81	843445	80	65
NGB_51910_c0_seq2	peptidyl-trna hydrolase	982	gi|326514970|dbj|BAJ99846.1|predicted protein [Hordeum vulgare subsp. vulgare]	BAJ99846	8.59686e-119	95	365925	201	191
NGB_52042_c0_seq3	50s ribosomal protein chloroplastic-like	802	gi|475604518|gb|EMT25753.1|Cytochrome P450 94A1 [Aegilops tauschii]	EMT25753	9.62287e-28	62	135961	219	137
NGB_52073_c0_seq2	protein mos2-like	1565	gi|326531458|dbj|BAJ97733.1|predicted protein [Hordeum vulgare subsp. vulgare]	BAJ97733	0.0	83	542732	460	383
NGB_52143_c0_seq1	bag family molecular chaperone regulator 6-like	4264	gi|474089050|gb|EMS54795.1|hypothetical protein TRIUR3_05584 [Triticum urartu]	EMS54795	0.0	56	711064	1113	625
NGB_52168_c0_seq1	21 kda protein	1170	gi|242034001|ref|XP_002464395.1|hypothetical protein SORBIDRAFT_01g017510 [Sorghum bicolor] >gi|241918249|gb|EER91393.1| hypothetical protein SORBIDRAFT_01g017510 [Sorghum bicolor]	XP_002464395	7.78573e-50	80	191.43	170	136
NGB_52168_c0_seq2	21 kda	883	gi|242034001|ref|XP_002464395.1|hypothetical protein SORBIDRAFT_01g017510 [Sorghum bicolor] >gi|241918249|gb|EER91393.1| hypothetical protein SORBIDRAFT_01g017510 [Sorghum bicolor]	XP_002464395	1.14249e-39	81	162155	140	114
NGB_52173_c0_seq1	lipoxygenase	2542	gi|357118346|ref|XP_003560916.1|PREDICTED: probable linoleate 9S-lipoxygenase 4-like [Brachypodium distachyon]	XP_003560916	0.0	91	1296.18	769	704
NGB_52206_c0_seq1	gtpase obg-like	1715	gi|326501518|dbj|BAK02548.1|predicted protein [Hordeum vulgare subsp. vulgare]	BAK02548	0.0	86	733791	514	446
NGB_52209_c0_seq1	exonuclease 3 -5 domain-containing protein 1	1413	gi|326496741|dbj|BAJ98397.1|predicted protein [Hordeum vulgare subsp. vulgare] >gi|326514394|dbj|BAJ96184.1| predicted protein [Hordeum vulgare subsp. vulgare]	BAJ98397	0.0	96	621313	332	322
NGB_52228_c0_seq1	xyloglucan endotransglucosylase hydrolase	416	gi|1885310|emb|CAA62847.1|Endoxyloglucan transferase (EXT) [Hordeum vulgare subsp. vulgare] >gi|326506512|dbj|BAJ86574.1| predicted protein [Hordeum vulgare subsp. vulgare]	CAA62847	6.50548e-49	98	181.8	88	87
NGB_52271_c0_seq1	probable gamma-secretase subunit pen-2-like	864	gi|326491311|dbj|BAK05755.1|predicted protein [Hordeum vulgare subsp. vulgare]	BAK05755	9.10766e-62	88	216468	164	145
NGB_52275_c0_seq2	predicted protein	312	gi|326503818|dbj|BAK02695.1|predicted protein [Hordeum vulgare subsp. vulgare]	BAK02695	8.82746e-08	67	724034	77	52
NGB_52288_c0_seq2	zinc finger	795	gi|156766641|gb|ABU95041.1|C2H2 Zn finger protein [Triticum aestivum]	ABU95041	7.28242e-41	90	160229	115	104
NGB_52288_c0_seq3	zinc finger	858	gi|156766641|gb|ABU95041.1|C2H2 Zn finger protein [Triticum aestivum]	ABU95041	1.07094e-43	90	168318	119	108
NGB_52297_c0_seq2	protein	2106	gi|326529349|dbj|BAK01068.1|predicted protein [Hordeum vulgare subsp. vulgare]	BAK01068	1.76369e-96	98	320472	158	155
NGB_52309_c0_seq1	eukaryotic initiation factor 4a-1	623	gi|397881469|gb|AFO68181.1|eukaryotic initiation factor 4A, partial [Anthurium andraeanum]	AFO68181	1.69484e-36	100	148288	73	73
NGB_52409_c0_seq1	lipoxygenase	2527	gi|357118346|ref|XP_003560916.1|PREDICTED: probable linoleate 9S-lipoxygenase 4-like [Brachypodium distachyon]	XP_003560916	0.0	91	1296.18	769	704
NGB_52424_c0_seq1	ubiquitin-conjugating enzyme e2 22-like	1520	gi|473731474|gb|EMS45161.1|Ubiquitin-conjugating enzyme E2 22 [Triticum urartu]	EMS45161	5.77063e-132	91	413305	263	241
NGB_52494_c0_seq1	cytosolic acetyl- carboxylase	1283	gi|61656490|emb|CAF74936.1|acetyl-CoA carboxylase [Alopecurus myosuroides]	CAF74936	1.52418e-169	95	518079	295	283
NGB_52509_c0_seq1	sucrose:sucrose 1-fructosyltransferase	667	gi|116077887|emb|CAL51272.1|putative fructan:fructan 6G-fructosyltransferase [Lolium perenne]	CAL51272	3.62719e-07	100	739442	36	36
NGB_52522_c0_seq2	delta-1-pyrroline-5-carboxylate synthetase	2699	gi|475574011|gb|EMT16872.1|Delta-1-pyrroline-5-carboxylate synthetase [Aegilops tauschii]	EMT16872	0.0	98	1348.18	716	706
NGB_52540_c0_seq1	protein	568	gi|474388001|gb|EMS65131.1|hypothetical protein TRIUR3_04889 [Triticum urartu]	EMS65131	3.04556e-12	85	828037	74	63
NGB_52550_c0_seq1	transcription factor btf3	452	gi|357146692|ref|XP_003574078.1|PREDICTED: transcription factor BTF3-like isoform 1 [Brachypodium distachyon] >gi|357146695|ref|XP_003574079.1| PREDICTED: transcription factor BTF3-like isoform 2 [Brachypodium distachyon]	XP_003574078	4.25727e-70	100	232646	114	114
NGB_52561_c0_seq1	myrosinase-binding protein	781	gi|474045761|gb|EMS53468.1|hypothetical protein TRIUR3_21407 [Triticum urartu]	EMS53468	4.39665e-40	75	158688	124	93
NGB_52570_c0_seq1	delta-1-pyrroline-5-carboxylate synthetase	2662	gi|475574011|gb|EMT16872.1|Delta-1-pyrroline-5-carboxylate synthetase [Aegilops tauschii]	EMT16872	0.0	98	1348.18	716	706
NGB_52570_c0_seq3	delta-1-pyrroline-5-carboxylate synthetase	2671	gi|315272577|gb|ADU02859.1|delta(1)-pyrroline-5-carboxylate synthetase [Puccinellia chinampoensis]	ADU02859	0.0	98	1324.69	716	705
NGB_52588_c0_seq1	phd finger protein	1196	gi|475614596|gb|EMT29143.1|PHD finger protein [Aegilops tauschii]	EMT29143	1.47797e-118	90	369392	265	239
NGB_52589_c0_seq3	glucan endo- -beta-glucosidase	2384	gi|475621047|gb|EMT31321.1|Glucan endo-1,3-beta-glucosidase [Aegilops tauschii]	EMT31321	4.34111e-47	88	137117	76	67
NGB_52589_c0_seq4	glucan endo- -beta-glucosidase	1101	gi|1706551|sp|P52409.1|E13B_WHEATRecName: Full=Glucan endo-1,3-beta-glucosidase; AltName: Full=(1->3)-beta-glucan endohydrolase; Short=(1->3)-beta-glucanase; AltName: Full=Beta-1,3-endoglucanase; Flags: Precursor >gi|924953|gb|AAA90953.1| beta 1,3-glucanase [Triticum aestivum]	P52409	6.62178e-135	95	417157	241	229
NGB_52603_c0_seq21	protein	2472	gi|357111632|ref|XP_003557616.1|PREDICTED: probable UDP-arabinose 4-epimerase 1-like [Brachypodium distachyon]	XP_003557616	3.20171e-92	97	190.66	95	93
NGB_52641_c0_seq1	actin-depolymerizing factor 6	892	gi|357113258|ref|XP_003558421.1|PREDICTED: actin-depolymerizing factor 2-like [Brachypodium distachyon]	XP_003558421	2.24574e-92	99	294278	145	144
NGB_52682_c0_seq11	histone deacetylase 14-like	2383	gi|326489521|dbj|BAK01741.1|predicted protein [Hordeum vulgare subsp. vulgare]	BAK01741	0.0	87	612838	364	318
NGB_52726_c0_seq3	sigma-70 region 3 family expressed	2024	gi|326518320|dbj|BAJ88189.1|predicted protein [Hordeum vulgare subsp. vulgare] >gi|326533296|dbj|BAJ93620.1| predicted protein [Hordeum vulgare subsp. vulgare]	BAJ88189	0.0	90	786949	553	502
NGB_52869_c0_seq1	r40c1 protein - rice	932	gi|326497973|dbj|BAJ94849.1|predicted protein [Hordeum vulgare subsp. vulgare]	BAJ94849	1.42477e-125	97	387111	200	194
NGB_52881_c0_seq2	vacuolar protein sorting 13c	3137	gi|475582324|gb|EMT19102.1|hypothetical protein F775_02008 [Aegilops tauschii]	EMT19102	0.0	92	1675.6	954	880
NGB_52881_c0_seq3	vacuolar protein sorting 13c	3152	gi|475582324|gb|EMT19102.1|hypothetical protein F775_02008 [Aegilops tauschii]	EMT19102	0.0	92	1675.6	954	880
NGB_52894_c0_seq1	ribonucleoprotein a	1259	gi|357121842|ref|XP_003562626.1|PREDICTED: 29 kDa ribonucleoprotein, chloroplastic-like [Brachypodium distachyon]	XP_003562626	1.59332e-118	98	370548	196	194
NGB_52914_c0_seq1	ribonucleoprotein a	1266	gi|357121842|ref|XP_003562626.1|PREDICTED: 29 kDa ribonucleoprotein, chloroplastic-like [Brachypodium distachyon]	XP_003562626	2.24267e-118	98	370548	196	194
NGB_52949_c0_seq1	PREDICTED: uncharacterized protein LOC100827409 isoform 1	1183	gi|357112001|ref|XP_003557798.1|PREDICTED: uncharacterized protein LOC100827409 isoform 1 [Brachypodium distachyon]	XP_003557798	4.62027e-174	91	511531	290	264
NGB_52951_c0_seq1	metallothionein-like protein	439	gi|29786357|emb|CAD88268.1|metallothionein-like protein [Hordeum vulgare subsp. vulgare]	CAD88268	2.40921e-11	84	785666	66	56
NGB_52960_c0_seq1	histone deacetylase hdac3	1974	gi|357140242|ref|XP_003571679.1|PREDICTED: probable histone deacetylase 19-like [Brachypodium distachyon]	XP_003571679	0.0	93	910598	520	486
NGB_52997_c0_seq8	tropinone expressed	1188	gi|326509923|dbj|BAJ87177.1|predicted protein [Hordeum vulgare subsp. vulgare]	BAJ87177	2.76162e-153	94	457988	268	252
NGB_53027_c0_seq1	lung seven transmembrane receptor 1	997	gi|357125765|ref|XP_003564560.1|PREDICTED: protein GPR107-like isoform 2 [Brachypodium distachyon]	XP_003564560	3.70656e-116	98	367851	192	189
NGB_53057_c0_seq1	ethylene-responsive transcription factor erf025-like	771	gi|38567905|emb|CAD41569.2|OSJNBa0088I22.1 [Oryza sativa Japonica Group]	CAD41569	3.50094e-05	64	650846	109	70
NGB_53093_c0_seq1	fructose-bisphosphate aldolase	1492	gi|326493652|dbj|BAJ85287.1|predicted protein [Hordeum vulgare subsp. vulgare] >gi|326522841|dbj|BAJ88466.1| predicted protein [Hordeum vulgare subsp. vulgare]	BAJ85287	0.0	97	672159	360	351
NGB_53124_c0_seq2	protein usf	1159	gi|326499349|dbj|BAK06165.1|predicted protein [Hordeum vulgare subsp. vulgare]	BAK06165	3.73504e-168	92	495738	281	261
NGB_53148_c0_seq1	thioredoxin domain-containing protein 9 homolog	917	gi|474448836|gb|EMS68760.1|Thioredoxin domain-containing protein 9-like protein [Triticum urartu]	EMS68760	2.69605e-128	92	390963	233	216
NGB_53154_c0_seq1	calcium-transporting atpase 3	674	gi|296821314|ref|XP_002850077.1|calcium-transporting ATPase 3 [Arthroderma otae CBS 113480] >gi|238837631|gb|EEQ27293.1| calcium-transporting ATPase 3 [Arthroderma otae CBS 113480]	XP_002850077	1.63474e-30	69	143665	199	139
NGB_53159_c0_seq1	o-methyltransferase zrp4	1402	gi|473735686|gb|EMS45259.1|O-methyltransferase ZRP4 [Triticum urartu]	EMS45259	0.0	94	649047	359	341
NGB_53209_c0_seq2	uridine kinase -like	1195	gi|326508064|dbj|BAJ86775.1|predicted protein [Hordeum vulgare subsp. vulgare]	BAJ86775	1.06173e-164	82	489189	322	266
NGB_53216_c0_seq2	transmembrane expressed	568	gi|357146435|ref|XP_003573991.1|PREDICTED: putative transporter arsB-like [Brachypodium distachyon]	XP_003573991	2.20242e-13	97	916633	47	46
NGB_53237_c0_seq1	isco large subunit-binding protein subunit chloroplastic	843	gi|357146652|ref|XP_003574065.1|PREDICTED: ruBisCO large subunit-binding protein subunit beta, chloroplastic-like [Brachypodium distachyon]	XP_003574065	3.50126e-124	94	390963	232	220
NGB_53289_c0_seq1	mitochondrial import inner membrane translocase subunit tim9	571	gi|357130089|ref|XP_003566689.1|PREDICTED: mitochondrial import inner membrane translocase subunit Tim9-like [Brachypodium distachyon]	XP_003566689	3.77217e-29	89	127102	74	66
NGB_53335_c0_seq1	mapkkk family protein kinase	915	gi|297599421|ref|NP_001047125.2|Os02g0555900 [Oryza sativa Japonica Group] >gi|255670999|dbj|BAF09039.2| Os02g0555900 [Oryza sativa Japonica Group]	NP_001047125	7.35107e-84	75	290041	214	161
NGB_53345_c0_seq1	protein phosphatase pp2a regulatory subunit b	1906	gi|212721950|ref|NP_001132258.1|uncharacterized protein LOC100193694 [Zea mays] >gi|194693900|gb|ACF81034.1| unknown [Zea mays]	NP_001132258	3.27871e-05	46	704774	145	68
NGB_53380_c0_seq1	plasma membrane intrinsic protein	365	gi|475603601|gb|EMT25472.1|hypothetical protein F775_43073 [Aegilops tauschii]	EMT25472	1.1446e-50	89	181.8	103	92
NGB_53398_c0_seq2	hypothetical protein F775_17440	1514	gi|475588445|gb|EMT20859.1|hypothetical protein F775_17440 [Aegilops tauschii]	EMT20859	1.32205e-104	60	344739	433	263
NGB_53409_c0_seq1	bag family molecular chaperone regulator 6-like	4144	gi|474089050|gb|EMS54795.1|hypothetical protein TRIUR3_05584 [Triticum urartu]	EMS54795	0.0	56	710679	1113	625
NGB_53428_c0_seq1	glutathione s-transferase family protein	746	gi|326499928|dbj|BAJ90799.1|predicted protein [Hordeum vulgare subsp. vulgare]	BAJ90799	1.72756e-142	94	429869	248	234
NGB_53450_c0_seq1	strubbelig family receptor protein kinase	2447	gi|326503990|dbj|BAK02781.1|predicted protein [Hordeum vulgare subsp. vulgare]	BAK02781	0.0	91	793882	477	438
NGB_53493_c1_seq1	3-ketoacyl- synthase 1	466	gi|357113176|ref|XP_003558380.1|PREDICTED: 3-ketoacyl-CoA synthase 1-like [Brachypodium distachyon]	XP_003558380	0.00182452	82	612326	51	42
NGB_53495_c0_seq6	oxygen-evolving enhancer protein 3- chloroplastic-like	1325	gi|326502534|dbj|BAJ95330.1|predicted protein [Hordeum vulgare subsp. vulgare]	BAJ95330	1.0104e-87	83	286.96	195	163
NGB_53510_c0_seq1	sulfotransferase 17	729	gi|475600552|gb|EMT24568.1|Flavonol 4'-sulfotransferase [Aegilops tauschii]	EMT24568	4.24208e-142	95	426017	223	212
NGB_53564_c0_seq7	plastid s1-binding domain protein precursor	1552	gi|414881608|tpg|DAA58739.1|TPA: hypothetical protein ZEAMMB73_806215 [Zea mays] >gi|414881609|tpg|DAA58740.1| TPA: hypothetical protein ZEAMMB73_806215 [Zea mays] >gi|418207172|gb|AFX62688.1| plastid S1-binding domain protein precursor [Zea mays]	DAA58739	0.00101022	73	662402	60	44
NGB_53659_c0_seq1	otu domain-containing protein 3-like	1454	gi|474258379|gb|EMS60429.1|hypothetical protein TRIUR3_05718 [Triticum urartu]	EMS60429	0.0	73	536184	426	315
NGB_53664_c0_seq1	probable protein pop3-like	724	gi|115437030|ref|NP_001043194.1|Os01g0516600 [Oryza sativa Japonica Group] >gi|20805049|dbj|BAB92723.1| putative stress-responsive protein [Oryza sativa Japonica Group] >gi|113532725|dbj|BAF05108.1| Os01g0516600 [Oryza sativa Japonica Group] >gi|218188334|gb|EEC70761.1| hypothetical protein OsI_02178 [Oryza sativa Indica Group] >gi|222618556|gb|EEE54688.1| hypothetical protein OsJ_01998 [Oryza sa…	NP_001043194	6.70439e-54	90	192971	108	98
NGB_53692_c0_seq1	f-box domain containing protein	1097	gi|218186215|gb|EEC68642.1|hypothetical protein OsI_37052 [Oryza sativa Indica Group]	EEC68642	4.25174e-100	64	328561	357	231
NGB_53703_c0_seq6	leucine-rich repeat-containing protein 40-like	1823	gi|357137806|ref|XP_003570490.1|PREDICTED: leucine-rich repeat-containing protein 40-like [Brachypodium distachyon]	XP_003570490	0.0	93	820076	506	474
NGB_53747_c0_seq2	alpha-ketoglutarate-dependent dioxygenase abh5	2578	gi|357118936|ref|XP_003561203.1|PREDICTED: uncharacterized protein LOC100826719 [Brachypodium distachyon]	XP_003561203	0.0	77	763837	648	505
NGB_53749_c0_seq16	hydrolase-like protein	2365	gi|357125262|ref|XP_003564314.1|PREDICTED: putative lipase YDR444W-like [Brachypodium distachyon]	XP_003564314	7.59761e-117	95	383645	214	204
NGB_53768_c0_seq1	seed maturation protein	898	gi|326530888|dbj|BAK01242.1|predicted protein [Hordeum vulgare subsp. vulgare]	BAK01242	3.58017e-56	79	203756	204	162
NGB_53842_c0_seq1	calmodulin-binding expressed	2268	gi|357150413|ref|XP_003575449.1|PREDICTED: uncharacterized protein LOC100832263 [Brachypodium distachyon]	XP_003575449	0.0	80	947962	682	548
NGB_53883_c0_seq2	probable carboxylesterase 2-like	934	gi|194704006|gb|ACF86087.1|unknown [Zea mays] >gi|219887021|gb|ACL53885.1| unknown [Zea mays] >gi|413952682|gb|AFW85331.1| hypothetical protein ZEAMMB73_693721 [Zea mays]	ACF86087	3.00229e-86	84	282722	213	181
NGB_53916_c0_seq1	ripening regulated protein	723	gi|326517475|dbj|BAK03656.1|predicted protein [Hordeum vulgare subsp. vulgare]	BAK03656	2.28794e-73	83	255373	181	151
NGB_53917_c0_seq1	rho gtpase-activating protein gaca	1306	gi|474450977|gb|EMS68871.1|Rho GTPase-activating protein gacA [Triticum urartu]	EMS68871	0.0	90	591652	356	323
NGB_53926_c0_seq7	PREDICTED: uncharacterized protein LOC100830832	3658	gi|357140675|ref|XP_003571889.1|PREDICTED: uncharacterized protein LOC100830832 [Brachypodium distachyon]	XP_003571889	2.36019e-05	52	708626	161	84
NGB_53926_c0_seq8	PREDICTED: uncharacterized protein LOC100830832	3531	gi|357140675|ref|XP_003571889.1|PREDICTED: uncharacterized protein LOC100830832 [Brachypodium distachyon]	XP_003571889	2.2516e-06	52	708626	161	84
NGB_53926_c0_seq9	PREDICTED: uncharacterized protein LOC100830832	3503	gi|357140675|ref|XP_003571889.1|PREDICTED: uncharacterized protein LOC100830832 [Brachypodium distachyon]	XP_003571889	2.22887e-05	52	708626	161	84
NGB_53930_c0_seq1	type 1 non specific lipid transfer protein precursor	728	gi|357161225|ref|XP_003579021.1|PREDICTED: probable non-specific lipid-transfer protein 3-like [Brachypodium distachyon]	XP_003579021	2.33262e-36	87	148288	96	84
NGB_53983_c0_seq1	nac domain-containing protein 8	2925	gi|326517479|dbj|BAK03658.1|predicted protein [Hordeum vulgare subsp. vulgare]	BAK03658	0.0	83	1260.36	837	695
NGB_54003_c0_seq1	ap2 domain containing protein	467	gi|357148089|ref|XP_003574623.1|PREDICTED: ethylene-responsive transcription factor ERF109-like [Brachypodium distachyon]	XP_003574623	2.8584e-15	76	905077	80	61
NGB_54006_c0_seq2	leucoanthocyanidin dioxygenase	635	gi|326513735|dbj|BAJ87886.1|predicted protein [Hordeum vulgare subsp. vulgare]	BAJ87886	2.41329e-138	96	416387	211	203
NGB_54091_c0_seq1	gibberellin 2-beta-dioxygenase 8	904	gi|475617743|gb|EMT30238.1|Gibberellin 2-beta-dioxygenase 8 [Aegilops tauschii]	EMT30238	2.46587e-121	96	370933	189	182
NGB_54091_c0_seq2	gibberellin 2-beta-dioxygenase 8	796	gi|475617743|gb|EMT30238.1|Gibberellin 2-beta-dioxygenase 8 [Aegilops tauschii]	EMT30238	7.87793e-41	95	163.31	87	83
NGB_54091_c0_seq3	gibberellin 2-beta-dioxygenase 8-like	1510	gi|326520938|dbj|BAJ92832.1|predicted protein [Hordeum vulgare subsp. vulgare] >gi|326522801|dbj|BAJ88446.1| predicted protein [Hordeum vulgare subsp. vulgare]	BAJ92832	0.0	91	593193	350	321
NGB_54114_c0_seq1	protein samhd1 homolog	1924	gi|357127963|ref|XP_003565646.1|PREDICTED: protein SAMHD1 homolog isoform 1 [Brachypodium distachyon]	XP_003565646	0.0	96	863603	457	439
NGB_54188_c0_seq3	endosomal targeting bro1-like domain-containing protein	1719	gi|474438419|gb|EMS68284.1|hypothetical protein TRIUR3_13310 [Triticum urartu]	EMS68284	0.0	87	689493	452	395
NGB_54190_c1_seq2	wall-associated receptor kinase 5	1629	gi|38347184|emb|CAE02408.2|OSJNBa0024J22.12 [Oryza sativa Japonica Group] >gi|116309049|emb|CAH66161.1| OSIGBa0113B06.7 [Oryza sativa Indica Group] >gi|116309536|emb|CAH66599.1| H0211A12.2 [Oryza sativa Indica Group]	CAE02408	1.82507e-144	64	464151	480	308
NGB_54225_c0_seq1	protein pleiotropic regulatory locus 1-like	525	gi|238013198|gb|ACR37634.1|unknown [Zea mays]	ACR37634	1.73421e-47	98	173711	83	82
NGB_54262_c0_seq2	methyl-binding domain protein mbd101	875	gi|474195877|gb|EMS58357.1|Methyl-CpG-binding domain-containing protein 1 [Triticum urartu]	EMS58357	1.86134e-77	92	258.07	167	155
NGB_54282_c0_seq1	zinc transporter 5-like	1420	gi|215741295|dbj|BAG97790.1|unnamed protein product [Oryza sativa Japonica Group]	BAG97790	2.49206e-167	93	500745	346	325
NGB_54339_c0_seq6	lactation elevated protein 1-like	2087	gi|357119431|ref|XP_003561443.1|PREDICTED: lactation elevated protein 1-like [Brachypodium distachyon]	XP_003561443	0.0	92	1061.98	614	566
NGB_54378_c0_seq1	heat shock	345	gi|188011548|gb|ACD45076.1|heat-shock protein 70 [Dactylis glomerata]	ACD45076	9.69734e-05	84	643142	58	49
NGB_54378_c0_seq2	heat shock	333	gi|188011548|gb|ACD45076.1|heat-shock protein 70 [Dactylis glomerata]	ACD45076	8.76062e-05	84	643142	58	49
NGB_54421_c0_seq3	phosphatidylinositol-4-phosphate 5-kinase 9	2295	gi|357117026|ref|XP_003560277.1|PREDICTED: phosphatidylinositol-4-phosphate 5-kinase 9-like [Brachypodium distachyon]	XP_003560277	0.0	87	1139.41	703	617
NGB_54489_c0_seq4	dehydroascorbate reductase	1158	gi|326488695|dbj|BAJ97959.1|predicted protein [Hordeum vulgare subsp. vulgare]	BAJ97959	1.28442e-135	95	412535	212	202
NGB_54496_c0_seq1	glutathione s-transferase family protein	744	gi|326499928|dbj|BAJ90799.1|predicted protein [Hordeum vulgare subsp. vulgare]	BAJ90799	8.14999e-142	94	427943	247	233
NGB_54581_c0_seq5	sn1-specific diacylglycerol lipase beta-like	2790	gi|357164346|ref|XP_003580024.1|PREDICTED: sn1-specific diacylglycerol lipase beta-like [Brachypodium distachyon]	XP_003580024	0.0	90	1050.04	630	570
NGB_54590_c0_seq1	protein	1460	gi|326515044|dbj|BAJ99883.1|predicted protein [Hordeum vulgare subsp. vulgare]	BAJ99883	1.35435e-158	85	479174	345	296
NGB_54607_c0_seq1	cathepsin b-n	1168	gi|52630925|gb|AAU84926.1|putative cathepsin B-N [Toxoptera citricida]	AAU84926	0.0	95	643269	340	326
NGB_54607_c0_seq4	cathepsin b-n1	1145	gi|300835056|gb|ADK37857.1|putative cathepsin precursor [Sitobion avenae]	ADK37857	0.0	91	578556	340	311
NGB_54621_c0_seq1	aldose 1-epimerase-like	800	gi|326524594|dbj|BAK00680.1|predicted protein [Hordeum vulgare subsp. vulgare]	BAK00680	1.12211e-96	91	312383	184	169
NGB_54661_c0_seq6	novel plant snare 13-like	1268	gi|475621511|gb|EMT31503.1|hypothetical protein F775_32656 [Aegilops tauschii]	EMT31503	8.93901e-155	98	462996	269	265
NGB_54666_c0_seq2	myb family transcription factor apl	1701	gi|474256416|gb|EMS60375.1|Myb family transcription factor APL [Triticum urartu]	EMS60375	0.0	91	541191	337	309
NGB_54711_c0_seq1	zinc finger ccch domain-containing protein 19-like	779	gi|48475176|gb|AAT44245.1|unknown protein [Oryza sativa Japonica Group]	AAT44245	6.24631e-54	84	207608	128	108
NGB_54725_c0_seq2	monodehydroascorbate reductase	406	gi|357160148|ref|XP_003578673.1|PREDICTED: monodehydroascorbate reductase-like isoform 2 [Brachypodium distachyon]	XP_003578673	7.80673e-52	96	192971	102	98
NGB_54726_c0_seq2	zinc finger-ctt domain transcription factor a	2318	gi|349500574|dbj|BAL02998.1|CO-like protein [Hordeum vulgare subsp. vulgare]	BAL02998	1.58088e-37	84	165622	165	139
NGB_54743_c0_seq1	glycoside hydrolase family 28 protein polygalacturonase family protein	1215	gi|357154118|ref|XP_003576676.1|PREDICTED: probable polygalacturonase-like [Brachypodium distachyon]	XP_003576676	0.0	95	666381	364	349
NGB_54744_c0_seq1	udp-glucuronate 4-epimerase 6	760	gi|326503394|dbj|BAJ86203.1|predicted protein [Hordeum vulgare subsp. vulgare]	BAJ86203	3.78488e-25	88	125946	72	64
NGB_54793_c0_seq1	cbl-interacting protein kinase 11	2253	gi|475547737|gb|EMT10937.1|CBL-interacting protein kinase 26 [Aegilops tauschii]	EMT10937	0.0	94	726857	445	420
NGB_54795_c0_seq1	isco large subunit-binding protein subunit chloroplastic	842	gi|357146652|ref|XP_003574065.1|PREDICTED: ruBisCO large subunit-binding protein subunit beta, chloroplastic-like [Brachypodium distachyon]	XP_003574065	3.50126e-124	94	390963	232	220
NGB_54820_c0_seq1	tb1-like tcp family transcription factor	1307	gi|357161558|ref|XP_003579129.1|PREDICTED: transcription factor PCF8-like [Brachypodium distachyon]	XP_003579129	5.65389e-100	77	323939	300	233
NGB_54907_c0_seq1	cytochrome p450 86b1-like	822	gi|226508320|ref|NP_001140984.1|putative cytochrome P450 superfamily protein [Zea mays] >gi|194702040|gb|ACF85104.1| unknown [Zea mays] >gi|413947642|gb|AFW80291.1| putative cytochrome P450 superfamily protein [Zea mays]	NP_001140984	2.80358e-109	87	343199	207	182
NGB_54933_c0_seq1	cyclase dehydrase	938	gi|326523203|dbj|BAJ88642.1|predicted protein [Hordeum vulgare subsp. vulgare]	BAJ88642	1.89207e-122	85	374785	231	198
NGB_54964_c0_seq1	mads-box transcription factor 47	1478	gi|71025328|gb|AAZ17550.1|MADS14 [Lolium perenne]	AAZ17550	3.48398e-146	100	442195	220	220
NGB_54964_c0_seq2	mads-box transcription factor 47	1395	gi|71025328|gb|AAZ17550.1|MADS14 [Lolium perenne]	AAZ17550	3.93775e-145	100	438343	219	219
NGB_54986_c0_seq4	PREDICTED: uncharacterized protein LOC100844174	411	gi|357134434|ref|XP_003568822.1|PREDICTED: uncharacterized protein LOC100844174 [Brachypodium distachyon]	XP_003568822	1.0415e-37	81	144821	109	89
NGB_54986_c0_seq5	predicted protein	368	gi|326501614|dbj|BAK02596.1|predicted protein [Hordeum vulgare subsp. vulgare]	BAK02596	3.65887e-15	63	889669	96	61
NGB_55008_c0_seq1	related to conidiation protein con-6	378	gi|346973609|gb|EGY17061.1|hypothetical protein VDAG_08225 [Verticillium dahliae VdLs.17]	EGY17061	7.87426e-29	83	123.25	83	69
NGB_55016_c0_seq1	eukaryotic translation initiation factor 3 subunit c-like	3418	gi|357158510|ref|XP_003578150.1|PREDICTED: eukaryotic translation initiation factor 3 subunit C-like [Brachypodium distachyon]	XP_003578150	0.0	93	1383.62	862	808
NGB_55030_c0_seq1	lipoxygenase	527	gi|34922538|sp|Q8GSM2.1|LOX23_HORVURecName: Full=Lipoxygenase 2.3, chloroplastic; AltName: Full=LOX2:Hv:3; Flags: Precursor >gi|25809278|emb|CAD45187.1| lipoxygenase 2 [Hordeum vulgare subsp. vulgare]	Q8GSM2	4.33464e-78	83	273478	180	150
NGB_55073_c0_seq4	nuclear transport factor 2 -like protein	1241	gi|326522692|dbj|BAJ88392.1|predicted protein [Hordeum vulgare subsp. vulgare]	BAJ88392	2.75312e-65	76	155606	137	105
NGB_55091_c0_seq2	leucoanthocyanidin dioxygenase	635	gi|326513735|dbj|BAJ87886.1|predicted protein [Hordeum vulgare subsp. vulgare]	BAJ87886	2.41329e-138	96	416387	211	203
NGB_55109_c0_seq1	ked-like protein	1119	gi|474385238|gb|EMS64921.1|hypothetical protein TRIUR3_26550 [Triticum urartu]	EMS64921	3.23005e-07	86	762554	51	44
NGB_55117_c0_seq1	phytosulfokine receptor 2	868	gi|195984203|gb|ACG63781.1|ice recrystallization inhibition protein-like protein [Lolium perenne]	ACG63781	1.43709e-156	95	462611	269	258
NGB_55117_c0_seq2	phytosulfokine receptor 2	557	gi|475533783|gb|EMT08453.1|Phytosulfokine receptor 2 [Aegilops tauschii]	EMT08453	3.21767e-62	76	218009	195	150
NGB_55121_c0_seq1	serine threonine protein phosphatase 2a 57 kda regulatory subunit b iota isoform-like	1079	gi|357132630|ref|XP_003567932.1|PREDICTED: serine/threonine protein phosphatase 2A 57 kDa regulatory subunit B' iota isoform-like [Brachypodium distachyon]	XP_003567932	4.99236e-174	95	518464	273	262
NGB_55127_c0_seq1	gdsl esterase lipase	1529	gi|47112747|gb|AAT11017.1|lipase 1 [Avena sativa]	AAT11017	0.0	85	576.63	364	310
NGB_55140_c0_seq1	PREDICTED: uncharacterized protein LOC100844174	410	gi|357134434|ref|XP_003568822.1|PREDICTED: uncharacterized protein LOC100844174 [Brachypodium distachyon]	XP_003568822	1.0415e-37	81	144821	109	89
NGB_55148_c0_seq2	tcp-domain protein	1163	gi|326497787|dbj|BAJ86001.1|predicted protein [Hordeum vulgare subsp. vulgare] >gi|326506906|dbj|BAJ91494.1| predicted protein [Hordeum vulgare subsp. vulgare]	BAJ86001	4.32257e-27	91	133265	159	145
NGB_55157_c0_seq1	hlh dna-binding domain superfamily protein	1065	gi|475596645|gb|EMT23420.1|hypothetical protein F775_02544 [Aegilops tauschii]	EMT23420	5.72295e-51	78	192.2	193	152
NGB_55185_c0_seq1	wrky transcription factor 70	682	gi|475584802|gb|EMT19878.1|Putative WRKY transcription factor 70 [Aegilops tauschii]	EMT19878	3.53556e-10	57	808777	149	86
NGB_55188_c0_seq1	elongation factor 2	2945	gi|52630939|gb|AAU84933.1|putative translation elongation factor 2 [Toxoptera citricida]	AAU84933	0.0	99	1721.83	844	842
NGB_55213_c0_seq1	major facilitator superfamily expressed	1545	gi|357161080|ref|XP_003578972.1|PREDICTED: protein ZINC INDUCED FACILITATOR-LIKE 1-like isoform 1 [Brachypodium distachyon]	XP_003578972	0.0	91	700279	434	398
NGB_55224_c0_seq5	histone deacetylase 14-like	1819	gi|357160621|ref|XP_003578822.1|PREDICTED: histone deacetylase 14-like [Brachypodium distachyon]	XP_003578822	0.0	93	817379	444	416
NGB_55232_c0_seq2	ap-2 complex subunit sigma-like	879	gi|474376929|gb|EMS64227.1|AP-2 complex subunit sigma [Triticum urartu]	EMS64227	7.21475e-92	88	295819	167	147
NGB_55238_c0_seq7	retrotransposon unclassified	1672	gi|62733693|gb|AAX95804.1|retrotransposon protein, putative, unclassified [Oryza sativa Japonica Group] >gi|77548920|gb|ABA91717.1| retrotransposon protein, putative, unclassified [Oryza sativa Japonica Group]	AAX95804	1.05773	50	40817	74	37
NGB_55250_c0_seq1	root peroxidase	646	gi|57635151|gb|AAW52717.1|peroxidase 3 [Triticum monococcum] >gi|193074352|gb|ACF08082.1| class III peroxidase [Triticum aestivum]	AAW52717	4.44203e-76	84	255373	161	136
NGB_55263_c0_seq1	uncharacterized loc101222738	966	gi|475588567|gb|EMT20905.1|hypothetical protein F775_31664 [Aegilops tauschii]	EMT20905	1.53782e-44	73	172555	142	105
NGB_55282_c0_seq1	peptidyl-trna hydrolase ptrhd1-like	812	gi|357165775|ref|XP_003580489.1|PREDICTED: putative peptidyl-tRNA hydrolase PTRHD1-like [Brachypodium distachyon]	XP_003580489	2.28963e-69	95	236113	121	116
NGB_55294_c0_seq1	rab gdp dissociation inhibitor alpha	1758	gi|326526045|dbj|BAJ93199.1|predicted protein [Hordeum vulgare subsp. vulgare]	BAJ93199	0.0	99	868611	428	424
NGB_55315_c0_seq2	uncharacterized sugar kinase slr0537-like	1014	gi|326507014|dbj|BAJ95584.1|predicted protein [Hordeum vulgare subsp. vulgare]	BAJ95584	1.39007e-143	91	438343	275	251
NGB_55352_c0_seq1	caax amino terminal protease family protein	821	gi|326516650|dbj|BAJ92480.1|predicted protein [Hordeum vulgare subsp. vulgare]	BAJ92480	1.89048e-112	89	350903	244	219
NGB_55354_c0_seq3	e3 ubiquitin-protein ligase rhf2a-like	3407	gi|357156385|ref|XP_003577438.1|PREDICTED: E3 ubiquitin-protein ligase RHF2A-like [Brachypodium distachyon]	XP_003577438	0.0	94	608986	392	369
NGB_55378_c0_seq2	#NAME?	1951	gi|357165825|ref|XP_003580506.1|PREDICTED: (S)-beta-bisabolene synthase-like [Brachypodium distachyon]	XP_003580506	0.0	81	716072	546	443
NGB_55406_c0_seq1	protein	832	gi|326498949|dbj|BAK02460.1|predicted protein [Hordeum vulgare subsp. vulgare]	BAK02460	1.73771e-25	63	121324	141	89
NGB_55429_c0_seq1	hypothetical protein F775_06619	772	gi|475546522|gb|EMT10700.1|hypothetical protein F775_06619 [Aegilops tauschii]	EMT10700	2.12563e-20	81	106301	70	57
NGB_55439_c0_seq6	chaperone protein dnaj	1049	gi|326513716|dbj|BAJ87877.1|predicted protein [Hordeum vulgare subsp. vulgare]	BAJ87877	4.72862e-61	72	219.55	216	157
NGB_55463_c0_seq4	tpr domain protein	1342	gi|357114107|ref|XP_003558842.1|PREDICTED: uncharacterized protein LOC100836692 [Brachypodium distachyon]	XP_003558842	1.43083e-93	77	309301	312	243
NGB_55470_c0_seq1	lipoxygenase chloroplastic	1260	gi|34922469|sp|P93184.1|LOX21_HORVURecName: Full=Lipoxygenase 2.1, chloroplastic; AltName: Full=LOX-100; AltName: Full=LOX2:Hv:1; Flags: Precursor >gi|1777961|gb|AAC12951.1| methyljasmonate-inducible lipoxygenase 2 [Hordeum vulgare subsp. vulgare]	P93184	9.96641e-63	52	241506	402	212
NGB_55478_c0_seq1	cbl-interacting protein kinase 11	2242	gi|475547737|gb|EMT10937.1|CBL-interacting protein kinase 26 [Aegilops tauschii]	EMT10937	0.0	94	726857	445	420
NGB_55512_c0_seq1	phosphoserine aminotransferase	1351	gi|125542475|gb|EAY88614.1|hypothetical protein OsI_10089 [Oryza sativa Indica Group]	EAY88614	0.0	95	531561	295	281
NGB_55515_c0_seq4	glucan endo- -beta-glucosidase 7-like	1909	gi|357119419|ref|XP_003561438.1|PREDICTED: glucan endo-1,3-beta-glucosidase 7-like [Brachypodium distachyon]	XP_003561438	0.0	91	695271	464	425
NGB_55522_c0_seq1	heat shock 70 kda mitochondrial	1662	gi|475603792|gb|EMT25531.1|Heat shock 70 kDa protein, mitochondrial [Aegilops tauschii]	EMT25531	0.0	97	811987	468	455
NGB_55545_c0_seq1	protein	632	gi|475561502|gb|EMT13786.1|hypothetical protein F775_13197 [Aegilops tauschii]	EMT13786	1.14619e-32	91	136346	87	80
NGB_55566_c0_seq1	ubiquitin-conjugating enzyme e2 variant 1a	1130	gi|326507220|dbj|BAJ95687.1|predicted protein [Hordeum vulgare subsp. vulgare]	BAJ95687	2.79461e-90	98	292738	154	151
NGB_55627_c0_seq1	callose synthase 3-like	3330	gi|357144114|ref|XP_003573176.1|PREDICTED: callose synthase 3-like [Brachypodium distachyon]	XP_003573176	0.0	97	1906.34	1029	1002
NGB_55655_c0_seq10	cell division protein	1559	gi|326523327|dbj|BAJ88704.1|predicted protein [Hordeum vulgare subsp. vulgare]	BAJ88704	0.0	92	666381	428	398
NGB_55655_c0_seq18	retrotransposon unclassified	3101	gi|474419325|gb|EMS67416.1|Protein argonaute 1D [Triticum urartu]	EMS67416	4.50669e-77	56	265774	366	206
NGB_55686_c0_seq2	antiporter drug transporter transporter	604	gi|242074900|ref|XP_002447386.1|hypothetical protein SORBIDRAFT_06g034140 [Sorghum bicolor] >gi|241938569|gb|EES11714.1| hypothetical protein SORBIDRAFT_06g034140 [Sorghum bicolor]	XP_002447386	10.1966	60	508322	48	29
NGB_55686_c0_seq3	pentatricopeptide repeat-containing protein mitochondrial-like	2084	gi|357166890|ref|XP_003580902.1|PREDICTED: pentatricopeptide repeat-containing protein At2g32230, mitochondrial-like [Brachypodium distachyon]	XP_003580902	0.0	92	755362	481	445
NGB_55693_c0_seq1	splicing arginine serine-rich 4	932	gi|357112219|ref|XP_003557907.1|PREDICTED: peptidyl-prolyl cis-trans isomerase E-like [Brachypodium distachyon]	XP_003557907	3.66851e-44	92	173711	166	154
NGB_55696_c0_seq1	threonine endopeptidase	931	gi|326532336|dbj|BAK05097.1|predicted protein [Hordeum vulgare subsp. vulgare]	BAK05097	6.7307e-75	94	249.21	158	149
NGB_55702_c0_seq1	heat shock 70 kda mitochondrial	602	gi|27476086|gb|AAO17017.1|Putative heat shock 70 KD protein, mitochondrial precursor [Oryza sativa Japonica Group]	AAO17017	1.02525e-125	98	393275	200	197
NGB_55704_c0_seq1	pentatricopeptide repeat-containing protein mitochondrial-like	948	gi|474344065|gb|EMS62788.1|hypothetical protein TRIUR3_25805 [Triticum urartu]	EMS62788	1.90386e-159	93	479174	278	261
NGB_55710_c0_seq1	PREDICTED: uncharacterized protein LOC100827409 isoform 1	1185	gi|357112001|ref|XP_003557798.1|PREDICTED: uncharacterized protein LOC100827409 isoform 1 [Brachypodium distachyon]	XP_003557798	4.62027e-174	91	511531	290	264
NGB_55711_c0_seq2	deoxyhypusine synthase	1666	gi|475584788|gb|EMT19875.1|Deoxyhypusine synthase [Aegilops tauschii]	EMT19875	0.0	96	696427	381	366
NGB_55718_c0_seq2	atp binding	1513	gi|357143214|ref|XP_003572843.1|PREDICTED: uncharacterized protein LOC100832872 [Brachypodium distachyon]	XP_003572843	0.0	92	698353	407	378
NGB_55745_c0_seq2	polypyrimidine tract-binding protein homolog 3-like	539	gi|413949172|gb|AFW81821.1|hypothetical protein ZEAMMB73_476847 [Zea mays]	AFW81821	2.99609e-77	97	258.07	136	132
NGB_55753_c0_seq1	gtp cyclohydrolase 1 isoform	2041	gi|121483256|gb|ABM54074.1|GTP cyclohydrolase 1 isoform TaA [Triticum aestivum]	ABM54074	0.0	95	844343	442	420
NGB_55757_c0_seq1	boron transporter	2499	gi|357135844|ref|XP_003569518.1|PREDICTED: boron transporter 4-like [Brachypodium distachyon]	XP_003569518	0.0	93	1182.16	660	620
NGB_55789_c0_seq1	probable arabinose 5-phosphate isomerase-like	1489	gi|357138755|ref|XP_003570953.1|PREDICTED: LOW QUALITY PROTEIN: probable arabinose 5-phosphate isomerase-like [Brachypodium distachyon]	XP_003570953	0.0	93	625935	370	345
NGB_55820_c0_seq2	stem-specific protein tsjt1-like	1249	gi|257135793|gb|ACV44213.1|WALI7 [Triticum aestivum]	ACV44213	1.36695e-157	94	469544	251	236
NGB_55826_c0_seq4	nuclear transport factor 2 -like protein	1205	gi|326522692|dbj|BAJ88392.1|predicted protein [Hordeum vulgare subsp. vulgare]	BAJ88392	1.22632e-65	76	156762	137	105
NGB_55828_c0_seq2	af451324_1 receptor-interacting protein	799	gi|357166210|ref|XP_003580636.1|PREDICTED: uncharacterized protein LOC100842097 [Brachypodium distachyon]	XP_003580636	2.0872e-57	81	201.83	159	129
NGB_55879_c0_seq1	ferredoxin- chloroplastic-like isoform 1	1066	gi|357133483|ref|XP_003568354.1|PREDICTED: ferredoxin-6, chloroplastic-like [Brachypodium distachyon]	XP_003568354	3.65225e-81	90	268085	151	136
NGB_55896_c0_seq1	beta-glucosidase isozyme 2 precursor	700	gi|357148404|ref|XP_003574750.1|PREDICTED: beta-glucosidase 28-like [Brachypodium distachyon]	XP_003574750	6.49539e-74	83	256529	157	131
NGB_55898_c0_seq2	integral membrane protein	1960	gi|411113259|gb|AFW04249.1|integral membrane protein [Triticum aestivum]	AFW04249	0.0	90	738799	444	401
NGB_55915_c0_seq3	o-acyltransferase wsd1-like	1651	gi|326495046|dbj|BAJ85619.1|predicted protein [Hordeum vulgare subsp. vulgare]	BAJ85619	0.0	82	667922	463	383
NGB_55933_c0_seq2	soluble inorganic pyrophosphatase	677	gi|357133515|ref|XP_003568370.1|PREDICTED: soluble inorganic pyrophosphatase-like [Brachypodium distachyon]	XP_003568370	3.8357e-82	91	265774	146	133
NGB_55935_c0_seq1	f-box protein at5g07610-like	1599	gi|475523000|gb|EMT06822.1|hypothetical protein F775_18864 [Aegilops tauschii]	EMT06822	5.30392e-148	72	457603	393	286
NGB_55949_c0_seq2	rwd domain containing expressed	1107	gi|326493312|dbj|BAJ85117.1|predicted protein [Hordeum vulgare subsp. vulgare]	BAJ85117	1.80719e-168	86	500745	312	271
NGB_55996_c1_seq2	nadh dehydrogenase	816	gi|326492291|dbj|BAK01929.1|predicted protein [Hordeum vulgare subsp. vulgare]	BAK01929	2.49292e-98	97	308916	158	154
NGB_56019_c0_seq5	uncharacterized loc101211687	2418	gi|357163861|ref|XP_003579870.1|PREDICTED: uncharacterized protein LOC100837836 [Brachypodium distachyon]	XP_003579870	9.33417e-120	76	273863	194	149
NGB_56022_c0_seq2	boron transporter	2704	gi|357135844|ref|XP_003569518.1|PREDICTED: boron transporter 4-like [Brachypodium distachyon]	XP_003569518	0.0	89	1181.01	701	627
NGB_56022_c0_seq3	boron transporter	2602	gi|357135844|ref|XP_003569518.1|PREDICTED: boron transporter 4-like [Brachypodium distachyon]	XP_003569518	0.0	94	1198.34	667	627
NGB_56023_c0_seq1	soluble inorganic pyrophosphatase	1081	gi|357133515|ref|XP_003568370.1|PREDICTED: soluble inorganic pyrophosphatase-like [Brachypodium distachyon]	XP_003568370	6.65064e-130	90	395586	224	203
NGB_56084_c0_seq1	protein rrp5 homolog	1775	gi|475577817|gb|EMT17935.1|rRNA biogenesis protein rrp5 [Aegilops tauschii]	EMT17935	0.0	91	936791	596	544
NGB_56096_c0_seq1	predicted protein	1479	gi|326519797|dbj|BAK00271.1|predicted protein [Hordeum vulgare subsp. vulgare]	BAK00271	0.0	77	538495	424	329
NGB_56152_c0_seq1	thaumatin-like protein	953	gi|357162827|ref|XP_003579536.1|PREDICTED: uncharacterized protein LOC100834153 [Brachypodium distachyon]	XP_003579536	7.56448e-103	92	323939	202	187
NGB_56153_c0_seq1	dihydrolipoyllysine-residue acetyltransferase component of pyruvate dehydrogenase mitochondrial-like	752	gi|357160627|ref|XP_003578824.1|PREDICTED: dihydrolipoyllysine-residue acetyltransferase component of pyruvate dehydrogenase complex, mitochondrial-like [Brachypodium distachyon]	XP_003578824	1.82356e-92	100	303908	149	149
NGB_56208_c0_seq1	chaperone protein chloroplastic-like	1113	gi|357149265|ref|XP_003575053.1|PREDICTED: chaperone protein ClpD1, chloroplastic-like [Brachypodium distachyon]	XP_003575053	0.0	93	556214	355	333
NGB_56269_c0_seq2	actin	967	gi|167683052|gb|ABZ91668.1|actin [Hypochilus thorelli]	ABZ91668	0.0	99	599742	287	286
NGB_56269_c0_seq4	muscle actin	952	gi|381414109|gb|AFG29036.1|actin, partial [Merizodus soledadinus]	AFG29036	0.0	100	603594	287	287
NGB_56273_c0_seq1	protein binding protein	1162	gi|357125304|ref|XP_003564334.1|PREDICTED: uncharacterized protein LOC100841715 [Brachypodium distachyon]	XP_003564334	6.12292e-85	80	282722	253	204
NGB_56323_c0_seq4	actin 1	1778	gi|326516786|dbj|BAJ96385.1|predicted protein [Hordeum vulgare subsp. vulgare] >gi|326528447|dbj|BAJ93412.1| predicted protein [Hordeum vulgare subsp. vulgare]	BAJ96385	0.0	99	780015	377	376
NGB_56348_c0_seq2	alkaline neutral invertase-like	660	gi|357163297|ref|XP_003579686.1|PREDICTED: uncharacterized protein LOC100833137 [Brachypodium distachyon]	XP_003579686	1.49398e-78	91	270396	148	136
NGB_56355_c0_seq1	stress responsive a b barrel domain family protein	772	gi|474295962|gb|EMS61453.1|hypothetical protein TRIUR3_17499 [Triticum urartu]	EMS61453	1.01101e-55	94	197978	108	102
NGB_56396_c0_seq5	cysteine proteinase	1773	gi|47169030|pdb|1S4V|AChain A, The 2.0 A Crystal Structure Of The Kdel-Tailed Cysteine Endopeptidase Functioning In Programmed Cell Death Of Ricinus Communis Endosperm >gi|47169031|pdb|1S4V|B Chain B, The 2.0 A Crystal Structure Of The Kdel-Tailed Cysteine Endopeptidase Functioning In Programmed Cell Death Of Ricinus Communis Endosperm	1S4V_A	4.1208e-29	55	135576	225	124
NGB_56415_c0_seq2	PREDICTED: uncharacterized protein LOC100830485	2312	gi|357120119|ref|XP_003561777.1|PREDICTED: uncharacterized protein LOC100830485 [Brachypodium distachyon]	XP_003561777	0.0	90	1039.64	652	592
NGB_56498_c1_seq6	hypothetical protein TRIUR3_10351	1413	gi|473885597|gb|EMS48084.1|hypothetical protein TRIUR3_10351 [Triticum urartu]	EMS48084	0.00103456	51	508322	87	45
NGB_56538_c0_seq2	fructan 1-exohydrolase	2110	gi|164633073|gb|ABY64749.1|fructan 6-exohydrolase [Lolium perenne]	ABY64749	0.0	99	1141.72	563	561
NGB_56540_c0_seq2	psbp domain-containing protein chloroplastic-like	911	gi|474410931|gb|EMS66824.1|PsbP domain-containing protein 2, chloroplastic [Triticum urartu]	EMS66824	1.37004e-114	87	354755	247	216
NGB_56564_c0_seq1	5 -adenylylsulfate reductase-like 5-like	966	gi|357151238|ref|XP_003575724.1|PREDICTED: 5'-adenylylsulfate reductase-like 6-like [Brachypodium distachyon]	XP_003575724	1.15391e-146	88	439499	269	237
NGB_56568_c0_seq1	hypothetical protein TRIUR3_33620	669	gi|473890264|gb|EMS48598.1|hypothetical protein TRIUR3_33620 [Triticum urartu]	EMS48598	4.36394e-67	98	231491	117	115
NGB_56622_c0_seq1	c-4 methylsterol oxidase	1530	gi|326509723|dbj|BAJ87077.1|predicted protein [Hordeum vulgare subsp. vulgare]	BAJ87077	6.67347e-172	95	511146	301	288
NGB_56638_c0_seq2	cohesin subunit sa-1-like	1713	gi|357155932|ref|XP_003577287.1|PREDICTED: cohesin subunit SA-1-like [Brachypodium distachyon]	XP_003577287	0.0	91	737258	453	413
NGB_56638_c1_seq3	cohesin subunit sa-1-like	1715	gi|357155932|ref|XP_003577287.1|PREDICTED: cohesin subunit SA-1-like [Brachypodium distachyon]	XP_003577287	0.0	91	735332	452	412
NGB_56638_c1_seq4	cohesin subunit sa-1-like	1731	gi|357155932|ref|XP_003577287.1|PREDICTED: cohesin subunit SA-1-like [Brachypodium distachyon]	XP_003577287	0.0	91	729169	447	408
NGB_56639_c0_seq2	ubiquitin-conjugating enzyme e2-17 kda	569	gi|475610636|gb|EMT27803.1|Ubiquitin-conjugating enzyme E2-17 kDa [Aegilops tauschii]	EMT27803	9.66196e-84	99	268.47	132	131
NGB_56653_c0_seq1	outer envelope protein	1305	gi|326493632|dbj|BAJ85277.1|predicted protein [Hordeum vulgare subsp. vulgare]	BAJ85277	0.0	95	561992	292	279
NGB_56686_c0_seq1	ethylene-responsive factor-like protein 1	982	gi|357131966|ref|XP_003567604.1|PREDICTED: ethylene-responsive transcription factor ERF071-like [Brachypodium distachyon]	XP_003567604	6.02015e-43	72	170244	205	148
NGB_56722_c1_seq2	rna-binding asch domain protein	1355	gi|474397958|gb|EMS65867.1|hypothetical protein TRIUR3_15361 [Triticum urartu]	EMS65867	1.70336e-146	92	414461	270	251
NGB_56740_c0_seq1	cyclic nucleotide-gated ion channel 1-like	2259	gi|326530452|dbj|BAJ97652.1|predicted protein [Hordeum vulgare subsp. vulgare]	BAJ97652	0.0	91	1189.87	688	629
NGB_56756_c0_seq1	PREDICTED: uncharacterized protein LOC100823080	704	gi|357144809|ref|XP_003573421.1|PREDICTED: uncharacterized protein LOC100823080 [Brachypodium distachyon]	XP_003573421	1.29637e-08	90	724034	64	58
NGB_56825_c0_seq1	tpa: homeodomain-like transcription factor superfamily protein	1472	gi|326496493|dbj|BAJ94708.1|predicted protein [Hordeum vulgare subsp. vulgare]	BAJ94708	2.18559e-174	88	518.85	365	324
NGB_56825_c0_seq2	tpa: homeodomain-like transcription factor superfamily protein	1580	gi|326496493|dbj|BAJ94708.1|predicted protein [Hordeum vulgare subsp. vulgare]	BAJ94708	3.81945e-174	88	519.62	365	324
NGB_56829_c0_seq1	floral homeotic protein hua1	1208	gi|326504076|dbj|BAK02824.1|predicted protein [Hordeum vulgare subsp. vulgare]	BAK02824	0.0	94	546199	308	291
NGB_56863_c0_seq1	ocs element-binding factor 1	1364	gi|326519975|dbj|BAK03912.1|predicted protein [Hordeum vulgare subsp. vulgare]	BAK03912	2.06043e-66	97	233802	135	131
NGB_56891_c0_seq4	low expression of osmotically responsive genes 1	1749	gi|357110702|ref|XP_003557155.1|PREDICTED: uncharacterized protein LOC100837719 [Brachypodium distachyon]	XP_003557155	4.0339e-08	75	777962	58	44
NGB_56891_c0_seq5	low expression of osmotically responsive genes 1	2175	gi|357110702|ref|XP_003557155.1|PREDICTED: uncharacterized protein LOC100837719 [Brachypodium distachyon]	XP_003557155	2.70183e-16	72	107842	84	61
NGB_56947_c0_seq1	subtilisin-like protease	1265	gi|357166724|ref|XP_003580819.1|PREDICTED: uncharacterized protein LOC100822708 [Brachypodium distachyon]	XP_003580819	2.14406e-108	97	343969	240	234
NGB_56966_c0_seq1	late embryogenesis abundant protein lea5-like	778	gi|357129652|ref|XP_003566475.1|PREDICTED: late embryogenesis abundant protein Lea5-like [Brachypodium distachyon]	XP_003566475	12.3879	97	489062	37	36
NGB_56970_c0_seq4	tpa: arm repeat-containing protein containing family protein	2862	gi|357132288|ref|XP_003567763.1|PREDICTED: uncharacterized protein LOC100833685 [Brachypodium distachyon]	XP_003567763	0.0	86	1242.64	834	722
NGB_56977_c1_seq3	mitochondrial import receptor subunit tom7-1-like	617	gi|326520808|dbj|BAJ92767.1|predicted protein [Hordeum vulgare subsp. vulgare]	BAJ92767	4.14881e-15	75	905077	98	74
NGB_57005_c0_seq1	soluble inorganic pyrophosphatase	1183	gi|388271212|gb|AFK26595.1|inorganic pyrophosphotase [Triticum aestivum] >gi|474201211|gb|EMS58489.1| Soluble inorganic pyrophosphatase [Triticum urartu]	AFK26595	1.87122e-138	98	418313	207	203
NGB_57006_c0_seq1	iaa16 - auxin-responsive aux iaa family member	1767	gi|326521652|dbj|BAK00402.1|predicted protein [Hordeum vulgare subsp. vulgare]	BAK00402	1.0505e-79	79	272322	227	180
NGB_57006_c0_seq2	auxin-responsive protein iaa16	1664	gi|326521652|dbj|BAK00402.1|predicted protein [Hordeum vulgare subsp. vulgare]	BAK00402	3.55066e-85	80	288115	238	191
NGB_57006_c0_seq3	auxin-responsive protein iaa16	1631	gi|326521652|dbj|BAK00402.1|predicted protein [Hordeum vulgare subsp. vulgare]	BAK00402	2.63727e-85	80	288115	238	191
NGB_57006_c0_seq4	iaa16 - auxin-responsive aux iaa family member	1734	gi|326521652|dbj|BAK00402.1|predicted protein [Hordeum vulgare subsp. vulgare]	BAK00402	7.99877e-79	79	272322	227	180
NGB_57024_c0_seq4	snf1-related protein kinase regulatory subunit gamma-1-like	1850	gi|474250032|gb|EMS60148.1|SNF1-related protein kinase regulatory subunit gamma 1 [Triticum urartu]	EMS60148	0.0	90	684.1	488	444
NGB_57069_c0_seq3	atp synthase protein i	1678	gi|326499940|dbj|BAJ90805.1|predicted protein [Hordeum vulgare subsp. vulgare] >gi|326506268|dbj|BAJ86452.1| predicted protein [Hordeum vulgare subsp. vulgare]	BAJ90805	1.49638e-166	93	501901	332	311
NGB_57097_c0_seq1	#NAME?	977	gi|357148030|ref|XP_003574597.1|PREDICTED: uncharacterized protein LOC100825738 [Brachypodium distachyon]	XP_003574597	3.42879e-90	85	291582	194	165
NGB_57123_c0_seq2	nuclear transcription factor y subunit c-2	962	gi|326498203|dbj|BAJ98529.1|predicted protein [Hordeum vulgare subsp. vulgare]	BAJ98529	5.654e-69	94	232646	140	132
NGB_57162_c0_seq2	rna pseudourine synthase 7-like	2044	gi|326508344|dbj|BAJ99439.1|predicted protein [Hordeum vulgare subsp. vulgare]	BAJ99439	0.0	95	741495	385	366
NGB_57173_c0_seq1	ubiquitin carboxyl-terminal hydrolase 14-like	2716	gi|357136072|ref|XP_003569630.1|PREDICTED: ubiquitin carboxyl-terminal hydrolase 14-like [Brachypodium distachyon]	XP_003569630	0.0	95	1415.59	788	751
NGB_57183_c1_seq2	ac transposase	1129	gi|242052983|ref|XP_002455637.1|hypothetical protein SORBIDRAFT_03g015311 [Sorghum bicolor] >gi|241927612|gb|EES00757.1| hypothetical protein SORBIDRAFT_03g015311 [Sorghum bicolor]	XP_002455637	2.35409e-25	75	130183	112	85
NGB_57184_c0_seq3	PREDICTED: uncharacterized protein LOC100839105	2069	gi|357140981|ref|XP_003572029.1|PREDICTED: uncharacterized protein LOC100839105 [Brachypodium distachyon]	XP_003572029	1.45472e-133	73	423705	388	284
NGB_57204_c1_seq1	inactive poly	972	gi|475597441|gb|EMT23623.1|hypothetical protein F775_03099 [Aegilops tauschii]	EMT23623	1.94427e-109	92	349747	184	170
NGB_57245_c0_seq1	60s ribosomal protein l5	659	gi|357156128|ref|XP_003577351.1|PREDICTED: 60S ribosomal protein L5-1-like [Brachypodium distachyon]	XP_003577351	3.14834e-46	98	178333	89	88
NGB_57253_c0_seq1	carbonyl reductase 3	1116	gi|357164913|ref|XP_003580209.1|PREDICTED: salutaridine reductase-like [Brachypodium distachyon]	XP_003580209	0.0	91	550821	309	283
NGB_57315_c0_seq1	upf0161 protein at3g09310-like	709	gi|242072097|ref|XP_002451325.1|hypothetical protein SORBIDRAFT_05g027840 [Sorghum bicolor] >gi|241937168|gb|EES10313.1| hypothetical protein SORBIDRAFT_05g027840 [Sorghum bicolor]	XP_002451325	3.24891e-58	81	204527	139	113
NGB_57327_c0_seq1	cathepsin b	1473	gi|262217337|gb|ACY38050.1|cathepsin B [Dactylis glomerata]	ACY38050	0.0	94	571237	319	303
NGB_57356_c0_seq1	14-3-3-like protein	505	gi|83271058|gb|ABC00201.1|14-3-3E [Hordeum vulgare subsp. vulgare] >gi|326494172|dbj|BAJ90355.1| predicted protein [Hordeum vulgare subsp. vulgare]	ABC00201	1.54533e-111	100	342428	168	168
NGB_57362_c0_seq1	polcalcin jun o 2	535	gi|357126768|ref|XP_003565059.1|PREDICTED: probable calcium-binding protein CML10-like [Brachypodium distachyon]	XP_003565059	6.00703e-25	93	118627	66	62
NGB_57369_c0_seq1	ras-related protein rabb1c-like	867	gi|149212752|gb|ABR22619.1|GTP-binding protein [Lolium temulentum]	ABR22619	1.50103e-113	99	350517	170	169
NGB_57371_c0_seq2	3-hydroxy-3-methylglutaryl-coenzyme a reductase 3-like	2257	gi|357159108|ref|XP_003578341.1|PREDICTED: 3-hydroxy-3-methylglutaryl-coenzyme A reductase 3-like [Brachypodium distachyon]	XP_003578341	0.0	95	910598	541	516
NGB_57398_c0_seq1	aquaporin pip2-7	887	gi|473890716|gb|EMS48648.1|putative aquaporin PIP2-7 [Triticum urartu]	EMS48648	8.22154e-49	94	188348	98	93
NGB_57399_c0_seq1	protein kinase g11a	1285	gi|326513104|dbj|BAK06792.1|predicted protein [Hordeum vulgare subsp. vulgare]	BAK06792	4.71516e-175	91	526554	333	304
NGB_57403_c0_seq1	ubiquitin-conjugating enzyme e2-17 kda	982	gi|474386422|gb|EMS65000.1|Ubiquitin-conjugating enzyme E2-17 kDa [Triticum urartu]	EMS65000	7.24191e-102	98	322398	158	156
NGB_57407_c0_seq1	cold acclimation protein wcor80	638	gi|1657847|gb|AAB18203.1|cold acclimation protein WCOR80 [Triticum aestivum]	AAB18203	0.00875103	77	566102	93	72
NGB_57474_c0_seq4	polyphenol oxidase	1807	gi|46946546|gb|AAT06523.1|polyphenol oxidase, partial [Triticum aestivum]	AAT06523	0.0	74	626706	535	396
NGB_57475_c0_seq1	hypothetical protein F775_26737	836	gi|475616030|gb|EMT29631.1|hypothetical protein F775_26737 [Aegilops tauschii]	EMT29631	1.69948e-65	77	226098	185	144
NGB_57481_c0_seq2	protein	650	gi|12656895|gb|AAC37511.2|pTACR7 [Triticum aestivum]	AAC37511	8.85199e-10	76	762554	93	71
NGB_57544_c0_seq3	o-acyltransferase wsd1-like	1648	gi|326495046|dbj|BAJ85619.1|predicted protein [Hordeum vulgare subsp. vulgare]	BAJ85619	0.0	82	667922	463	383
NGB_57587_c0_seq1	ycf68	7117	gi|358346026|ref|XP_003637074.1|Cell wall-associated hydrolase, partial [Medicago truncatula] >gi|355503009|gb|AES84212.1| Cell wall-associated hydrolase, partial [Medicago truncatula]	XP_003637074	0.0	65	409453	373	246
NGB_57599_c0_seq1	30s ribosomal protein chloroplastic	835	gi|474383545|gb|EMS64755.1|30S ribosomal protein S13, chloroplastic [Triticum urartu]	EMS64755	2.18395e-58	91	207608	141	129
NGB_57607_c0_seq1	3-beta-hydroxysteroid-delta -isomerase	1119	gi|357134504|ref|XP_003568857.1|PREDICTED: probable 3-beta-hydroxysteroid-Delta(8),Delta(7)-isomerase-like [Brachypodium distachyon]	XP_003568857	1.16612e-139	96	420624	216	209
NGB_57612_c0_seq1	annexin p35	989	gi|326528789|dbj|BAJ97416.1|predicted protein [Hordeum vulgare subsp. vulgare]	BAJ97416	0.0	95	524242	272	261
NGB_57644_c0_seq7	hypothetical protein SORBIDRAFT_05g020460	1387	gi|242068715|ref|XP_002449634.1|hypothetical protein SORBIDRAFT_05g020460 [Sorghum bicolor] >gi|241935477|gb|EES08622.1| hypothetical protein SORBIDRAFT_05g020460 [Sorghum bicolor]	XP_002449634	0.440376	74	585362	54	40
NGB_57645_c0_seq1	duf1692 endoplasmic reticulum vescicle transporter protein	729	gi|326490247|dbj|BAJ84787.1|predicted protein [Hordeum vulgare subsp. vulgare] >gi|326493774|dbj|BAJ85349.1| predicted protein [Hordeum vulgare subsp. vulgare]	BAJ84787	4.39232e-74	97	252677	125	122
NGB_57673_c0_seq1	secondary cell wall-related glycosyltransferase family 47	754	gi|75159221|sp|Q8S1X7.1|GT15_ORYSJRecName: Full=Probable glucuronosyltransferase Os01g0926700 >gi|20160728|dbj|BAB89670.1| P0482D04.17 [Oryza sativa Japonica Group] >gi|20805226|dbj|BAB92893.1| putative pectin-glucuronyltransferase [Oryza sativa Japonica Group] >gi|125528942|gb|EAY77056.1| hypothetical protein OsI_05014 [Oryza sativa Indica Group] >gi|125573178|gb|EAZ14693.1| hypothetical protein…	Q8S1X7	1.19065e-110	98	348977	173	170
NGB_57677_c0_seq1	calmodulin-binding expressed	1464	gi|410812183|dbj|BAM65843.1|calmodulin-binding protein [Triticum aestivum]	BAM65843	2.27738e-140	76	439499	346	266
NGB_57677_c0_seq3	calmodulin-binding expressed	1010	gi|474423567|gb|EMS67623.1|hypothetical protein TRIUR3_29820 [Triticum urartu]	EMS67623	2.97847e-123	82	394.43	267	221
NGB_57705_c0_seq1	sorcin-like isoform 1	847	gi|242042359|ref|XP_002468574.1|hypothetical protein SORBIDRAFT_01g048230 [Sorghum bicolor] >gi|241922428|gb|EER95572.1| hypothetical protein SORBIDRAFT_01g048230 [Sorghum bicolor]	XP_002468574	4.72029e-102	95	319316	169	162
NGB_57737_c0_seq1	protein	1400	gi|326522913|dbj|BAJ88502.1|predicted protein [Hordeum vulgare subsp. vulgare]	BAJ88502	3.49458e-155	96	465307	258	250
NGB_57766_c0_seq4	glucose repressible protein grg1	388	gi|322711027|gb|EFZ02601.1|hypothetical protein MAA_02183 [Metarhizium anisopliae ARSEF 23]	EFZ02601	6.00385e-24	85	110538	71	61
NGB_57806_c0_seq1	electron carrier electron transporter iron ion binding protein	1034	gi|357122795|ref|XP_003563100.1|PREDICTED: uncharacterized protein LOC100845974 [Brachypodium distachyon]	XP_003563100	9.05344e-78	81	260381	195	159
NGB_57817_c0_seq1	hypothetical protein F775_00309	1726	gi|475569212|gb|EMT15715.1|hypothetical protein F775_00309 [Aegilops tauschii]	EMT15715	3.96544e-111	62	362844	424	264
NGB_57841_c0_seq1	gdsl esterase lipase	1388	gi|47112747|gb|AAT11017.1|lipase 1 [Avena sativa]	AAT11017	0.0	85	540421	365	312
NGB_57901_c0_seq4	muscle actin	957	gi|381414109|gb|AFG29036.1|actin, partial [Merizodus soledadinus]	AFG29036	0.0	100	603208	287	287
NGB_57904_c1_seq2	polyadenylate-binding protein 2	1075	gi|357124786|ref|XP_003564078.1|PREDICTED: polyadenylate-binding protein 2-like [Brachypodium distachyon]	XP_003564078	8.98822e-76	99	256529	165	164
NGB_57904_c3_seq7	polyadenylate-binding protein 2	1093	gi|357124786|ref|XP_003564078.1|PREDICTED: polyadenylate-binding protein 2-like [Brachypodium distachyon]	XP_003564078	3.85672e-76	99	257684	165	164
NGB_57924_c0_seq1	ribosome biogenesis protein bms1 homolog	1948	gi|357112362|ref|XP_003557978.1|PREDICTED: ribosome biogenesis protein BMS1 homolog [Brachypodium distachyon]	XP_003557978	0.0	93	869766	511	476
NGB_57928_c0_seq1	iron-sulfur cluster-binding protein	1989	gi|326494078|dbj|BAJ85501.1|predicted protein [Hordeum vulgare subsp. vulgare] >gi|326495628|dbj|BAJ85910.1| predicted protein [Hordeum vulgare subsp. vulgare] >gi|326522616|dbj|BAK07770.1| predicted protein [Hordeum vulgare subsp. vulgare]	BAJ85501	0.0	87	825083	531	465
NGB_57937_c0_seq1	hypothetical protein F775_06535	567	gi|475524815|gb|EMT07068.1|hypothetical protein F775_06535 [Aegilops tauschii]	EMT07068	5.22696e-35	84	141739	86	73
NGB_57960_c0_seq3	protein	1142	gi|51468996|emb|CAH17998.1|RAB1-like [Poa pratensis]	CAH17998	6.13873e-140	99	421009	203	202
NGB_58008_c0_seq1	terpene synthase 2	472	gi|473957658|gb|EMS50987.1|(3S,6E)-nerolidol synthase 1, chloroplastic [Triticum urartu]	EMS50987	7.07208e-34	79	147517	111	88
NGB_58026_c0_seq2	polyprotein from transposon tnt	2294	gi|326526969|dbj|BAK00873.1|predicted protein [Hordeum vulgare subsp. vulgare]	BAK00873	0.0	82	902894	628	516
NGB_58051_c0_seq2	60s ribosomal protein l13-2	1005	gi|357144871|ref|XP_003573442.1|PREDICTED: 60S ribosomal protein L13-2-like isoform 1 [Brachypodium distachyon] >gi|357144874|ref|XP_003573443.1| PREDICTED: 60S ribosomal protein L13-2-like isoform 2 [Brachypodium distachyon]	XP_003573442	1.87553e-108	97	339347	196	191
NGB_58067_c0_seq1	protein kinase domain containing expressed	1294	gi|357155838|ref|XP_003577255.1|PREDICTED: uncharacterized protein LOC100829235 [Brachypodium distachyon]	XP_003577255	6.19443e-48	71	185652	181	130
NGB_58088_c0_seq5	dihydrofolate reductase-like	1164	gi|357167709|ref|XP_003581295.1|PREDICTED: UPF0483 protein CG5412-like [Brachypodium distachyon]	XP_003581295	2.28097e-119	90	370548	229	207
NGB_58088_c2_seq1	dihydrofolate reductase-like	1163	gi|357167709|ref|XP_003581295.1|PREDICTED: UPF0483 protein CG5412-like [Brachypodium distachyon]	XP_003581295	1.83045e-119	90	370933	229	207
NGB_58090_c0_seq1	coat protein	1216	gi|169803205|ref|YP_001718503.1|coat protein [Lolium latent virus] >gi|322518458|sp|B1PS80.1|CAPSD_LOLV RecName: Full=Capsid protein; Short=CP; AltName: Full=Coat protein >gi|169313607|gb|ACA53378.1| coat protein [Lolium latent virus]	YP_001718503	4.3674e-162	96	479174	243	235
NGB_58104_c0_seq2	#NAME?	647	gi|326522670|dbj|BAJ88381.1|predicted protein [Hordeum vulgare subsp. vulgare]	BAJ88381	6.07898e-80	98	266544	150	148
NGB_58130_c0_seq7	mar-binding expressed	1623	gi|14018074|gb|AAK52137.1|AC084380_10putative disease resistance protein [Oryza sativa Japonica Group] >gi|108708666|gb|ABF96461.1| Leucine Rich Repeat family protein, expressed [Oryza sativa Japonica Group]	AAK52137	1.33533e-43	67	191815	194	131
NGB_58130_c0_seq8	mar-binding expressed	1532	gi|42408378|dbj|BAD09529.1|hypothetical protein [Oryza sativa Japonica Group] >gi|125601944|gb|EAZ41269.1| hypothetical protein OsJ_25777 [Oryza sativa Japonica Group]	BAD09529	1.60463e-52	53	205297	329	177
NGB_58132_c0_seq3	oxygen-independent coproporphyrinogen-iii oxidase-like protein sll1917-like	1623	gi|357160306|ref|XP_003578723.1|PREDICTED: oxygen-independent coproporphyrinogen-III oxidase-like protein sll1917-like [Brachypodium distachyon]	XP_003578723	0.0	90	764607	470	427
NGB_58135_c0_seq1	serine threonine protein phosphatase 2a 55 kda regulatory subunit b beta isoform	2294	gi|475608161|gb|EMT26943.1|Serine/threonine protein phosphatase 2A 55 kDa regulatory subunit B beta isoform [Aegilops tauschii]	EMT26943	0.0	93	896.73	524	490
NGB_58173_c0_seq1	triple gene block protein 1	708	gi|169803202|ref|YP_001718500.1|triple gene block protein 1 [Lolium latent virus] >gi|310947301|sp|B1PS77.1|TGB1_LOLV RecName: Full=Movement and silencing protein TGBp1; AltName: Full=25 kDa protein; AltName: Full=Silencing suppressor P25; AltName: Full=Triple gene block 1 protein; Short=TGBp1 >gi|169313604|gb|ACA53375.1| triple gene block protein 1 [Lolium latent virus]	YP_001718500	5.64302e-130	95	392119	202	193
NGB_58213_c0_seq1	tropinone reductase 1	1197	gi|326489591|dbj|BAK01776.1|predicted protein [Hordeum vulgare subsp. vulgare]	BAK01776	4.99502e-135	91	411379	253	232
NGB_58220_c0_seq1	hypothetical protein F775_30998	581	gi|475504014|gb|EMT04598.1|hypothetical protein F775_30998 [Aegilops tauschii]	EMT04598	2.22602e-81	85	268.47	185	159
NGB_58222_c1_seq1	squalene synthase	1717	gi|326511393|dbj|BAJ87710.1|predicted protein [Hordeum vulgare subsp. vulgare] >gi|326532364|dbj|BAK05111.1| predicted protein [Hordeum vulgare subsp. vulgare]	BAJ87710	0.0	92	697582	382	352
NGB_58235_c0_seq1	monosaccharide-sensing protein 2	1057	gi|326534364|dbj|BAJ89532.1|predicted protein [Hordeum vulgare subsp. vulgare]	BAJ89532	0.0	94	655.21	357	339
NGB_58238_c0_seq1	splicing factor 3b subunit 5	931	gi|326493974|dbj|BAJ85449.1|predicted protein [Hordeum vulgare subsp. vulgare]	BAJ85449	1.01899e-49	100	183726	87	87
NGB_58239_c0_seq2	prolyl-trna synthetase	1868	gi|326499774|dbj|BAJ86198.1|predicted protein [Hordeum vulgare subsp. vulgare]	BAJ86198	0.0	94	983015	518	492
NGB_58264_c0_seq1	coat protein	1217	gi|169803205|ref|YP_001718503.1|coat protein [Lolium latent virus] >gi|322518458|sp|B1PS80.1|CAPSD_LOLV RecName: Full=Capsid protein; Short=CP; AltName: Full=Coat protein >gi|169313607|gb|ACA53378.1| coat protein [Lolium latent virus]	YP_001718503	1.43411e-160	96	478019	243	234
NGB_58301_c0_seq1	atp synthase protein i	1696	gi|326499940|dbj|BAJ90805.1|predicted protein [Hordeum vulgare subsp. vulgare] >gi|326506268|dbj|BAJ86452.1| predicted protein [Hordeum vulgare subsp. vulgare]	BAJ90805	9.58451e-167	93	502671	332	311
NGB_58336_c0_seq2	2-oxoisovalerate dehydrogenase subunit mitochondrial-like	1013	gi|326494310|dbj|BAJ90424.1|predicted protein [Hordeum vulgare subsp. vulgare]	BAJ90424	2.0137e-158	98	470315	233	230
NGB_58354_c0_seq1	oxygen evolving enhancer protein 3	994	gi|326503564|dbj|BAJ86288.1|predicted protein [Hordeum vulgare subsp. vulgare]	BAJ86288	9.08031e-79	93	263462	217	202
NGB_58362_c0_seq1	by genscan and genefinder	781	gi|473776066|gb|EMS45944.1|hypothetical protein TRIUR3_01625 [Triticum urartu]	EMS45944	5.99232e-35	81	146362	132	108
NGB_58396_c0_seq1	tpa: beta-amylase	838	gi|326517326|dbj|BAK00030.1|predicted protein [Hordeum vulgare subsp. vulgare]	BAK00030	2.3612e-100	94	327.02	177	167
NGB_58415_c0_seq1	abc transporter b family member 11	1333	gi|357130778|ref|XP_003567023.1|PREDICTED: ABC transporter B family member 11-like [Brachypodium distachyon]	XP_003567023	0.0	92	655.21	379	351
NGB_58416_c0_seq3	protein	3984	gi|357156571|ref|XP_003577502.1|PREDICTED: respiratory burst oxidase homolog protein C-like isoform 1 [Brachypodium distachyon]	XP_003577502	0.0	95	1613.2	880	836
NGB_58419_c1_seq1	receptor-like protein kinase feronia	2496	gi|357134183|ref|XP_003568697.1|PREDICTED: receptor-like protein kinase FERONIA-like [Brachypodium distachyon]	XP_003568697	0.0	87	1083.55	684	597
NGB_58442_c0_seq1	cold acclimation protein wcor80	629	gi|1657847|gb|AAB18203.1|cold acclimation protein WCOR80 [Triticum aestivum]	AAB18203	0.00834214	77	566102	93	72
NGB_58482_c0_seq1	psbp domain-containing protein chloroplastic-like	1236	gi|357161753|ref|XP_003579193.1|PREDICTED: psbP domain-containing protein 1, chloroplastic-like [Brachypodium distachyon]	XP_003579193	7.30161e-113	83	355525	266	222
NGB_58501_c0_seq1	snrk1-interacting protein 1	751	gi|357126163|ref|XP_003564758.1|PREDICTED: uncharacterized protein LOC100842020 [Brachypodium distachyon]	XP_003564758	8.47131e-83	95	269626	143	136
NGB_58517_c0_seq1	26s protease regulatory subunit 7	1634	gi|115466876|ref|NP_001057037.1|Os06g0192600 [Oryza sativa Japonica Group] >gi|226497700|ref|NP_001141915.1| uncharacterized protein LOC100274064 [Zea mays] >gi|226499298|ref|NP_001140694.1| uncharacterized protein LOC100272769 [Zea mays] >gi|242066762|ref|XP_002454670.1| hypothetical protein SORBIDRAFT_04g035230 [Sorghum bicolor] >gi|28558165|sp|Q9FXT9.1|PRS7_ORYSJ RecName: Full=26S protease reg…	NP_001057037	0.0	98	788489	424	419
NGB_58543_c0_seq1	rrna intron-encoded homing endonuclease	4836	gi|253761550|ref|XP_002489152.1|hypothetical protein SORBIDRAFT_0016s002240 [Sorghum bicolor] >gi|241947187|gb|EES20332.1| hypothetical protein SORBIDRAFT_0016s002240 [Sorghum bicolor]	XP_002489152	1.37072e-106	94	362459	220	208
NGB_58566_c0_seq3	tetrachloro-p-hydroquinone reductive dehalogenase	1380	gi|317452860|emb|CAZ68077.1|tetrachlorohydroquinone dehalogenase [Oryza sativa Indica Group]	CAZ68077	2.55136e-126	91	350517	196	180
NGB_58566_c1_seq4	tetrachloro-p-hydroquinone reductive dehalogenase	1228	gi|326496971|dbj|BAJ98512.1|predicted protein [Hordeum vulgare subsp. vulgare] >gi|326528481|dbj|BAJ93422.1| predicted protein [Hordeum vulgare subsp. vulgare]	BAJ98512	0.0	95	516924	265	254
NGB_58630_c0_seq3	duf246 domain-containing protein at1g04910-like	1427	gi|357148543|ref|XP_003574806.1|PREDICTED: DUF246 domain-containing protein At1g04910-like [Brachypodium distachyon]	XP_003574806	0.0	95	722.62	381	365
NGB_58638_c0_seq1	outer plastidial membrane protein porin	1214	gi|473841839|gb|EMS47295.1|Outer plastidial membrane protein porin [Triticum urartu]	EMS47295	7.02375e-163	94	483026	272	257
NGB_58642_c0_seq1	myb-like transcription factor	616	gi|475562236|gb|EMT13974.1|Myb-like protein J [Aegilops tauschii]	EMT13974	3.96962e-64	84	219935	154	130
NGB_58659_c0_seq1	macrophage migration inhibitory factor	736	gi|326511801|dbj|BAJ92045.1|predicted protein [Hordeum vulgare subsp. vulgare]	BAJ92045	3.06788e-68	99	229565	115	114
NGB_58696_c0_seq4	PREDICTED: uncharacterized protein LOC100830832	3653	gi|357140675|ref|XP_003571889.1|PREDICTED: uncharacterized protein LOC100830832 [Brachypodium distachyon]	XP_003571889	2.35514e-05	52	708626	161	84
NGB_58728_c0_seq2	myb-like transcription factor divaricata	972	gi|357133675|ref|XP_003568449.1|PREDICTED: uncharacterized protein LOC100833882 [Brachypodium distachyon]	XP_003568449	5.4342e-16	96	966709	79	76
NGB_58735_c0_seq1	wd repeat-containing protein 55-like	1535	gi|357132846|ref|XP_003568039.1|PREDICTED: WD repeat-containing protein 55 homolog [Brachypodium distachyon]	XP_003568039	0.0	91	548895	322	294
NGB_58740_c0_seq1	basic region leucine zipper protein	1296	gi|165974314|dbj|BAF99133.1|basic region/leucine zipper protein [Triticum aestivum]	BAF99133	5.30875e-51	93	192586	138	129
NGB_58764_c0_seq2	expressed protein	998	gi|77552354|gb|ABA95151.1|expressed protein [Oryza sativa Japonica Group] >gi|125577994|gb|EAZ19216.1| hypothetical protein OsJ_34755 [Oryza sativa Japonica Group]	ABA95151	7.11267e-08	57	750998	105	60
NGB_58785_c0_seq8	predicted protein	2094	gi|326499526|dbj|BAJ86074.1|predicted protein [Hordeum vulgare subsp. vulgare]	BAJ86074	0.0	64	591267	647	417
NGB_58786_c0_seq1	rna binding	1243	gi|357126570|ref|XP_003564960.1|PREDICTED: uncharacterized protein LOC100826428 [Brachypodium distachyon]	XP_003564960	1.07567e-138	94	421009	240	226
NGB_58831_c0_seq1	v-type proton atpase subunit b2	697	gi|413943835|gb|AFW76484.1|putative ATPase, V1 complex, subunit B protein [Zea mays] >gi|413954342|gb|AFW86991.1| putative ATPase, V1 complex, subunit B protein [Zea mays]	AFW76484	4.72514e-80	99	261922	128	127
NGB_58851_c1_seq2	protein tify 9-like	846	gi|357163188|ref|XP_003579652.1|PREDICTED: protein TIFY 9-like [Brachypodium distachyon]	XP_003579652	6.4672e-54	75	193741	171	129
NGB_58851_c1_seq3	protein tify 9	1607	gi|474419380|gb|EMS67432.1|hypothetical protein TRIUR3_32334 [Triticum urartu]	EMS67432	8.79403e-44	82	175637	145	120
NGB_58851_c1_seq4	protein tify 9-like	566	gi|357163188|ref|XP_003579652.1|PREDICTED: protein TIFY 9-like [Brachypodium distachyon]	XP_003579652	2.4705e-32	85	134806	83	71
NGB_58856_c0_seq1	udp-glucuronic acid decarboxylase 1-like	1087	gi|357125775|ref|XP_003564565.1|PREDICTED: UDP-glucuronic acid decarboxylase 1-like [Brachypodium distachyon]	XP_003564565	0.0	99	531561	256	255
NGB_58875_c0_seq2	40s ribosomal protein s27a	880	gi|357134520|ref|XP_003568865.1|PREDICTED: ubiquitin-40S ribosomal protein S27a-like isoform 1 [Brachypodium distachyon] >gi|357134522|ref|XP_003568866.1| PREDICTED: ubiquitin-40S ribosomal protein S27a-like isoform 2 [Brachypodium distachyon] >gi|357134524|ref|XP_003568867.1| PREDICTED: ubiquitin-40S ribosomal protein S27a-like isoform 3 [Brachypodium distachyon] >gi|357134526|ref|XP_003568868.1…	XP_003568865	1.42748e-68	100	233802	154	154
NGB_58876_c0_seq13	serine threonine-protein kinase afc1	1418	gi|357160121|ref|XP_003578664.1|PREDICTED: serine/threonine-protein kinase AFC2-like [Brachypodium distachyon]	XP_003578664	0.0	95	642499	333	319
NGB_58895_c0_seq2	glutathione s-transferase	1047	gi|357160487|ref|XP_003578781.1|PREDICTED: glutathione S-transferase-like [Brachypodium distachyon]	XP_003578781	5.07444e-132	94	399823	214	202
NGB_58902_c0_seq1	xyloglucan 6-xylosyltransferase	1371	gi|326530089|dbj|BAK08324.1|predicted protein [Hordeum vulgare subsp. vulgare]	BAK08324	0.0	87	693.73	421	367
NGB_58925_c0_seq1	mip18 family protein at1g68310-like	1072	gi|326508300|dbj|BAJ99417.1|predicted protein [Hordeum vulgare subsp. vulgare] >gi|326510339|dbj|BAJ87386.1| predicted protein [Hordeum vulgare subsp. vulgare]	BAJ99417	2.45542e-91	81	296.59	211	172
NGB_58936_c0_seq2	PREDICTED: uncharacterized protein LOC100832349	2016	gi|357142607|ref|XP_003572630.1|PREDICTED: uncharacterized protein LOC100832349 [Brachypodium distachyon] >gi|357142612|ref|XP_003572632.1| PREDICTED: uncharacterized protein LOC100833288 [Brachypodium distachyon]	XP_003572630	5.54063e-73	54	266929	459	248
NGB_58939_c0_seq1	tpa_inf: cathepsin b	1126	gi|52630925|gb|AAU84926.1|putative cathepsin B-N [Toxoptera citricida]	AAU84926	0.0	94	583948	340	321
NGB_58939_c0_seq3	cathepsin b-n1	1133	gi|300835056|gb|ADK37857.1|putative cathepsin precursor [Sitobion avenae]	ADK37857	0.0	91	576.63	340	311
NGB_58983_c0_seq1	60s ribosomal protein l44	671	gi|357122610|ref|XP_003563008.1|PREDICTED: 60S ribosomal protein L36a-like isoform 1 [Brachypodium distachyon] >gi|357122950|ref|XP_003563176.1| PREDICTED: 60S ribosomal protein L36a-like [Brachypodium distachyon] >gi|326493730|dbj|BAJ85326.1| predicted protein [Hordeum vulgare subsp. vulgare] >gi|326504668|dbj|BAK06625.1| predicted protein [Hordeum vulgare subsp. vulgare] >gi|473793750|gb|EMS463…	XP_003563008	3.75515e-54	99	192586	105	104
NGB_59010_c0_seq1	glutathione s-transferase	1041	gi|357160487|ref|XP_003578781.1|PREDICTED: glutathione S-transferase-like [Brachypodium distachyon]	XP_003578781	6.75662e-132	94	399438	214	202
NGB_59013_c0_seq1	glutathione s-transferase	1184	gi|357114166|ref|XP_003558871.1|PREDICTED: glutathione S-transferase F11-like [Brachypodium distachyon]	XP_003558871	1.00265e-140	96	424476	218	211
NGB_59026_c1_seq1	serine-threonine kinase receptor-associated	1687	gi|475539731|gb|EMT09457.1|hypothetical protein F775_27621 [Aegilops tauschii]	EMT09457	0.0	94	642114	340	322
NGB_59082_c0_seq2	eh domain-containing protein 1-like	913	gi|475443241|gb|EMT01492.1|EH domain-containing protein 1 [Aegilops tauschii]	EMT01492	3.38611e-136	98	421394	214	210
NGB_59089_c0_seq1	uncharacterized loc101208051	1339	gi|326495972|dbj|BAJ90608.1|predicted protein [Hordeum vulgare subsp. vulgare] >gi|326510219|dbj|BAJ87326.1| predicted protein [Hordeum vulgare subsp. vulgare] >gi|326532716|dbj|BAJ89203.1| predicted protein [Hordeum vulgare subsp. vulgare] >gi|326533090|dbj|BAJ93517.1| predicted protein [Hordeum vulgare subsp. vulgare]	BAJ90608	1.10133e-73	68	256914	270	186
NGB_59107_c0_seq1	prolyl 4-hydroxylase subunit alpha-2-like	1131	gi|357146834|ref|XP_003574128.1|PREDICTED: prolyl 4-hydroxylase subunit alpha-2-like [Brachypodium distachyon]	XP_003574128	9.87172e-153	95	457218	236	225
NGB_59108_c0_seq2	protein notum homolog	1611	gi|474311400|gb|EMS61917.1|hypothetical protein TRIUR3_01659 [Triticum urartu]	EMS61917	0.0	89	656751	379	339
NGB_59111_c1_seq2	methyltransferase-like protein 1-like	2875	gi|326504434|dbj|BAJ91049.1|predicted protein [Hordeum vulgare subsp. vulgare] >gi|326509941|dbj|BAJ87186.1| predicted protein [Hordeum vulgare subsp. vulgare]	BAJ91049	0.0	80	1083.55	819	660
NGB_59111_c1_seq4	methyltransferase-like protein 1-like	2851	gi|326504434|dbj|BAJ91049.1|predicted protein [Hordeum vulgare subsp. vulgare] >gi|326509941|dbj|BAJ87186.1| predicted protein [Hordeum vulgare subsp. vulgare]	BAJ91049	0.0	80	1084.71	819	660
NGB_59112_c0_seq1	beta-amylase chloroplastic-like	2057	gi|326492732|dbj|BAJ90222.1|predicted protein [Hordeum vulgare subsp. vulgare]	BAJ90222	0.0	92	847425	533	491
NGB_59168_c0_seq1	embryogenesis transmembrane	2795	gi|475544264|gb|EMT10291.1|hypothetical protein F775_25402 [Aegilops tauschii]	EMT10291	0.0	78	1020.38	870	687
NGB_59178_c0_seq2	lipid-transfer protein dir1	615	gi|475417773|gb|EMT01021.1|hypothetical protein F775_16953 [Aegilops tauschii]	EMT01021	2.3144e-42	90	159073	104	94
NGB_59190_c0_seq1	nadph--cytochrome p450 reductase	1099	gi|40253494|dbj|BAD05443.1|putative cytochrome P450 reductase [Oryza sativa Japonica Group] >gi|40253697|dbj|BAD05639.1| putative cytochrome P450 reductase [Oryza sativa Japonica Group]	BAD05443	8.58488e-165	93	497278	264	248
NGB_59217_c0_seq1	protein	1096	gi|326523761|dbj|BAJ93051.1|predicted protein [Hordeum vulgare subsp. vulgare]	BAJ93051	1.69115e-142	89	430254	293	262
NGB_59235_c1_seq1	predicted protein	999	gi|326510079|dbj|BAJ87256.1|predicted protein [Hordeum vulgare subsp. vulgare]	BAJ87256	1.07609e-140	94	422.55	235	221
NGB_59242_c0_seq2	protein takeout-like	1126	gi|193636635|ref|XP_001950829.1|PREDICTED: protein takeout-like [Acyrthosiphon pisum]	XP_001950829	6.64429e-137	96	415231	255	246
NGB_59252_c0_seq3	acid phosphatase 1	2265	gi|473808029|gb|EMS46717.1|Acid phosphatase 1 [Triticum urartu]	EMS46717	4.7543e-31	97	139813	72	70
NGB_59252_c0_seq5	predicted protein	741	gi|326513448|dbj|BAK06964.1|predicted protein [Hordeum vulgare subsp. vulgare]	BAK06964	1.44017e-20	63	110923	158	101
NGB_59256_c0_seq1	hydrogen-transporting atp rotational mechanism	806	gi|326495824|dbj|BAJ90534.1|predicted protein [Hordeum vulgare subsp. vulgare]	BAJ90534	6.67548e-68	92	229.95	125	115
NGB_59273_c0_seq1	uncharacterized loc101208051	1346	gi|326495972|dbj|BAJ90608.1|predicted protein [Hordeum vulgare subsp. vulgare] >gi|326510219|dbj|BAJ87326.1| predicted protein [Hordeum vulgare subsp. vulgare] >gi|326532716|dbj|BAJ89203.1| predicted protein [Hordeum vulgare subsp. vulgare] >gi|326533090|dbj|BAJ93517.1| predicted protein [Hordeum vulgare subsp. vulgare]	BAJ90608	7.20382e-74	68	257684	270	186
NGB_59291_c0_seq2	universal stress protein family protein	692	gi|125572828|gb|EAZ14343.1|hypothetical protein OsJ_04265 [Oryza sativa Japonica Group]	EAZ14343	2.98358e-59	99	210.69	108	107
NGB_59305_c0_seq2	PREDICTED: uncharacterized protein LOC100829298	928	gi|357136567|ref|XP_003569875.1|PREDICTED: uncharacterized protein LOC100829298 [Brachypodium distachyon]	XP_003569875	1.55327e-100	94	317.39	190	180
NGB_59346_c0_seq4	mov34 mpn pad-1 family protein	1898	gi|357132075|ref|XP_003567658.1|PREDICTED: AMSH-like ubiquitin thiolesterase 3-like [Brachypodium distachyon]	XP_003567658	0.0	94	954125	516	488
NGB_59346_c0_seq5	mov34 mpn pad-1 family protein	872	gi|472901815|gb|EMS35696.1|hypothetical protein TRIUR3_27793 [Triticum urartu]	EMS35696	1.62845e-89	97	288115	147	144
NGB_59387_c0_seq1	30s ribosomal protein s5	1940	gi|326490712|dbj|BAJ90023.1|predicted protein [Hordeum vulgare subsp. vulgare]	BAJ90023	0.0	93	721.85	474	441
NGB_59415_c0_seq1	hypothetical protein F775_30998	588	gi|475504014|gb|EMT04598.1|hypothetical protein F775_30998 [Aegilops tauschii]	EMT04598	5.61339e-83	86	272707	187	161
NGB_59519_c0_seq1	hypothetical protein F775_31992	1173	gi|475572253|gb|EMT16460.1|hypothetical protein F775_31992 [Aegilops tauschii]	EMT16460	0.0	96	563918	291	280
NGB_59540_c1_seq3	bzip transcription factor	804	gi|326505856|dbj|BAJ91167.1|predicted protein [Hordeum vulgare subsp. vulgare]	BAJ91167	1.86731e-24	78	117857	96	75
NGB_59541_c0_seq1	pyridoxine pyridoxamine 5 -phosphate oxidase 2-like	1084	gi|326501530|dbj|BAK02554.1|predicted protein [Hordeum vulgare subsp. vulgare] >gi|326505156|dbj|BAK02965.1| predicted protein [Hordeum vulgare subsp. vulgare]	BAK02554	3.11069e-107	90	337035	192	173
NGB_59563_c0_seq1	condensin-2 complex subunit h2-like	2482	gi|357116768|ref|XP_003560150.1|PREDICTED: uncharacterized protein LOC100834147 [Brachypodium distachyon]	XP_003560150	0.0	80	861292	678	546
NGB_59595_c0_seq1	protein	1097	gi|357145388|ref|XP_003573626.1|PREDICTED: uncharacterized protein LOC100834027 [Brachypodium distachyon]	XP_003573626	4.53364e-157	95	468003	274	263
NGB_59595_c0_seq3	protein	1174	gi|357145388|ref|XP_003573626.1|PREDICTED: uncharacterized protein LOC100834027 [Brachypodium distachyon]	XP_003573626	8.953e-116	96	352443	191	184
NGB_59610_c1_seq3	peroxiredoxin-like protein	1066	gi|326488016|dbj|BAJ89847.1|predicted protein [Hordeum vulgare subsp. vulgare] >gi|326509253|dbj|BAJ91543.1| predicted protein [Hordeum vulgare subsp. vulgare]	BAJ89847	4.19789e-94	95	303908	213	203
NGB_59612_c0_seq2	protein sym-1-like	1087	gi|475603688|gb|EMT25499.1|Protein Mpv17 [Aegilops tauschii]	EMT25499	3.72995e-98	93	315849	201	188
NGB_59646_c0_seq4	growth regulator like protein	993	gi|242070891|ref|XP_002450722.1|hypothetical protein SORBIDRAFT_05g015590 [Sorghum bicolor] >gi|241936565|gb|EES09710.1| hypothetical protein SORBIDRAFT_05g015590 [Sorghum bicolor]	XP_002450722	6.01585e-162	92	486878	266	247
NGB_59670_c0_seq1	eukaryotic translation initiation factor 6	1005	gi|357131442|ref|XP_003567346.1|PREDICTED: eukaryotic translation initiation factor 6-2-like isoform 2 [Brachypodium distachyon]	XP_003567346	6.10947e-148	96	441039	243	234
NGB_59671_c0_seq1	caleosin-related protein	980	gi|357113356|ref|XP_003558469.1|PREDICTED: uncharacterized protein LOC100825343 [Brachypodium distachyon]	XP_003558469	1.09483e-138	87	418313	255	222
NGB_59689_c0_seq2	predicted protein	922	gi|326495454|dbj|BAJ85823.1|predicted protein [Hordeum vulgare subsp. vulgare]	BAJ85823	4.52692e-61	89	215312	128	115
NGB_59694_c0_seq1	ap-2 complex subunit mu-like	1967	gi|475592319|gb|EMT22034.1|AP-2 complex subunit mu [Aegilops tauschii]	EMT22034	0.0	95	909057	504	482
NGB_59727_c0_seq1	lipoxygenase	527	gi|34922538|sp|Q8GSM2.1|LOX23_HORVURecName: Full=Lipoxygenase 2.3, chloroplastic; AltName: Full=LOX2:Hv:3; Flags: Precursor >gi|25809278|emb|CAD45187.1| lipoxygenase 2 [Hordeum vulgare subsp. vulgare]	Q8GSM2	4.33464e-78	83	273478	180	150
NGB_59754_c0_seq1	poly polymerase catalytic domain containing expressed	2870	gi|473891119|gb|EMS48695.1|hypothetical protein TRIUR3_22494 [Triticum urartu]	EMS48695	7.2075e-172	84	536569	370	314
NGB_59762_c0_seq1	hypothetical protein F775_14718	843	gi|475608894|gb|EMT27188.1|hypothetical protein F775_14718 [Aegilops tauschii]	EMT27188	3.92771e-19	92	103605	57	53
NGB_59762_c0_seq3	predicted protein	869	gi|326496623|dbj|BAJ98338.1|predicted protein [Hordeum vulgare subsp. vulgare]	BAJ98338	2.0493e-21	92	106686	94	87
NGB_59836_c0_seq1	protein	998	gi|326493256|dbj|BAJ85089.1|predicted protein [Hordeum vulgare subsp. vulgare] >gi|326505398|dbj|BAJ95370.1| predicted protein [Hordeum vulgare subsp. vulgare]	BAJ85089	2.95671e-121	88	373629	261	232
NGB_59840_c1_seq1	ap2 erebp transcription factor superfamily protein	1379	gi|326507492|dbj|BAK03139.1|predicted protein [Hordeum vulgare subsp. vulgare]	BAK03139	3.07817e-159	79	481485	392	312
NGB_59847_c0_seq1	PREDICTED: uncharacterized protein LOC100821501	1566	gi|357135484|ref|XP_003569339.1|PREDICTED: uncharacterized protein LOC100821501 [Brachypodium distachyon]	XP_003569339	0.0	94	657522	350	331
NGB_59849_c0_seq1	predicted protein	990	gi|326495454|dbj|BAJ85823.1|predicted protein [Hordeum vulgare subsp. vulgare]	BAJ85823	8.95526e-61	89	215312	128	115
NGB_59856_c0_seq2	ef-hand ca2+-binding protein ccd1	698	gi|357123476|ref|XP_003563436.1|PREDICTED: calcium-binding protein PBP1-like [Brachypodium distachyon]	XP_003563436	9.12854e-46	95	172.17	107	102
NGB_59859_c0_seq2	mov34 mpn pad-1 family protein	1904	gi|357132075|ref|XP_003567658.1|PREDICTED: AMSH-like ubiquitin thiolesterase 3-like [Brachypodium distachyon]	XP_003567658	0.0	94	952584	516	488
NGB_59867_c0_seq1	pfkb-like carbohydrate kinase family protein	1419	gi|326528479|dbj|BAJ93421.1|predicted protein [Hordeum vulgare subsp. vulgare]	BAJ93421	0.0	95	668307	382	363
NGB_59868_c1_seq1	glutaredoxin family protein	532	gi|326512322|dbj|BAJ99516.1|predicted protein [Hordeum vulgare subsp. vulgare] >gi|326528007|dbj|BAJ89055.1| predicted protein [Hordeum vulgare subsp. vulgare]	BAJ99516	2.72352e-28	93	127487	66	62
NGB_59869_c1_seq1	peroxidase 1 precursor	1317	gi|357131128|ref|XP_003567193.1|PREDICTED: peroxidase 56-like [Brachypodium distachyon]	XP_003567193	1.60465e-155	90	468003	264	239
NGB_59872_c0_seq1	sac3 ganp family protein	3753	gi|326531062|dbj|BAK04882.1|predicted protein [Hordeum vulgare subsp. vulgare]	BAK04882	0.0	91	788104	506	463
NGB_59884_c0_seq1	gtp-binding protein sar1a-like	957	gi|475588368|gb|EMT20832.1|GTP-binding protein SAR1A [Aegilops tauschii]	EMT20832	5.12411e-106	96	335495	211	204
NGB_59898_c0_seq1	ankyrin repeat domain-containing protein 2	899	gi|474040038|gb|EMS53267.1|Ankyrin repeat domain-containing protein 2 [Triticum urartu]	EMS53267	7.59473e-128	90	392119	240	217
NGB_59902_c0_seq1	eukaryotic peptide chain release factor subunit 1-1	1284	gi|357133934|ref|XP_003568576.1|PREDICTED: eukaryotic peptide chain release factor subunit 1-2-like isoform 1 [Brachypodium distachyon] >gi|357133936|ref|XP_003568577.1| PREDICTED: eukaryotic peptide chain release factor subunit 1-2-like isoform 2 [Brachypodium distachyon]	XP_003568576	0.0	97	702.59	358	350
NGB_59945_c0_seq1	zinc finger hit domain-containing protein 3-like	979	gi|474060461|gb|EMS53970.1|hypothetical protein TRIUR3_30599 [Triticum urartu]	EMS53970	4.54298e-81	83	267.7	176	147
NGB_59978_c0_seq3	long cell-linked locus protein	996	gi|357119976|ref|XP_003561708.1|PREDICTED: uncharacterized protein LOC100830077 [Brachypodium distachyon]	XP_003561708	7.27388e-46	73	178333	157	115
NGB_59978_c0_seq4	long cell-linked locus protein	1014	gi|357119976|ref|XP_003561708.1|PREDICTED: uncharacterized protein LOC100830077 [Brachypodium distachyon]	XP_003561708	1.97036e-46	73	179874	158	116
NGB_59988_c0_seq2	ribonuclease j-like	3005	gi|475554909|gb|EMT12329.1|Ribonuclease J [Aegilops tauschii]	EMT12329	0.0	91	1486.47	845	774
NGB_60040_c0_seq2	tpa: dead-box atp-dependent rna helicase family protein	2428	gi|357135550|ref|XP_003569372.1|PREDICTED: DEAD-box ATP-dependent RNA helicase 25-like [Brachypodium distachyon]	XP_003569372	0.0	93	1031.94	589	552
NGB_60040_c0_seq3	tpa: dead-box atp-dependent rna helicase family protein	2419	gi|357135550|ref|XP_003569372.1|PREDICTED: DEAD-box ATP-dependent RNA helicase 25-like [Brachypodium distachyon]	XP_003569372	0.0	93	1031.17	589	552
NGB_60053_c0_seq1	nhl repeat-containing protein 2-like	2014	gi|242041147|ref|XP_002467968.1|hypothetical protein SORBIDRAFT_01g037270 [Sorghum bicolor] >gi|241921822|gb|EER94966.1| hypothetical protein SORBIDRAFT_01g037270 [Sorghum bicolor]	XP_002467968	2.21925e-143	88	455677	265	235
NGB_60053_c0_seq2	nhl repeat-containing protein 2-like	2541	gi|222624800|gb|EEE58932.1|hypothetical protein OsJ_10596 [Oryza sativa Japonica Group]	EEE58932	0.0	92	749969	420	388
NGB_60053_c0_seq6	nhl repeat-containing protein 2-like	2554	gi|222624800|gb|EEE58932.1|hypothetical protein OsJ_10596 [Oryza sativa Japonica Group]	EEE58932	0.0	88	697967	409	362
NGB_60053_c0_seq26	nhl repeat-containing protein 2-like	2314	gi|242041147|ref|XP_002467968.1|hypothetical protein SORBIDRAFT_01g037270 [Sorghum bicolor] >gi|241921822|gb|EER94966.1| hypothetical protein SORBIDRAFT_01g037270 [Sorghum bicolor]	XP_002467968	1.34718e-106	88	363229	212	187
NGB_60070_c0_seq2	tpa: dead-box atp-dependent rna helicase family protein	2418	gi|357135550|ref|XP_003569372.1|PREDICTED: DEAD-box ATP-dependent RNA helicase 25-like [Brachypodium distachyon]	XP_003569372	0.0	93	1031.17	589	552
NGB_60077_c0_seq2	rhodanese-like domain-containing protein chloroplastic-like	1048	gi|115480305|ref|NP_001063746.1|Os09g0530000 [Oryza sativa Japonica Group] >gi|50725153|dbj|BAD33770.1| unknown protein [Oryza sativa Japonica Group] >gi|113631979|dbj|BAF25660.1| Os09g0530000 [Oryza sativa Japonica Group] >gi|215692947|dbj|BAG88367.1| unnamed protein product [Oryza sativa Japonica Group] >gi|215695256|dbj|BAG90447.1| unnamed protein product [Oryza sativa Japonica Group] >gi|2182…	NP_001063746	1.81951e-120	91	371318	229	210
NGB_60085_c0_seq5	hypothetical protein F775_06906	607	gi|475611929|gb|EMT28254.1|hypothetical protein F775_06906 [Aegilops tauschii]	EMT28254	1.99809e-09	63	747146	86	55
NGB_60108_c0_seq7	transposon mutator sub-class	2562	gi|357168091|ref|XP_003581478.1|PREDICTED: serine/threonine-protein phosphatase 7 long form homolog [Brachypodium distachyon]	XP_003581478	2.05224e-108	53	372474	599	321
NGB_60110_c0_seq1	serine-threonine rich antigen	5737	gi|475606541|gb|EMT26427.1|hypothetical protein F775_32235 [Aegilops tauschii]	EMT26427	0.0	85	2335.45	1564	1336
NGB_60112_c0_seq1	rhodanese-like domain-containing protein chloroplastic-like	1059	gi|115480305|ref|NP_001063746.1|Os09g0530000 [Oryza sativa Japonica Group] >gi|50725153|dbj|BAD33770.1| unknown protein [Oryza sativa Japonica Group] >gi|113631979|dbj|BAF25660.1| Os09g0530000 [Oryza sativa Japonica Group] >gi|215692947|dbj|BAG88367.1| unnamed protein product [Oryza sativa Japonica Group] >gi|215695256|dbj|BAG90447.1| unnamed protein product [Oryza sativa Japonica Group] >gi|2182…	NP_001063746	3.83628e-117	93	362844	219	204
NGB_60117_c0_seq2	pinus taeda anonymous locus 0_8672_01 genomic sequence	782	gi|357147000|ref|XP_003574186.1|PREDICTED: uncharacterized protein LOC100827904 [Brachypodium distachyon]	XP_003574186	9.30648e-35	83	144821	108	90
NGB_60157_c0_seq4	nhl repeat-containing protein 2-like	2253	gi|222624800|gb|EEE58932.1|hypothetical protein OsJ_10596 [Oryza sativa Japonica Group]	EEE58932	0.0	89	1106.66	647	576
NGB_60183_c0_seq1	amino acid binding	1584	gi|357145299|ref|XP_003573594.1|PREDICTED: unknown protein DS12 from 2D-PAGE of leaf, chloroplastic-like [Brachypodium distachyon]	XP_003573594	0.0	98	529.25	281	277
NGB_60191_c0_seq1	f-box domain containing protein	1810	gi|474063670|gb|EMS54068.1|hypothetical protein TRIUR3_29479 [Triticum urartu]	EMS54068	3.47126e-140	83	432565	277	230
NGB_60272_c0_seq1	zim motif family protein	970	gi|357113752|ref|XP_003558665.1|PREDICTED: protein TIFY 10A-like [Brachypodium distachyon]	XP_003558665	6.79858e-30	71	135576	139	100
NGB_60310_c0_seq1	s-adenosylmethionine-dependent methyltransferase	987	gi|475610729|gb|EMT27832.1|hypothetical protein F775_06435 [Aegilops tauschii]	EMT27832	2.9257e-149	94	442195	261	247
NGB_60316_c0_seq2	hypothetical protein F775_14852	1569	gi|475515520|gb|EMT05865.1|hypothetical protein F775_14852 [Aegilops tauschii]	EMT05865	0.0	96	626.32	341	329
NGB_60360_c0_seq4	proteasome subunit alpha type-5	1237	gi|357156162|ref|XP_003577362.1|PREDICTED: proteasome subunit alpha type-5-like [Brachypodium distachyon]	XP_003577362	2.19104e-164	100	485723	237	237
NGB_60367_c0_seq1	nedd8-conjugating enzyme ubc12-like	1223	gi|473885760|gb|EMS48090.1|NEDD8-conjugating enzyme Ubc12 [Triticum urartu]	EMS48090	7.41057e-122	98	379793	184	181
NGB_60371_c0_seq3	papa-1-like conserved region family expressed	1868	gi|357124454|ref|XP_003563915.1|PREDICTED: uncharacterized protein LOC100842627 [Brachypodium distachyon]	XP_003563915	0.0	78	631328	539	421
NGB_60385_c0_seq1	protein tic 22- chloroplastic-like	1129	gi|326510179|dbj|BAJ87306.1|predicted protein [Hordeum vulgare subsp. vulgare]	BAJ87306	1.46301e-113	78	356681	288	227
NGB_60419_c0_seq2	gdp-l-galactose phosphorylase	1619	gi|473930325|gb|EMS49953.1|hypothetical protein TRIUR3_21856 [Triticum urartu]	EMS49953	0.0	87	627091	371	324
NGB_60424_c0_seq2	vesicle-associated membrane protein 725	1231	gi|357111254|ref|XP_003557429.1|PREDICTED: putative vesicle-associated membrane protein 726-like [Brachypodium distachyon]	XP_003557429	2.15801e-123	99	380563	219	217
NGB_60429_c1_seq1	ap2 domain containing protein	1073	gi|326498511|dbj|BAJ98683.1|predicted protein [Hordeum vulgare subsp. vulgare]	BAJ98683	1.90114e-92	75	300442	248	187
NGB_60434_c0_seq2	obg-like atpase 1-like	1490	gi|357145102|ref|XP_003573525.1|PREDICTED: obg-like ATPase 1-like [Brachypodium distachyon]	XP_003573525	0.0	98	753051	381	374
NGB_60441_c0_seq1	obg-like atpase 1-like	1511	gi|357145102|ref|XP_003573525.1|PREDICTED: obg-like ATPase 1-like [Brachypodium distachyon]	XP_003573525	0.0	98	753051	381	374
NGB_60441_c0_seq2	obg-like atpase 1-like	1495	gi|357145102|ref|XP_003573525.1|PREDICTED: obg-like ATPase 1-like [Brachypodium distachyon]	XP_003573525	0.0	98	751895	381	374
NGB_60487_c0_seq2	tyrosine dopa decarboxylase 3	1587	gi|475621771|gb|EMT31619.1|Tyrosine/DOPA decarboxylase 3 [Aegilops tauschii]	EMT31619	0.0	90	577785	359	326
NGB_60538_c0_seq4	linalool chloroplastic	1373	gi|475583647|gb|EMT19528.1|Linalool synthase, chloroplastic [Aegilops tauschii]	EMT19528	0.0	89	589341	340	304
NGB_60539_c0_seq1	nadh-cytochrome b5 reductase 1-like	1470	gi|326501754|dbj|BAK02666.1|predicted protein [Hordeum vulgare subsp. vulgare]	BAK02666	0.0	97	523857	279	272
NGB_60561_c0_seq1	receptor-like protein kinase hsl1-like	516	gi|474262003|gb|EMS60554.1|Leucine-rich repeat receptor-like protein kinase PXL2 [Triticum urartu]	EMS60554	6.66809e-61	94	226098	136	128
NGB_60592_c0_seq1	basic helix-loop-helix domain-containing protein	1156	gi|475590506|gb|EMT21491.1|Transcription factor bHLH113 [Aegilops tauschii]	EMT21491	7.83956e-84	91	276559	167	153
NGB_60621_c0_seq1	phytosulfokine receptor 2	1199	gi|224038376|gb|ACN38300.1|ice recrystallization inhibition protein 5 [Deschampsia antarctica]	ACN38300	9.29369e-85	79	283493	277	219
NGB_60628_c0_seq1	ureide permease expressed	1617	gi|326497005|dbj|BAK02087.1|predicted protein [Hordeum vulgare subsp. vulgare]	BAK02087	0.0	95	645195	411	392
NGB_60639_c0_seq1	phytosulfokine receptor 2	1189	gi|224038376|gb|ACN38300.1|ice recrystallization inhibition protein 5 [Deschampsia antarctica]	ACN38300	1.19928e-85	79	285804	277	220
NGB_60679_c0_seq4	cytochrome p450	2225	gi|13661754|gb|AAK38084.1|putative cytochrome P450 [Lolium rigidum]	AAK38084	3.76024e-74	100	273478	128	128
NGB_60680_c0_seq8	stress responsive alpha-beta barrel domain protein	1049	gi|108705799|gb|ABF93594.1|expressed protein [Oryza sativa Japonica Group]	ABF93594	6.39527e-18	82	105531	64	53
NGB_60682_c0_seq1	ureide permease expressed	1875	gi|474393551|gb|EMS65551.1|hypothetical protein TRIUR3_30937 [Triticum urartu]	EMS65551	0.0	95	749584	438	420
NGB_60705_c0_seq2	stress responsive alpha-beta barrel domain protein	1404	gi|357114424|ref|XP_003559000.1|PREDICTED: uncharacterized protein LOC100832376 [Brachypodium distachyon]	XP_003559000	6.05991e-94	73	310071	253	187
NGB_60705_c0_seq3	stress responsive alpha-beta barrel domain protein	1479	gi|357114424|ref|XP_003559000.1|PREDICTED: uncharacterized protein LOC100832376 [Brachypodium distachyon]	XP_003559000	4.36436e-87	87	175252	111	97
NGB_60705_c0_seq9	stress responsive alpha-beta barrel domain protein	1696	gi|357114424|ref|XP_003559000.1|PREDICTED: uncharacterized protein LOC100832376 [Brachypodium distachyon]	XP_003559000	7.74865e-108	88	305064	186	164
NGB_60728_c1_seq2	disease resistance protein rpm1	3000	gi|357150986|ref|XP_003575644.1|PREDICTED: disease resistance protein RPM1-like [Brachypodium distachyon]	XP_003575644	0.0	67	855899	868	590
NGB_60760_c0_seq1	ubiquitin-conjugating enzyme e2 10	958	gi|357124254|ref|XP_003563818.1|PREDICTED: ubiquitin-conjugating enzyme E2 28-like [Brachypodium distachyon]	XP_003563818	5.10597e-95	98	301982	147	145
NGB_60768_c0_seq4	#NAME?	1953	gi|357165825|ref|XP_003580506.1|PREDICTED: (S)-beta-bisabolene synthase-like [Brachypodium distachyon]	XP_003580506	0.0	81	716072	546	443
NGB_60768_c0_seq5	terpene partial	912	gi|357165825|ref|XP_003580506.1|PREDICTED: (S)-beta-bisabolene synthase-like [Brachypodium distachyon]	XP_003580506	1.13889e-95	85	318546	215	184
NGB_60783_c0_seq2	leucine-rich repeat-containing protein 40-like	1558	gi|357165652|ref|XP_003580452.1|PREDICTED: leucine-rich repeat protein soc-2 homolog [Brachypodium distachyon]	XP_003580452	0.0	91	597.43	369	339
NGB_60785_c0_seq4	calmodulin binding protein	1595	gi|326506672|dbj|BAJ91377.1|predicted protein [Hordeum vulgare subsp. vulgare]	BAJ91377	2.25702e-56	82	219164	196	161
NGB_60793_c0_seq9	phosphatidic acid phosphatase-like protein	1037	gi|115462993|ref|NP_001055096.1|Os05g0287800 [Oryza sativa Japonica Group] >gi|113578647|dbj|BAF17010.1| Os05g0287800 [Oryza sativa Japonica Group] >gi|215701231|dbj|BAG92655.1| unnamed protein product [Oryza sativa Japonica Group] >gi|226235510|dbj|BAH47706.1| unknown protein [Oryza sativa Japonica Group]	NP_001055096	8.25408e-92	84	300827	192	162
NGB_60793_c0_seq10	phosphatidic acid phosphatase-like protein	1649	gi|115462993|ref|NP_001055096.1|Os05g0287800 [Oryza sativa Japonica Group] >gi|113578647|dbj|BAF17010.1| Os05g0287800 [Oryza sativa Japonica Group] >gi|215701231|dbj|BAG92655.1| unnamed protein product [Oryza sativa Japonica Group] >gi|226235510|dbj|BAH47706.1| unknown protein [Oryza sativa Japonica Group]	NP_001055096	0.0	95	583948	311	297
NGB_60794_c0_seq2	myristoyl-acyl carrier protein thioesterase	2209	gi|475554132|gb|EMT12172.1|hypothetical protein F775_17809 [Aegilops tauschii]	EMT12172	0.0	95	796193	429	408
NGB_60818_c0_seq1	70 kda peptidyl-prolyl isomerase	363	gi|475604616|gb|EMT25795.1|70 kDa peptidyl-prolyl isomerase [Aegilops tauschii]	EMT25795	0.75996	95	496766	43	41
NGB_60831_c0_seq2	nbs-lrr class disease resistance protein	280	gi|115446965|ref|NP_001047262.1|Os02g0584800 [Oryza sativa Japonica Group] >gi|46806259|dbj|BAD17467.1| hypothetical protein [Oryza sativa Japonica Group] >gi|50253093|dbj|BAD29341.1| hypothetical protein [Oryza sativa Japonica Group] >gi|113536793|dbj|BAF09176.1| Os02g0584800 [Oryza sativa Japonica Group] >gi|125582664|gb|EAZ23595.1| hypothetical protein OsJ_07294 [Oryza sativa Japonica Group] >…	NP_001047262	6.16287e-13	89	820333	69	62
NGB_60833_c0_seq2	kda proline-rich protein	710	gi|378406674|gb|AFB82981.1|proline-rich protein [Triticum aestivum]	AFB82981	1.84152e-35	94	149443	87	82
NGB_60843_c0_seq5	snf1-related protein kinase regulatory subunit beta-1	1445	gi|117670149|gb|ABK56717.1|unknown [Hordeum vulgare]	ABK56717	1.77543e-164	92	490345	277	256
NGB_60951_c0_seq3	enolase 1	1736	gi|475543117|gb|EMT10090.1|Enolase 1 [Aegilops tauschii]	EMT10090	0.0	98	899427	447	442
NGB_60964_c0_seq2	PREDICTED: uncharacterized protein HI_0077-like	1589	gi|357127697|ref|XP_003565515.1|PREDICTED: uncharacterized protein HI_0077-like [Brachypodium distachyon]	XP_003565515	0.0	94	625165	350	329
NGB_60977_c0_seq1	serine threonine-protein kinase sapk10	1217	gi|328671412|gb|AEB26578.1|Snf-related protein kinase 2.6 [Hordeum vulgare subsp. vulgare]	AEB26578	0.0	99	536569	284	283
NGB_60988_c0_seq1	amino acid permease	895	gi|475598083|gb|EMT23821.1|hypothetical protein F775_31800 [Aegilops tauschii]	EMT23821	2.14019e-59	83	216853	144	120
NGB_61017_c0_seq2	fatty acid desaturase	508	gi|326498669|dbj|BAK02320.1|predicted protein [Hordeum vulgare subsp. vulgare] >gi|326531472|dbj|BAJ97740.1| predicted protein [Hordeum vulgare subsp. vulgare]	BAK02320	1.47335e-105	97	333183	169	165
NGB_61017_c1_seq3	omega-3 fatty acid desaturase	1156	gi|326498669|dbj|BAK02320.1|predicted protein [Hordeum vulgare subsp. vulgare] >gi|326531472|dbj|BAJ97740.1| predicted protein [Hordeum vulgare subsp. vulgare]	BAK02320	8.776e-172	92	506138	306	282
NGB_61017_c2_seq2	plastid omega-3 fatty acid desaturase	565	gi|326526411|dbj|BAJ97222.1|predicted protein [Hordeum vulgare subsp. vulgare]	BAJ97222	1.12117e-37	95	150214	80	76
NGB_61017_c2_seq3	plastid omega-3 fatty acid desaturase	705	gi|326526411|dbj|BAJ97222.1|predicted protein [Hordeum vulgare subsp. vulgare]	BAJ97222	6.89528e-30	60	131724	125	76
NGB_61017_c2_seq6	plastid omega-3 fatty acid desaturase	570	gi|326526411|dbj|BAJ97222.1|predicted protein [Hordeum vulgare subsp. vulgare]	BAJ97222	1.15888e-37	95	150214	80	76
NGB_61029_c0_seq27	phosphoglycerate kinase-like	2628	gi|78708732|gb|ABB47707.1|methyltransferase family protein, expressed [Oryza sativa Japonica Group]	ABB47707	0.0	81	657136	467	379
NGB_61041_c0_seq2	heat shock 22 kda protein	673	gi|115448791|ref|NP_001048175.1|Os02g0758000 [Oryza sativa Japonica Group] >gi|75294195|sp|Q6Z7V2.1|HS24M_ORYSJ RecName: Full=24.1 kDa heat shock protein, mitochondrial; Short=OsHsp24.1; Flags: Precursor >gi|46805691|dbj|BAD17092.1| putative low molecular weight heat shock protein [Oryza sativa Japonica Group] >gi|113537706|dbj|BAF10089.1| Os02g0758000 [Oryza sativa Japonica Group] >gi|125541201|…	NP_001048175	2.37121e-46	93	176407	139	130
NGB_61043_c0_seq1	telomere-binding protein 1	2362	gi|359950744|gb|AEV91162.1|MYB-related protein [Aegilops speltoides]	AEV91162	0.0	85	994956	653	556
NGB_61043_c0_seq3	telomere-binding protein 1	2430	gi|359950744|gb|AEV91162.1|MYB-related protein [Aegilops speltoides]	AEV91162	0.0	85	994956	653	556
NGB_61070_c0_seq2	probable adp-ribosylation factor gtpase-activating protein agd14-like	1118	gi|475472149|gb|EMT02442.1|Putative ADP-ribosylation factor GTPase-activating protein AGD14 [Aegilops tauschii]	EMT02442	3.38495e-82	80	296204	200	160
NGB_61116_c0_seq2	dna binding protein	1029	gi|326508486|dbj|BAJ95765.1|predicted protein [Hordeum vulgare subsp. vulgare]	BAJ95765	5.11601e-112	94	348977	218	207
NGB_61123_c0_seq1	eukaryotic translation initiation factor 4e type 3	988	gi|475550808|gb|EMT11517.1|Eukaryotic translation initiation factor 4E type 3 [Aegilops tauschii]	EMT11517	1.34377e-127	98	388652	189	187
NGB_61134_c0_seq2	proline-rich family expressed	1440	gi|357112089|ref|XP_003557842.1|PREDICTED: uncharacterized protein LOC100840551 [Brachypodium distachyon]	XP_003557842	0.0	95	683715	377	359
NGB_61172_c0_seq1	heat shock protein sti	966	gi|326509151|dbj|BAJ86968.1|predicted protein [Hordeum vulgare subsp. vulgare]	BAJ86968	8.89177e-167	99	501.13	248	246
NGB_61200_c0_seq6	magnesium transporter nipa2-like	2053	gi|475548731|gb|EMT11139.1|hypothetical protein F775_06119 [Aegilops tauschii]	EMT11139	3.9543e-135	94	422.55	279	263
NGB_61200_c0_seq7	magnesium transporter nipa2-like	888	gi|326508172|dbj|BAJ99353.1|predicted protein [Hordeum vulgare subsp. vulgare]	BAJ99353	0.000107071	90	666254	41	37
NGB_61215_c0_seq1	protein lurp-one-related 15-like	984	gi|357111121|ref|XP_003557363.1|PREDICTED: protein LURP-one-related 15-like [Brachypodium distachyon]	XP_003557363	1.3191e-116	97	357066	190	185
NGB_61221_c0_seq1	PREDICTED: uncharacterized protein LOC100837107	1977	gi|357152641|ref|XP_003576187.1|PREDICTED: uncharacterized protein LOC100837107 [Brachypodium distachyon]	XP_003576187	0.0	95	921383	497	474
NGB_61228_c0_seq2	cytochrome p450	952	gi|242056157|ref|XP_002457224.1|hypothetical protein SORBIDRAFT_03g003590 [Sorghum bicolor] >gi|241929199|gb|EES02344.1| hypothetical protein SORBIDRAFT_03g003590 [Sorghum bicolor]	XP_002457224	3.432e-144	84	435647	305	258
NGB_61244_c0_seq1	phosphoglycerate mutase family protein	1208	gi|326505356|dbj|BAK03065.1|predicted protein [Hordeum vulgare subsp. vulgare]	BAK03065	1.50568e-123	98	383259	233	229
NGB_61249_c0_seq14	PREDICTED: uncharacterized protein LOC100824249	994	gi|357163724|ref|XP_003579825.1|PREDICTED: uncharacterized protein LOC100824249 [Brachypodium distachyon]	XP_003579825	9.77767e-96	87	306.22	198	174
NGB_61253_c1_seq1	recq-mediated genome instability protein 2-like	725	gi|357119042|ref|XP_003561255.1|PREDICTED: uncharacterized protein LOC100821367 [Brachypodium distachyon]	XP_003561255	2.925e-70	82	231106	154	127
NGB_61255_c0_seq2	ubiquitin carboxyl-terminal hydrolase isozyme l3	1068	gi|357136836|ref|XP_003570009.1|PREDICTED: ubiquitin carboxyl-terminal hydrolase isozyme L3-like [Brachypodium distachyon]	XP_003570009	3.09544e-148	96	441.81	227	218
NGB_61258_c0_seq4	magnesium transporter nipa2-like	1758	gi|475548731|gb|EMT11139.1|hypothetical protein F775_06119 [Aegilops tauschii]	EMT11139	3.86305e-154	94	470315	333	314
NGB_61281_c0_seq1	kh domain-containing protein at4g18375-like	1694	gi|326513114|dbj|BAK06797.1|predicted protein [Hordeum vulgare subsp. vulgare]	BAK06797	0.0	89	737258	499	448
NGB_61306_c0_seq2	heat shock cognate 70 kda	480	gi|473961452|gb|EMS51135.1|Heat shock cognate 70 kDa protein [Triticum urartu]	EMS51135	1.63042e-101	99	327791	160	159
NGB_61307_c0_seq1	calmodulin-binding transcription activator 4-like	2696	gi|357126562|ref|XP_003564956.1|PREDICTED: calmodulin-binding transcription activator 4-like [Brachypodium distachyon]	XP_003564956	0.0	80	1120.92	805	652
NGB_61307_c0_seq2	calmodulin-binding transcription activator 4-like	2777	gi|357126562|ref|XP_003564956.1|PREDICTED: calmodulin-binding transcription activator 4-like [Brachypodium distachyon]	XP_003564956	0.0	83	1177.54	805	675
NGB_61312_c1_seq3	calmodulin-binding heat-shock protein	1866	gi|357124607|ref|XP_003563989.1|PREDICTED: uncharacterized protein LOC100841206 [Brachypodium distachyon]	XP_003563989	0.0	92	753051	435	403
NGB_61330_c0_seq1	phytosulfokine receptor 2	956	gi|195984207|gb|ACG63783.1|ice recrystallization inhibition protein-like protein [Lolium perenne]	ACG63783	5.00381e-107	99	336.65	226	225
NGB_61331_c0_seq1	arabinose kinase	3293	gi|326490131|dbj|BAJ94139.1|predicted protein [Hordeum vulgare subsp. vulgare] >gi|326496224|dbj|BAJ94574.1| predicted protein [Hordeum vulgare subsp. vulgare]	BAJ94139	0.0	97	1941.39	989	965
NGB_61332_c0_seq2	ccr4-not transcription complex subunit 1-like	7588	gi|357147376|ref|XP_003574322.1|PREDICTED: CCR4-NOT transcription complex subunit 1-like [Brachypodium distachyon]	XP_003574322	0.0	86	3782.65	2403	2082
NGB_61345_c0_seq13	reverse transcriptase	1646	gi|31126723|gb|AAP44645.1|putative reverse transcriptase [Oryza sativa Japonica Group]	AAP44645	1.04662e-81	63	285034	309	197
NGB_61354_c0_seq3	carotenoid hydroxylase	1233	gi|326532076|dbj|BAK01414.1|predicted protein [Hordeum vulgare subsp. vulgare]	BAK01414	1.93671e-110	98	350132	209	205
NGB_61388_c0_seq1	phytosulfokine receptor 2	975	gi|195984207|gb|ACG63783.1|ice recrystallization inhibition protein-like protein [Lolium perenne]	ACG63783	6.43809e-107	99	336.65	226	225
NGB_61404_c0_seq2	calmodulin-binding heat-shock protein	1886	gi|357124607|ref|XP_003563989.1|PREDICTED: uncharacterized protein LOC100841206 [Brachypodium distachyon]	XP_003563989	0.0	92	755362	435	404
NGB_61404_c0_seq3	calmodulin-binding heat-shock protein	1765	gi|357124607|ref|XP_003563989.1|PREDICTED: uncharacterized protein LOC100841206 [Brachypodium distachyon]	XP_003563989	0.0	94	582022	328	309
NGB_61416_c0_seq1	ankyrin-like protein	1099	gi|475430227|gb|EMT01190.1|Ankyrin-2 [Aegilops tauschii]	EMT01190	2.84356e-140	66	430639	401	268
NGB_61419_c0_seq1	PREDICTED: uncharacterized protein LOC100828906	1010	gi|357141391|ref|XP_003572207.1|PREDICTED: uncharacterized protein LOC100828906 [Brachypodium distachyon]	XP_003572207	1.84846e-109	89	342813	230	206
NGB_61426_c0_seq1	transmembrane protein 184b-like	1726	gi|357111089|ref|XP_003557347.1|PREDICTED: transmembrane protein 184B-like [Brachypodium distachyon]	XP_003557347	3.12241e-16	91	789518	45	41
NGB_61454_c1_seq10	pentatricopeptide repeat-containing protein	2895	gi|357147472|ref|XP_003574356.1|PREDICTED: uncharacterized protein At5g43822-like [Brachypodium distachyon]	XP_003574356	1.45945e-77	92	275789	157	146
NGB_61463_c0_seq1	dag chloroplastic-like	1174	gi|357144631|ref|XP_003573360.1|PREDICTED: DAG protein, chloroplastic-like [Brachypodium distachyon]	XP_003573360	6.04408e-90	100	295049	160	160
NGB_61485_c0_seq1	glucosidase 2 subunit beta-like	2288	gi|326518630|dbj|BAJ88344.1|predicted protein [Hordeum vulgare subsp. vulgare]	BAJ88344	0.0	95	951814	582	553
NGB_61489_c0_seq2	23 kda jasmonate-induced	962	gi|475616506|gb|EMT29782.1|hypothetical protein F775_21168 [Aegilops tauschii]	EMT29782	4.08435e-105	83	330102	210	176
NGB_61495_c1_seq1	glycine-rich protein	1458	gi|357143775|ref|XP_003573046.1|PREDICTED: uncharacterized protein LOC100829111 [Brachypodium distachyon]	XP_003573046	8.57946e-134	80	417542	419	339
NGB_61497_c0_seq2	cbf protein 1	1081	gi|357137014|ref|XP_003570097.1|PREDICTED: dehydration-responsive element-binding protein 1G-like [Brachypodium distachyon]	XP_003570097	5.30822e-57	78	208764	230	181
NGB_61516_c0_seq1	23 kda jasmonate-induced	972	gi|475616506|gb|EMT29782.1|hypothetical protein F775_21168 [Aegilops tauschii]	EMT29782	4.54784e-105	83	330102	210	176
NGB_61516_c0_seq2	23 kda jasmonate-induced	794	gi|242047338|ref|XP_002461415.1|hypothetical protein SORBIDRAFT_02g002270 [Sorghum bicolor] >gi|241924792|gb|EER97936.1| hypothetical protein SORBIDRAFT_02g002270 [Sorghum bicolor]	XP_002461415	1.32958e-104	85	326635	207	178
NGB_61533_c0_seq1	ribulose bisphosphate carboxylase oxygenase activase chloroplastic	799	gi|10720253|sp|Q42450.1|RCAB_HORVURecName: Full=Ribulose bisphosphate carboxylase/oxygenase activase B, chloroplastic; Short=RA B; Short=RuBisCO activase B; Flags: Precursor >gi|167093|gb|AAA62703.1| ribulose 1,5-bisphosphate carboxylase activase [Hordeum vulgare] >gi|167095|gb|AAA63162.1| ribulose 1,5-bisphosphate carboxylase activase [Hordeum vulgare subsp. vulgare]	Q42450	3.01498e-126	97	389808	192	188
NGB_61533_c1_seq1	ribulose bisphosphate carboxylase oxygenase activase chloroplastic	838	gi|10720253|sp|Q42450.1|RCAB_HORVURecName: Full=Ribulose bisphosphate carboxylase/oxygenase activase B, chloroplastic; Short=RA B; Short=RuBisCO activase B; Flags: Precursor >gi|167093|gb|AAA62703.1| ribulose 1,5-bisphosphate carboxylase activase [Hordeum vulgare] >gi|167095|gb|AAA63162.1| ribulose 1,5-bisphosphate carboxylase activase [Hordeum vulgare subsp. vulgare]	Q42450	4.96628e-126	97	389808	192	188
NGB_61537_c0_seq1	50s ribosomal protein l27	792	gi|475549253|gb|EMT11229.1|50S ribosomal protein L27 [Aegilops tauschii]	EMT11229	6.5689e-85	93	271552	145	136
NGB_61537_c0_seq2	50s ribosomal protein l27	846	gi|475549253|gb|EMT11229.1|50S ribosomal protein L27 [Aegilops tauschii]	EMT11229	1.24611e-83	93	271552	145	136
NGB_61561_c0_seq1	f-box domain containing protein	1815	gi|474063670|gb|EMS54068.1|hypothetical protein TRIUR3_29479 [Triticum urartu]	EMS54068	3.70001e-140	83	432565	277	230
NGB_61563_c0_seq1	nonspecific lipid-transfer protein precursor	506	gi|474389595|gb|EMS65238.1|Non-specific lipid-transfer protein 2 [Triticum urartu]	EMS65238	3.2104e-23	81	108227	70	57
NGB_61566_c0_seq1	alpha-galactosidase	1585	gi|326508514|dbj|BAJ95779.1|predicted protein [Hordeum vulgare subsp. vulgare]	BAJ95779	0.0	96	741.88	380	365
NGB_61571_c0_seq5	PREDICTED: uncharacterized protein LOC100829307	1291	gi|357140667|ref|XP_003571885.1|PREDICTED: uncharacterized protein LOC100829307 [Brachypodium distachyon]	XP_003571885	0.0457925	44	604622	156	69
NGB_61573_c0_seq2	alpha-galactosidase	1633	gi|326508514|dbj|BAJ95779.1|predicted protein [Hordeum vulgare subsp. vulgare]	BAJ95779	0.0	95	739954	380	364
NGB_61590_c0_seq2	protein	558	gi|475594698|gb|EMT22780.1|hypothetical protein F775_28925 [Aegilops tauschii]	EMT22780	1.64164e-38	93	156377	86	80
NGB_61627_c0_seq6	tobamovirus multiplication 1	1265	gi|326510947|dbj|BAJ91821.1|predicted protein [Hordeum vulgare subsp. vulgare]	BAJ91821	1.86622e-133	96	409838	269	260
NGB_61631_c0_seq1	gdp-l-galactose phosphorylase	1608	gi|473930325|gb|EMS49953.1|hypothetical protein TRIUR3_21856 [Triticum urartu]	EMS49953	0.0	87	627091	371	324
NGB_61633_c0_seq1	wrky transcription factor 55	1250	gi|475580508|gb|EMT18621.1|WRKY transcription factor 55 [Aegilops tauschii]	EMT18621	2.928e-82	69	273863	318	221
NGB_61635_c0_seq1	predicted protein	1374	gi|326518522|dbj|BAJ88290.1|predicted protein [Hordeum vulgare subsp. vulgare]	BAJ88290	8.9371e-172	98	511146	259	256
NGB_61652_c0_seq2	basic secretory protein family protein	1305	gi|125553477|gb|EAY99186.1|hypothetical protein OsI_21143 [Oryza sativa Indica Group]	EAY99186	1.07184e-56	74	212616	254	190
NGB_61668_c0_seq15	ethylene-responsive transcription factor erf073	1281	gi|326502452|dbj|BAJ95289.1|predicted protein [Hordeum vulgare subsp. vulgare]	BAJ95289	3.34413e-64	61	233417	345	212
NGB_61691_c1_seq2	patellin family protein	2182	gi|357126139|ref|XP_003564746.1|PREDICTED: patellin-5-like [Brachypodium distachyon]	XP_003564746	0.0	98	657522	343	337
NGB_61703_c0_seq1	hypothetical protein F775_28661	979	gi|475583626|gb|EMT19523.1|hypothetical protein F775_28661 [Aegilops tauschii]	EMT19523	5.60818e-125	81	383645	275	224
NGB_61761_c0_seq2	chaperone protein dnaj chloroplastic	877	gi|326502682|dbj|BAJ98969.1|predicted protein [Hordeum vulgare subsp. vulgare]	BAJ98969	1.89682e-45	70	174481	159	112
NGB_61767_c0_seq1	dead-box atp-dependent rna helicase 36-like	1277	gi|357121829|ref|XP_003562620.1|PREDICTED: DEAD-box ATP-dependent RNA helicase 36-like [Brachypodium distachyon]	XP_003562620	0.0	95	550436	304	290
NGB_61778_c0_seq4	phosphatidic acid phosphatase-like protein	1708	gi|115462993|ref|NP_001055096.1|Os05g0287800 [Oryza sativa Japonica Group] >gi|113578647|dbj|BAF17010.1| Os05g0287800 [Oryza sativa Japonica Group] >gi|215701231|dbj|BAG92655.1| unnamed protein product [Oryza sativa Japonica Group] >gi|226235510|dbj|BAH47706.1| unknown protein [Oryza sativa Japonica Group]	NP_001055096	0.0	95	585104	311	297
NGB_61783_c0_seq1	indole-3-glycerol phosphate chloroplastic	1178	gi|475584206|gb|EMT19699.1|Indole-3-glycerol phosphate lyase, chloroplastic [Aegilops tauschii]	EMT19699	4.73233e-141	93	429483	309	288
NGB_61800_c1_seq2	predicted protein	1335	gi|326510147|dbj|BAJ87290.1|predicted protein [Hordeum vulgare subsp. vulgare]	BAJ87290	1.25967e-153	74	474552	394	295
NGB_61804_c0_seq12	bromodomain adjacent to zinc finger domain protein 1a	4403	gi|474191157|gb|EMS58183.1|Bromodomain adjacent to zinc finger domain protein 1A [Triticum urartu]	EMS58183	3.8352e-162	72	537339	456	332
NGB_61811_c0_seq1	telomere-binding protein 1	2409	gi|359950744|gb|AEV91162.1|MYB-related protein [Aegilops speltoides]	AEV91162	0.0	85	996497	653	556
NGB_61813_c0_seq2	PREDICTED: uncharacterized protein LOC100834418	1319	gi|357145630|ref|XP_003573710.1|PREDICTED: uncharacterized protein LOC100834418 [Brachypodium distachyon]	XP_003573710	7.48686e-136	82	416387	291	240
NGB_61819_c0_seq1	ring zinc finger protein	1083	gi|475482299|gb|EMT02951.1|E3 ubiquitin-protein ligase Topors [Aegilops tauschii]	EMT02951	5.48485e-145	90	436032	252	227
NGB_61826_c0_seq2	PREDICTED: uncharacterized protein LOC100823512	1361	gi|357114188|ref|XP_003558882.1|PREDICTED: uncharacterized protein LOC100823512 [Brachypodium distachyon]	XP_003558882	6.0225e-172	94	511531	302	284
NGB_61827_c0_seq1	60s ribosomal protein l10a-1	702	gi|326494306|dbj|BAJ90422.1|predicted protein [Hordeum vulgare subsp. vulgare]	BAJ90422	1.64846e-121	97	368622	207	202
NGB_61829_c1_seq5	f-box domain containing protein	2826	gi|475489283|gb|EMT03421.1|hypothetical protein F775_23154 [Aegilops tauschii]	EMT03421	0.0	72	787719	689	497
NGB_61843_c0_seq2	40s ribosomal protein s8	1162	gi|475579822|gb|EMT18438.1|40S ribosomal protein S8 [Aegilops tauschii]	EMT18438	1.42234e-114	97	357451	225	219
NGB_61855_c0_seq2	predicted protein	1012	gi|326511481|dbj|BAJ87754.1|predicted protein [Hordeum vulgare subsp. vulgare] >gi|326515022|dbj|BAJ99872.1| predicted protein [Hordeum vulgare subsp. vulgare]	BAJ87754	1.2035e-75	97	253832	179	175
NGB_61872_c0_seq2	fibroin heavy chain precursor (fib-h) (h-fibroin)-like protein	1178	gi|125563776|gb|EAZ09156.1|hypothetical protein OsI_31425 [Oryza sativa Indica Group]	EAZ09156	8.79523	85	527582	34	29
NGB_61888_c0_seq2	pathogenesis-related protein 1	834	gi|345546664|gb|AEO11777.1|pathogen-related protein 10-3 [Lolium perenne]	AEO11777	3.1823e-102	100	316235	152	152
NGB_61922_c0_seq2	cysteine synthase	1361	gi|326510935|dbj|BAJ91815.1|predicted protein [Hordeum vulgare subsp. vulgare]	BAJ91815	0.0	94	567385	348	328
NGB_61922_c0_seq4	cysteine synthase	948	gi|326510935|dbj|BAJ91815.1|predicted protein [Hordeum vulgare subsp. vulgare]	BAJ91815	4.85096e-109	95	345125	203	193
NGB_61971_c0_seq1	timing of cab expression 1	2270	gi|475523301|gb|EMT06865.1|Two-component response regulator-like PRR1 [Aegilops tauschii]	EMT06865	0.0	85	837.41	530	454
NGB_61971_c0_seq2	timing of cab expression 1	2174	gi|475523301|gb|EMT06865.1|Two-component response regulator-like PRR1 [Aegilops tauschii]	EMT06865	0.0	91	856284	498	454
NGB_61976_c0_seq2	vacuolar protein sorting protein 25	888	gi|218188785|gb|EEC71212.1|hypothetical protein OsI_03132 [Oryza sativa Indica Group]	EEC71212	3.94989e-107	95	333183	178	170
NGB_61996_c0_seq4	timing of cab expression 1	1977	gi|475523301|gb|EMT06865.1|Two-component response regulator-like PRR1 [Aegilops tauschii]	EMT06865	0.0	91	855514	498	454
NGB_61996_c0_seq6	timing of cab expression 1	2073	gi|475523301|gb|EMT06865.1|Two-component response regulator-like PRR1 [Aegilops tauschii]	EMT06865	0.0	85	837.41	530	454
NGB_62020_c0_seq2	26s proteasome non-atpase regulatory subunit 6	1188	gi|326505436|dbj|BAJ95389.1|predicted protein [Hordeum vulgare subsp. vulgare]	BAJ95389	0.0	98	731095	370	363
NGB_62032_c0_seq24	protein arginine n-methyltransferase 6	2891	gi|474239395|gb|EMS59754.1|putative protein arginine N-methyltransferase 6.1 [Triticum urartu]	EMS59754	0.000960121	82	67781	41	34
NGB_62037_c0_seq1	rrna methyltransferase -like	1007	gi|326516230|dbj|BAJ88138.1|predicted protein [Hordeum vulgare subsp. vulgare]	BAJ88138	2.85016e-137	95	365.54	192	183
NGB_62038_c0_seq1	integral membrane protein	1462	gi|326492221|dbj|BAK01894.1|predicted protein [Hordeum vulgare subsp. vulgare] >gi|326523103|dbj|BAJ88592.1| predicted protein [Hordeum vulgare subsp. vulgare] >gi|326524386|dbj|BAK00576.1| predicted protein [Hordeum vulgare subsp. vulgare]	BAK01894	2.25357e-96	94	317005	235	222
NGB_62049_c0_seq23	rna-binding protein 39-like	2505	gi|357146380|ref|XP_003573971.1|PREDICTED: RNA-binding protein 39-like [Brachypodium distachyon]	XP_003573971	5.87364e-85	90	306.99	266	242
NGB_62049_c1_seq7	rna-binding protein 39-like	1615	gi|326523595|dbj|BAJ92968.1|predicted protein [Hordeum vulgare subsp. vulgare]	BAJ92968	0.0	93	630943	388	361
NGB_62079_c0_seq1	transcription elongation factor spt4-like protein	772	gi|326522414|dbj|BAK07669.1|predicted protein [Hordeum vulgare subsp. vulgare]	BAK07669	5.04489e-70	95	235343	118	113
NGB_62080_c0_seq1	linoleate 13s-lipoxygenase 2- chloroplastic-like	1451	gi|357139313|ref|XP_003571227.1|PREDICTED: lipoxygenase 2.3, chloroplastic-like [Brachypodium distachyon]	XP_003571227	0.0	77	585874	424	328
NGB_62092_c0_seq2	rna pseudourine synthase 5-like	1135	gi|326499976|dbj|BAJ90823.1|predicted protein [Hordeum vulgare subsp. vulgare] >gi|326504092|dbj|BAK02832.1| predicted protein [Hordeum vulgare subsp. vulgare]	BAJ90823	1.93026e-132	95	408683	213	204
NGB_62101_c0_seq1	tic20-like protein	1363	gi|475497977|gb|EMT04053.1|hypothetical protein F775_05800 [Aegilops tauschii]	EMT04053	4.20299e-162	86	488419	293	254
NGB_62103_c0_seq3	tetratricopeptide repeat protein 27 homolog	1895	gi|326497117|dbj|BAK02143.1|predicted protein [Hordeum vulgare subsp. vulgare]	BAK02143	0.0	95	892108	509	487
NGB_62172_c0_seq1	iaa-amino acid hydrolase ilr1-like 6-like	1297	gi|357117469|ref|XP_003560490.1|PREDICTED: IAA-amino acid hydrolase ILR1-like 6-like [Brachypodium distachyon]	XP_003560490	0.0	89	531946	308	275
NGB_62199_c0_seq4	protein	900	gi|357113808|ref|XP_003558693.1|PREDICTED: uncharacterized protein LOC100843097 [Brachypodium distachyon]	XP_003558693	7.39542e-15	93	905077	47	44
NGB_62210_c0_seq1	ethylene-responsive element binding protein 2	541	gi|326507496|dbj|BAK03141.1|predicted protein [Hordeum vulgare subsp. vulgare]	BAK03141	1.00945e-34	68	143665	147	100
NGB_62210_c0_seq2	ethylene-responsive element binding protein 2	370	gi|475608336|gb|EMT27000.1|Ethylene-responsive transcription factor ERF071 [Aegilops tauschii]	EMT27000	7.79059e-14	71	874261	95	68
NGB_62217_c0_seq1	60s ribosomal protein l21	910	gi|326489079|dbj|BAK01523.1|predicted protein [Hordeum vulgare subsp. vulgare] >gi|475624404|gb|EMT32592.1| 60S ribosomal protein L21-2 [Aegilops tauschii]	BAK01523	6.3738e-104	98	322013	164	161
NGB_62251_c0_seq6	reverse transcriptase	1480	gi|31126723|gb|AAP44645.1|putative reverse transcriptase [Oryza sativa Japonica Group]	AAP44645	2.20874e-82	63	285034	309	197
NGB_62251_c0_seq8	snap25 homologous protein snap33-like	2734	gi|357143956|ref|XP_003573114.1|PREDICTED: SNAP25 homologous protein SNAP33-like [Brachypodium distachyon]	XP_003573114	3.33055e-140	87	443736	302	265
NGB_62251_c0_seq12	snap25 homologous protein snap33-like	2423	gi|357143956|ref|XP_003573114.1|PREDICTED: SNAP25 homologous protein SNAP33-like [Brachypodium distachyon]	XP_003573114	2.09057e-141	87	443736	302	265
NGB_62254_c2_seq1	cysteine-rich receptor-like protein kinase 15	1195	gi|475623019|gb|EMT32062.1|Disease resistance protein RPS2 [Aegilops tauschii]	EMT32062	6.11232e-07	54	766406	142	77
NGB_62261_c1_seq2	chloroplast small heat shock protein	439	gi|474425319|gb|EMS67693.1|hypothetical protein TRIUR3_32908 [Triticum urartu]	EMS67693	1.3923e-19	89	100138	69	62
NGB_62285_c0_seq1	zim motif family protein	929	gi|357113752|ref|XP_003558665.1|PREDICTED: protein TIFY 10A-like [Brachypodium distachyon]	XP_003558665	4.70515e-30	71	135576	139	100
NGB_62286_c0_seq1	calmodulin-binding transcription activator 4-like	2780	gi|357126562|ref|XP_003564956.1|PREDICTED: calmodulin-binding transcription activator 4-like [Brachypodium distachyon]	XP_003564956	0.0	83	1177.93	805	675
NGB_62286_c0_seq2	calmodulin-binding transcription activator 4-like	2699	gi|357126562|ref|XP_003564956.1|PREDICTED: calmodulin-binding transcription activator 4-like [Brachypodium distachyon]	XP_003564956	0.0	80	1120.92	805	652
NGB_62307_c0_seq8	tonoplast intrinsic protein	1209	gi|213536821|gb|ACJ53709.1|tonoplast intrinsic protein 1-2 [Lolium perenne]	ACJ53709	3.34967e-133	94	406371	250	236
NGB_62375_c1_seq3	polyketide cyclase dehydrase and lipid transport protein	1022	gi|326499762|dbj|BAJ86192.1|predicted protein [Hordeum vulgare subsp. vulgare]	BAJ86192	7.81207e-21	87	113.62	65	57
NGB_62388_c0_seq2	nuclear transport factor 2 family protein	908	gi|326488079|dbj|BAJ89878.1|predicted protein [Hordeum vulgare subsp. vulgare] >gi|326504416|dbj|BAJ91040.1| predicted protein [Hordeum vulgare subsp. vulgare]	BAJ89878	7.55925e-95	96	303908	156	150
NGB_62411_c0_seq1	beta-ketoacyl-acp synthase	2436	gi|498740|emb|CAA84022.1|beta-ketoacyl-ACP synthase [Hordeum vulgare subsp. vulgare]	CAA84022	0.0	94	840877	496	469
NGB_62429_c0_seq1	peptide chain release factor 1	1585	gi|357134763|ref|XP_003568985.1|PREDICTED: peptide chain release factor 1-like [Brachypodium distachyon]	XP_003568985	0.0	94	705671	407	386
NGB_62447_c0_seq1	insulin degrading enzyme	2172	gi|326533272|dbj|BAJ93608.1|predicted protein [Hordeum vulgare subsp. vulgare]	BAJ93608	0.0	95	1180.24	647	616
NGB_62466_c0_seq3	disease resistance response protein 206	933	gi|326490547|dbj|BAJ84937.1|predicted protein [Hordeum vulgare subsp. vulgare]	BAJ84937	4.08835e-86	94	280411	155	147
NGB_62526_c1_seq2	predicted protein	1175	gi|326531020|dbj|BAK04861.1|predicted protein [Hordeum vulgare subsp. vulgare]	BAK04861	5.08069e-121	85	377096	267	228
NGB_62610_c0_seq2	60s ribosomal protein mitochondrial	966	gi|125532283|gb|EAY78848.1|hypothetical protein OsI_33952 [Oryza sativa Indica Group]	EAY78848	9.94808e-78	96	258455	155	150
NGB_62610_c0_seq3	60s ribosomal protein mitochondrial	1400	gi|125532283|gb|EAY78848.1|hypothetical protein OsI_33952 [Oryza sativa Indica Group]	EAY78848	8.42217e-76	96	258455	155	150
NGB_62624_c0_seq1	cold-responsive protein wcor14	718	gi|296006082|dbj|BAJ07539.1|cold responsive protein [Lolium multiflorum]	BAJ07539	3.61155e-50	95	184496	116	111
NGB_62624_c1_seq1	cold-responsive protein wcor14	711	gi|296006082|dbj|BAJ07539.1|cold responsive protein [Lolium multiflorum]	BAJ07539	3.0036e-51	95	184496	116	111
NGB_62628_c0_seq1	ureide permease expressed	1631	gi|326497005|dbj|BAK02087.1|predicted protein [Hordeum vulgare subsp. vulgare]	BAK02087	0.0	95	645195	411	392
NGB_62673_c0_seq5	PREDICTED: hypothetical protein LOC100573083	283	gi|328723415|ref|XP_003247839.1|PREDICTED: hypothetical protein LOC100573083 [Acyrthosiphon pisum]	XP_003247839	0.386923	76	492914	55	42
NGB_62693_c0_seq2	zinc finger	1420	gi|357115882|ref|XP_003559714.1|PREDICTED: GDSL esterase/lipase At5g55050-like [Brachypodium distachyon]	XP_003559714	0.0	92	582793	364	337
NGB_62706_c0_seq2	gibberellin responsive1	1196	gi|475541879|gb|EMT09862.1|hypothetical protein F775_05895 [Aegilops tauschii]	EMT09862	4.76453e-69	73	243047	282	208
NGB_62708_c0_seq2	ethylene-responsive transcription factor 5-like	1092	gi|326518666|dbj|BAJ92494.1|predicted protein [Hordeum vulgare subsp. vulgare] >gi|326526357|dbj|BAJ97195.1| predicted protein [Hordeum vulgare subsp. vulgare]	BAJ92494	1.08948e-53	72	201.06	246	179
NGB_62723_c0_seq1	haloalkane dehalogenase 2-like	1574	gi|475583599|gb|EMT19510.1|hypothetical protein F775_09244 [Aegilops tauschii]	EMT19510	0.0	96	607.06	312	301
NGB_62741_c1_seq2	transcription factor iia gamma subunit	933	gi|357135021|ref|XP_003569111.1|PREDICTED: transcription initiation factor IIA subunit 2-like [Brachypodium distachyon]	XP_003569111	7.33689e-63	99	218009	106	105
NGB_62752_c0_seq1	chch domain containing protein	935	gi|326498539|dbj|BAJ98697.1|predicted protein [Hordeum vulgare subsp. vulgare]	BAJ98697	9.11098e-56	80	202601	185	148
NGB_62776_c0_seq4	iaa-amino acid hydrolase ilr1-like 6-like	1326	gi|357117469|ref|XP_003560490.1|PREDICTED: IAA-amino acid hydrolase ILR1-like 6-like [Brachypodium distachyon]	XP_003560490	0.0	89	531946	308	275
NGB_62820_c0_seq2	dag chloroplastic-like	1192	gi|357144631|ref|XP_003573360.1|PREDICTED: DAG protein, chloroplastic-like [Brachypodium distachyon]	XP_003573360	5.36525e-90	100	295049	160	160
NGB_62836_c0_seq2	palmitoyl-protein thioesterase 1 precursor	1362	gi|242035061|ref|XP_002464925.1|hypothetical protein SORBIDRAFT_01g028940 [Sorghum bicolor] >gi|241918779|gb|EER91923.1| hypothetical protein SORBIDRAFT_01g028940 [Sorghum bicolor]	XP_002464925	5.75095e-147	91	444121	246	226
NGB_62849_c0_seq1	threonine synthase	803	gi|475573184|gb|EMT16673.1|Threonine synthase 1, chloroplastic [Aegilops tauschii]	EMT16673	3.267e-122	98	371318	183	180
NGB_62860_c0_seq1	kda heat-shock protein	317	gi|1536911|emb|CAA69172.1|17 kDa class I small heat shock protein [Hordeum vulgare subsp. vulgare]	CAA69172	2.56426e-27	92	120553	82	76
NGB_62860_c1_seq1	kda heat-shock protein	317	gi|1536911|emb|CAA69172.1|17 kDa class I small heat shock protein [Hordeum vulgare subsp. vulgare]	CAA69172	2.56426e-27	92	120553	82	76
NGB_62894_c0_seq1	protein	1456	gi|326517218|dbj|BAJ99975.1|predicted protein [Hordeum vulgare subsp. vulgare]	BAJ99975	4.1511e-175	94	343969	180	170
NGB_62903_c0_seq4	ring zinc finger domain superfamily protein	1936	gi|115476708|ref|NP_001061950.1|Os08g0451800 [Oryza sativa Japonica Group] >gi|113623919|dbj|BAF23864.1| Os08g0451800 [Oryza sativa Japonica Group]	NP_001061950	7.54804e-85	67	293123	330	223
NGB_62910_c1_seq1	nodulin-like protein	2050	gi|326511749|dbj|BAJ92019.1|predicted protein [Hordeum vulgare subsp. vulgare]	BAJ92019	0.0	85	676011	539	461
NGB_62951_c0_seq2	predicted protein	2594	gi|326531508|dbj|BAJ97758.1|predicted protein [Hordeum vulgare subsp. vulgare]	BAJ97758	3.69265e-139	84	441039	348	293
NGB_62951_c0_seq4	predicted protein	1582	gi|326531508|dbj|BAJ97758.1|predicted protein [Hordeum vulgare subsp. vulgare]	BAJ97758	1.75435e-141	83	435647	349	290
NGB_62955_c0_seq1	methyltransferase-like protein 10-like	1404	gi|326507088|dbj|BAJ95621.1|predicted protein [Hordeum vulgare subsp. vulgare]	BAJ95621	0.0	92	578941	360	334
NGB_62960_c1_seq1	uncharacterized aarf domain-containing protein kinase 1-like	2336	gi|319759284|gb|ADV71378.1|ABC1 protein kinase [Triticum aestivum]	ADV71378	0.0	95	888641	464	444
NGB_62964_c0_seq1	#NAME?	993	gi|326493646|dbj|BAJ85284.1|predicted protein [Hordeum vulgare subsp. vulgare] >gi|326521350|dbj|BAJ96878.1| predicted protein [Hordeum vulgare subsp. vulgare]	BAJ85284	9.61728e-89	96	289271	186	179
NGB_62973_c0_seq1	dynein light chain cytoplasmic-like	787	gi|326496036|dbj|BAJ90639.1|predicted protein [Hordeum vulgare subsp. vulgare] >gi|326522690|dbj|BAJ88391.1| predicted protein [Hordeum vulgare subsp. vulgare]	BAJ90639	1.98077e-57	86	203756	145	126
NGB_62984_c0_seq1	gibberellin responsive1	1190	gi|475541879|gb|EMT09862.1|hypothetical protein F775_05895 [Aegilops tauschii]	EMT09862	6.12878e-69	73	242662	282	208
NGB_62999_c0_seq2	myb family transcription expressed	941	gi|475624508|gb|EMT32647.1|Myb-related protein MYBAS2 [Aegilops tauschii]	EMT32647	5.12233e-112	80	351673	263	212
NGB_63019_c0_seq1	calcium binding ef-hand protein	1194	gi|6900308|emb|CAB71337.1|putative calcium binding EF-hand protein [Hordeum vulgare subsp. vulgare] >gi|326491851|dbj|BAJ98150.1| predicted protein [Hordeum vulgare subsp. vulgare] >gi|326522895|dbj|BAJ88493.1| predicted protein [Hordeum vulgare subsp. vulgare]	CAB71337	1.41591e-79	82	268085	195	160
NGB_63020_c0_seq2	calcium-transporting atpase plasma membrane-type-like	3769	gi|357148509|ref|XP_003574792.1|PREDICTED: calcium-transporting ATPase 8, plasma membrane-type-like [Brachypodium distachyon]	XP_003574792	0.0	95	1876.29	1082	1035
NGB_63023_c0_seq1	gamma-interferon-inducible lysosomal thiol reductase precursor	1208	gi|475555870|gb|EMT12528.1|hypothetical protein F775_29715 [Aegilops tauschii]	EMT12528	2.7137e-104	82	330487	229	189
NGB_63023_c0_seq2	gamma-interferon-inducible lysosomal thiol reductase precursor	1226	gi|475555870|gb|EMT12528.1|hypothetical protein F775_29715 [Aegilops tauschii]	EMT12528	3.31707e-103	82	330487	229	189
NGB_63054_c0_seq1	auxin-responsive aux iaa family protein	1607	gi|357136356|ref|XP_003569771.1|PREDICTED: auxin-responsive protein IAA6-like [Brachypodium distachyon]	XP_003569771	1.45978e-129	83	405601	342	287
NGB_63087_c0_seq1	calcium-binding protein cml27	856	gi|357112383|ref|XP_003557988.1|PREDICTED: probable calcium-binding protein CML27-like isoform 1 [Brachypodium distachyon] >gi|357112385|ref|XP_003557989.1| PREDICTED: probable calcium-binding protein CML27-like isoform 2 [Brachypodium distachyon]	XP_003557988	2.57755e-78	94	259.61	169	159
NGB_63103_c0_seq2	calmodulin	990	gi|462398167|gb|EMJ03835.1|hypothetical protein PRUPE_ppa012070mg [Prunus persica]	EMJ03835	5.63762e-96	95	306.22	163	156
NGB_63121_c0_seq2	protein binding protein	975	gi|357148802|ref|XP_003574899.1|PREDICTED: E3 ubiquitin ligase BIG BROTHER-related-like [Brachypodium distachyon]	XP_003574899	5.37939e-77	92	261922	152	141
NGB_63154_c0_seq1	mitochondrial substrate carrier family protein b-like	1594	gi|326491547|dbj|BAJ94251.1|predicted protein [Hordeum vulgare subsp. vulgare] >gi|326498935|dbj|BAK02453.1| predicted protein [Hordeum vulgare subsp. vulgare]	BAJ94251	0.0	99	707983	354	351
NGB_63156_c0_seq3	tpa: ap2 erebp transcription factor superfamily protein	1095	gi|326518666|dbj|BAJ92494.1|predicted protein [Hordeum vulgare subsp. vulgare] >gi|326526357|dbj|BAJ97195.1| predicted protein [Hordeum vulgare subsp. vulgare]	BAJ92494	1.07667e-46	69	182.57	247	172
NGB_63162_c0_seq27	hsf-type dna-binding domain containing expressed	1845	gi|326499696|dbj|BAJ86159.1|predicted protein [Hordeum vulgare subsp. vulgare] >gi|326505640|dbj|BAJ95491.1| predicted protein [Hordeum vulgare subsp. vulgare]	BAJ86159	3.83454e-115	89	367851	246	219
NGB_63167_c0_seq1	retrotransposon protein	3492	gi|357144148|ref|XP_003573189.1|PREDICTED: uncharacterized protein LOC100829013 [Brachypodium distachyon]	XP_003573189	7.34382e-85	61	233417	248	152
NGB_63169_c1_seq1	udp-glycosyltransferase 74f2-like	950	gi|475616149|gb|EMT29673.1|Putative UDP-glucosyltransferase [Aegilops tauschii]	EMT29673	8.03876e-148	87	442195	267	234
NGB_63170_c0_seq1	haloalkane dehalogenase 2-like	1639	gi|357166317|ref|XP_003580670.1|PREDICTED: haloalkane dehalogenase 2-like [Brachypodium distachyon]	XP_003580670	0.0	96	625165	326	314
NGB_63170_c0_seq2	haloalkane dehalogenase 2-like	1586	gi|475583599|gb|EMT19510.1|hypothetical protein F775_09244 [Aegilops tauschii]	EMT19510	0.0	96	607.06	312	301
NGB_63207_c0_seq1	wrky transcription	1315	gi|326488443|dbj|BAJ93890.1|predicted protein [Hordeum vulgare subsp. vulgare]	BAJ93890	2.34781e-73	80	256529	210	168
NGB_63223_c0_seq2	f-box protein	1635	gi|357135613|ref|XP_003569403.1|PREDICTED: uncharacterized protein LOC100841226 [Brachypodium distachyon]	XP_003569403	5.59227e-162	69	495738	521	361
NGB_63230_c1_seq5	zinc finger family expressed	1262	gi|326487255|dbj|BAJ89612.1|predicted protein [Hordeum vulgare subsp. vulgare] >gi|326532646|dbj|BAJ89168.1| predicted protein [Hordeum vulgare subsp. vulgare]	BAJ89612	4.72558e-151	91	453366	274	250
NGB_63272_c0_seq1	ethylene-responsive small gtp-binding protein	1156	gi|326490445|dbj|BAJ84886.1|predicted protein [Hordeum vulgare subsp. vulgare] >gi|326491645|dbj|BAJ94300.1| predicted protein [Hordeum vulgare subsp. vulgare]	BAJ84886	4.1288e-114	97	353214	205	199
NGB_63276_c0_seq22	ribonuclease h protein	3234	gi|242076640|ref|XP_002448256.1|hypothetical protein SORBIDRAFT_06g024125 [Sorghum bicolor] >gi|241939439|gb|EES12584.1| hypothetical protein SORBIDRAFT_06g024125 [Sorghum bicolor]	XP_002448256	2.66364e-22	57	117857	188	108
NGB_63284_c0_seq1	auxin-responsive aux iaa family protein	1596	gi|357136356|ref|XP_003569771.1|PREDICTED: auxin-responsive protein IAA6-like [Brachypodium distachyon]	XP_003569771	1.32364e-129	83	405601	342	287
NGB_63285_c0_seq2	f-box wd-40 repeat-containing protein at3g52030-like	1571	gi|326488447|dbj|BAJ93892.1|predicted protein [Hordeum vulgare subsp. vulgare]	BAJ93892	0.0	93	782326	419	390
NGB_63321_c1_seq18	hsf-type dna-binding domain containing expressed	1360	gi|357146281|ref|XP_003573935.1|PREDICTED: heat stress transcription factor A-2c-like [Brachypodium distachyon]	XP_003573935	7.39242e-35	86	156377	98	85
NGB_63334_c0_seq2	nifu-like protein chloroplastic-like	1049	gi|474385140|gb|EMS64903.1|NifU-like protein 1, chloroplastic [Triticum urartu]	EMS64903	1.54653e-91	93	296975	205	192
NGB_63336_c0_seq5	cyclin h-1	1689	gi|357116470|ref|XP_003560004.1|PREDICTED: cyclin-H1-1-like [Brachypodium distachyon]	XP_003560004	0.0	93	561222	301	281
NGB_63340_c1_seq9	splicing factor u2af subunit	1741	gi|474107546|gb|EMS55481.1|Splicing factor U2af large subunit B [Triticum urartu]	EMS55481	0.0	99	692.96	375	373
NGB_63345_c0_seq1	u-box domain-containing protein 33	1368	gi|474429257|gb|EMS67875.1|U-box domain-containing protein 33 [Triticum urartu]	EMS67875	0.0	84	616305	456	385
NGB_63356_c0_seq2	transmembrane protein 184b-like	1696	gi|357111089|ref|XP_003557347.1|PREDICTED: transmembrane protein 184B-like [Brachypodium distachyon]	XP_003557347	3.05015e-16	91	789518	45	41
NGB_63362_c1_seq3	nhl repeat-containing	1019	gi|326516712|dbj|BAJ96348.1|predicted protein [Hordeum vulgare subsp. vulgare]	BAJ96348	3.10928e-27	68	128642	148	102
NGB_63379_c0_seq1	tyrosyl-dna phosphodiesterase 1-like	1867	gi|473786288|gb|EMS46186.1|Tyrosyl-DNA phosphodiesterase 1 [Triticum urartu]	EMS46186	0.0	94	1032.71	539	512
NGB_63390_c0_seq1	alkaline neutral invertase	1460	gi|326527915|dbj|BAJ89009.1|predicted protein [Hordeum vulgare subsp. vulgare]	BAJ89009	0.0	89	784252	456	409
NGB_63402_c0_seq1	protein cypro4-like	1986	gi|475622104|gb|EMT31744.1|hypothetical protein F775_09182 [Aegilops tauschii]	EMT31744	0.0	96	1005.74	552	530
NGB_63406_c0_seq3	cysteine-rich receptor-like protein kinase 6	2097	gi|357157121|ref|XP_003577692.1|PREDICTED: cysteine-rich receptor-like protein kinase 25-like [Brachypodium distachyon]	XP_003577692	1.2418e-86	88	296975	180	160
NGB_63406_c0_seq13	serine threonine protein kinase	1546	gi|357157121|ref|XP_003577692.1|PREDICTED: cysteine-rich receptor-like protein kinase 25-like [Brachypodium distachyon]	XP_003577692	4.93544e-170	88	507679	312	276
NGB_63406_c0_seq28	serine threonine protein kinase	1596	gi|357157121|ref|XP_003577692.1|PREDICTED: cysteine-rich receptor-like protein kinase 25-like [Brachypodium distachyon]	XP_003577692	0.0	89	538.88	313	281
NGB_63406_c0_seq31	serine threonine protein kinase	1955	gi|357157121|ref|XP_003577692.1|PREDICTED: cysteine-rich receptor-like protein kinase 25-like [Brachypodium distachyon]	XP_003577692	5.16556e-168	88	507679	312	276
NGB_63406_c0_seq52	cysteine-rich receptor-like protein kinase 6	1688	gi|357157121|ref|XP_003577692.1|PREDICTED: cysteine-rich receptor-like protein kinase 25-like [Brachypodium distachyon]	XP_003577692	4.15762e-87	88	296975	180	160
NGB_63406_c0_seq55	cysteine-rich receptor-like protein kinase 6	914	gi|475594888|gb|EMT22847.1|Cysteine-rich receptor-like protein kinase 10 [Aegilops tauschii]	EMT22847	1.45783e-99	84	320857	214	181
NGB_63415_c0_seq1	ribonuclease t2	1133	gi|41387691|gb|AAS01727.1|S-like RNase [Triticum aestivum]	AAS01727	2.61775e-130	95	397127	203	194
NGB_63423_c1_seq2	uncharacterized sugar kinase slr0537-like	1173	gi|326507014|dbj|BAJ95584.1|predicted protein [Hordeum vulgare subsp. vulgare]	BAJ95584	4.24318e-135	96	418698	225	217
NGB_63429_c0_seq3	tpr domain containing expressed	2342	gi|326532464|dbj|BAK05161.1|predicted protein [Hordeum vulgare subsp. vulgare]	BAK05161	0.0	93	697967	389	363
NGB_63454_c1_seq1	dna-3-methyladenine glycosylase i	1569	gi|326498391|dbj|BAJ98623.1|predicted protein [Hordeum vulgare subsp. vulgare]	BAJ98623	0.0	89	580096	381	340
NGB_63468_c0_seq1	predicted protein	902	gi|326488947|dbj|BAJ98085.1|predicted protein [Hordeum vulgare subsp. vulgare] >gi|326494486|dbj|BAJ90512.1| predicted protein [Hordeum vulgare subsp. vulgare]	BAJ98085	1.46767e-51	89	190274	156	140
NGB_63471_c0_seq23	auxin efflux carrier-like protein	1594	gi|326492411|dbj|BAK01989.1|predicted protein [Hordeum vulgare subsp. vulgare]	BAK01989	0.0	95	779245	422	402
NGB_63471_c0_seq31	auxin efflux carrier-like protein	1682	gi|326492411|dbj|BAK01989.1|predicted protein [Hordeum vulgare subsp. vulgare]	BAK01989	0.0	95	779245	422	402
NGB_63471_c0_seq33	auxin efflux carrier-like protein	1887	gi|326492411|dbj|BAK01989.1|predicted protein [Hordeum vulgare subsp. vulgare]	BAK01989	0.0	95	779245	422	402
NGB_63471_c0_seq37	auxin efflux carrier-like protein	1701	gi|326492411|dbj|BAK01989.1|predicted protein [Hordeum vulgare subsp. vulgare]	BAK01989	0.0	93	486108	269	251
NGB_63477_c0_seq2	protein	1080	gi|326494082|dbj|BAJ85503.1|predicted protein [Hordeum vulgare subsp. vulgare]	BAJ85503	0.0	96	573933	283	274
NGB_63508_c0_seq3	protein binding protein	2692	gi|326500510|dbj|BAK06344.1|predicted protein [Hordeum vulgare subsp. vulgare] >gi|326528829|dbj|BAJ97436.1| predicted protein [Hordeum vulgare subsp. vulgare]	BAK06344	0.0	76	750355	640	492
NGB_63526_c0_seq1	myo-inositol oxygenase	1318	gi|357124115|ref|XP_003563752.1|PREDICTED: probable inositol oxygenase-like [Brachypodium distachyon]	XP_003563752	0.0	96	584334	303	291
NGB_63559_c0_seq2	kinesin heavy	3529	gi|357140812|ref|XP_003571957.1|PREDICTED: uncharacterized protein LOC100832781 [Brachypodium distachyon]	XP_003571957	0.0	93	1635.93	988	925
NGB_63577_c0_seq1	lrr receptor-like serine threonine-protein kinase	2756	gi|475618047|gb|EMT30323.1|Putative LRR receptor-like serine/threonine-protein kinase [Aegilops tauschii]	EMT30323	0.0	78	1086.25	845	665
NGB_63577_c0_seq2	lrr receptor-like serine threonine-protein kinase	2738	gi|475618047|gb|EMT30323.1|Putative LRR receptor-like serine/threonine-protein kinase [Aegilops tauschii]	EMT30323	0.0	78	1093.18	853	671
NGB_63585_c1_seq2	g-type lectin s-receptor-like serine threonine-protein kinase sd2-5	581	gi|473905253|gb|EMS49374.1|G-type lectin S-receptor-like serine/threonine-protein kinase SD2-5 [Triticum urartu]	EMS49374	4.30879e-10	82	812629	75	62
NGB_63587_c0_seq2	er lumen protein retaining receptor-like	1008	gi|116634827|emb|CAH66350.1|OSIGBa0135C09.1 [Oryza sativa Indica Group] >gi|125547978|gb|EAY93800.1| hypothetical protein OsI_15578 [Oryza sativa Indica Group]	CAH66350	3.10613e-139	98	417927	214	210
NGB_63603_c0_seq1	phosphosulfolactate synthase-related protein	1276	gi|326503792|dbj|BAK02682.1|predicted protein [Hordeum vulgare subsp. vulgare] >gi|326514410|dbj|BAJ96192.1| predicted protein [Hordeum vulgare subsp. vulgare]	BAK02682	0.0	95	526554	295	283
NGB_63609_c0_seq16	predicted protein	1955	gi|326502524|dbj|BAJ95325.1|predicted protein [Hordeum vulgare subsp. vulgare]	BAJ95325	5.09068e-07	66	770258	78	52
NGB_63614_c1_seq3	early response to dehydration 15-like protein	1030	gi|357112201|ref|XP_003557898.1|PREDICTED: uncharacterized protein LOC100830455 [Brachypodium distachyon]	XP_003557898	5.81863e-49	77	184882	166	128
NGB_63624_c0_seq4	rna ligase	3575	gi|357167987|ref|XP_003581427.1|PREDICTED: uncharacterized protein LOC100846175 [Brachypodium distachyon]	XP_003581427	0.0	90	1768.05	1030	929
NGB_63683_c0_seq1	3-ketoacyl- synthase 10-like	2024	gi|242042005|ref|XP_002468397.1|hypothetical protein SORBIDRAFT_01g045150 [Sorghum bicolor] >gi|241922251|gb|EER95395.1| hypothetical protein SORBIDRAFT_01g045150 [Sorghum bicolor]	XP_002468397	0.0	97	974156	543	531
NGB_63691_c0_seq1	notchless protein homolog	1549	gi|326493952|dbj|BAJ85438.1|predicted protein [Hordeum vulgare subsp. vulgare] >gi|326524604|dbj|BAK00685.1| predicted protein [Hordeum vulgare subsp. vulgare]	BAJ85438	0.0	97	895575	455	442
NGB_63741_c0_seq2	o-methyltransferase zrp4	1114	gi|475479302|gb|EMT02777.1|O-methyltransferase ZRP4 [Aegilops tauschii]	EMT02777	0.0	93	627091	358	333
NGB_63746_c0_seq3	resistance-related receptor-like kinase	1105	gi|15407549|gb|AAK91872.1|receptor kinase [Avena sativa]	AAK91872	5.75827e-161	85	483026	342	293
NGB_63785_c0_seq1	chitin elicitor-binding protein	1512	gi|326511874|dbj|BAJ92081.1|predicted protein [Hordeum vulgare subsp. vulgare] >gi|326528489|dbj|BAJ93426.1| predicted protein [Hordeum vulgare subsp. vulgare]	BAJ92081	3.34117e-140	85	432.18	323	276
NGB_63807_c0_seq3	flavonol synthase	893	gi|326496835|dbj|BAJ98444.1|predicted protein [Hordeum vulgare subsp. vulgare]	BAJ98444	8.44064e-105	87	325479	195	171
NGB_63828_c1_seq12	glycine-rich rna-binding protein	845	gi|90265701|dbj|BAE91897.1|glycine-rich RNA-binding protein [Lolium perenne]	BAE91897	1.55193e-45	100	172555	85	85
NGB_63841_c0_seq3	PREDICTED: uncharacterized protein LOC100836720	2524	gi|357118702|ref|XP_003561090.1|PREDICTED: uncharacterized protein LOC100836720 [Brachypodium distachyon]	XP_003561090	12.9781	72	527582	51	37
NGB_63856_c0_seq2	alginate regulatory protein	1587	gi|242063390|ref|XP_002452984.1|hypothetical protein SORBIDRAFT_04g036070 [Sorghum bicolor] >gi|241932815|gb|EES05960.1| hypothetical protein SORBIDRAFT_04g036070 [Sorghum bicolor]	XP_002452984	5.793e-18	86	100523	80	69
NGB_63869_c1_seq2	protein	1114	gi|326491473|dbj|BAJ94214.1|predicted protein [Hordeum vulgare subsp. vulgare] >gi|326526409|dbj|BAJ97221.1| predicted protein [Hordeum vulgare subsp. vulgare] >gi|326532920|dbj|BAJ89305.1| predicted protein [Hordeum vulgare subsp. vulgare]	BAJ94214	5.7321e-85	96	277715	138	133
NGB_63897_c0_seq1	caleosin 2	845	gi|326490093|dbj|BAJ94120.1|predicted protein [Hordeum vulgare subsp. vulgare] >gi|326516896|dbj|BAJ96440.1| predicted protein [Hordeum vulgare subsp. vulgare]	BAJ94120	1.10421e-135	90	407527	232	211
NGB_63915_c1_seq2	leucine-rich repeat receptor-like protein kinase family protein	3356	gi|357133240|ref|XP_003568234.1|PREDICTED: probable LRR receptor-like serine/threonine-protein kinase At1g06840-like [Brachypodium distachyon]	XP_003568234	0.0	92	1429.46	843	779
NGB_63917_c0_seq2	pentatricopeptide repeat-containing protein chloroplastic-like	1827	gi|357125122|ref|XP_003564244.1|PREDICTED: pentatricopeptide repeat-containing protein At5g48730, chloroplastic-like [Brachypodium distachyon]	XP_003564244	0.0	97	829321	432	421
NGB_63929_c0_seq11	ras-related protein rab11c	944	gi|326521852|dbj|BAK04054.1|predicted protein [Hordeum vulgare subsp. vulgare]	BAK04054	4.65214e-128	94	389037	210	199
NGB_63932_c0_seq1	superoxide dismutase	1394	gi|326515864|dbj|BAK07178.1|predicted protein [Hordeum vulgare subsp. vulgare]	BAK07178	9.30657e-149	93	448743	260	243
NGB_63934_c0_seq2	cyanate hydratase	1023	gi|357146576|ref|XP_003574041.1|PREDICTED: cyanate hydratase-like [Brachypodium distachyon]	XP_003574041	3.50178e-95	92	303908	167	154
NGB_63945_c0_seq2	rrna methyltransferase -like	1602	gi|326511379|dbj|BAJ87703.1|predicted protein [Hordeum vulgare subsp. vulgare] >gi|326534084|dbj|BAJ89392.1| predicted protein [Hordeum vulgare subsp. vulgare] >gi|326534138|dbj|BAJ89419.1| predicted protein [Hordeum vulgare subsp. vulgare]	BAJ87703	1.03453e-148	95	453751	306	292
NGB_63953_c0_seq1	valyl-trna synthetase	790	gi|357136292|ref|XP_003569739.1|PREDICTED: valyl-tRNA synthetase-like [Brachypodium distachyon]	XP_003569739	1.81736e-170	97	522702	263	257
NGB_63963_c0_seq2	soluble starch synthase i	2527	gi|9369334|emb|CAB99209.1|starch synthase I-1 [Triticum aestivum]	CAB99209	0.0	93	1114.75	605	567
NGB_63980_c0_seq1	uncharacterized loc101213099	1102	gi|226500872|ref|NP_001144731.1|uncharacterized protein LOC100277775 [Zea mays] >gi|195646294|gb|ACG42615.1| hypothetical protein [Zea mays] >gi|413932714|gb|AFW67265.1| hypothetical protein ZEAMMB73_487210 [Zea mays]	NP_001144731	2.56987e-65	92	229565	131	121
NGB_63981_c0_seq1	casein kinase i isoform delta-like	2197	gi|326488475|dbj|BAJ93906.1|predicted protein [Hordeum vulgare subsp. vulgare]	BAJ93906	0.0	91	711064	407	373
NGB_63981_c0_seq2	casein kinase i isoform delta-like	2226	gi|326488475|dbj|BAJ93906.1|predicted protein [Hordeum vulgare subsp. vulgare]	BAJ93906	0.0	90	705671	411	373
NGB_63981_c0_seq9	casein kinase i isoform delta-like	2214	gi|326488475|dbj|BAJ93906.1|predicted protein [Hordeum vulgare subsp. vulgare]	BAJ93906	0.0	91	711064	407	373
NGB_63985_c0_seq2	otu-like cysteine protease-like	1776	gi|357137641|ref|XP_003570408.1|PREDICTED: uncharacterized protein LOC100835946 [Brachypodium distachyon]	XP_003570408	4.33057e-107	90	226483	163	147
NGB_63989_c1_seq2	tubby-like f-box protein 8-like	2208	gi|357133519|ref|XP_003568372.1|PREDICTED: tubby-like F-box protein 8-like [Brachypodium distachyon]	XP_003568372	0.0	93	712.22	449	420
NGB_64002_c1_seq3	low quality protein: cell number regulator 13-like	1719	gi|357155824|ref|XP_003577250.1|PREDICTED: LOW QUALITY PROTEIN: cell number regulator 13-like [Brachypodium distachyon]	XP_003577250	1.63295e-101	92	328946	183	170
NGB_64002_c1_seq5	low quality protein: cell number regulator 13-like	1673	gi|357155824|ref|XP_003577250.1|PREDICTED: LOW QUALITY PROTEIN: cell number regulator 13-like [Brachypodium distachyon]	XP_003577250	1.02945e-101	92	328946	183	170
NGB_64003_c0_seq2	50s ribosomal protein l7	1033	gi|357139589|ref|XP_003571363.1|PREDICTED: uncharacterized protein LOC100839005 [Brachypodium distachyon]	XP_003571363	2.10993e-52	96	195282	164	159
NGB_64005_c0_seq2	ras-related protein rab11c	1170	gi|326489368|dbj|BAK01667.1|predicted protein [Hordeum vulgare subsp. vulgare] >gi|326531904|dbj|BAK01328.1| predicted protein [Hordeum vulgare subsp. vulgare]	BAK01667	9.08954e-138	97	416387	213	208
NGB_64013_c0_seq1	methionine adenosyltransferase 2 subunit beta-like	1190	gi|326491931|dbj|BAJ98190.1|predicted protein [Hordeum vulgare subsp. vulgare]	BAJ98190	0.0	94	538.11	289	274
NGB_64027_c1_seq1	receptor-like protein kinase	1933	gi|357164545|ref|XP_003580089.1|PREDICTED: probable leucine-rich repeat receptor-like protein kinase At4g00330-like [Brachypodium distachyon]	XP_003580089	0.0	92	667922	383	354
NGB_64028_c1_seq1	protein kinase	1134	gi|475599483|gb|EMT24247.1|Putative serine/threonine-protein kinase Cx32, chloroplastic [Aegilops tauschii]	EMT24247	0.0	94	586645	322	304
NGB_64030_c0_seq9	hypothetical protein TRIUR3_09550	935	gi|474066122|gb|EMS54136.1|hypothetical protein TRIUR3_09550 [Triticum urartu]	EMS54136	9.0937e-24	75	114.39	108	81
NGB_64053_c0_seq4	isoamylase chloroplastic-like	1075	gi|58865274|dbj|BAD89532.1|isoamylase [Hordeum vulgare]	BAD89532	8.93055e-146	88	455292	269	237
NGB_64072_c0_seq1	nadp-dependent oxidoreductase p1	1332	gi|474198874|gb|EMS58432.1|putative NADP-dependent oxidoreductase P1 [Triticum urartu]	EMS58432	0.0	91	588186	350	321
NGB_64074_c0_seq1	bzip transcription factor superfamily protein	1482	gi|357123336|ref|XP_003563367.1|PREDICTED: light-inducible protein CPRF2-like [Brachypodium distachyon]	XP_003563367	9.69415e-109	80	348977	300	241
NGB_64074_c1_seq2	bzip transcription factor superfamily protein	1469	gi|357123336|ref|XP_003563367.1|PREDICTED: light-inducible protein CPRF2-like [Brachypodium distachyon]	XP_003563367	4.41838e-109	80	349747	300	241
NGB_64076_c0_seq2	plant viral-response family expressed	1714	gi|357156090|ref|XP_003577338.1|PREDICTED: transmembrane protein 45A-like isoform 1 [Brachypodium distachyon]	XP_003577338	9.39278e-152	87	462225	304	266
NGB_64088_c1_seq3	protein binding	1657	gi|326505552|dbj|BAJ95447.1|predicted protein [Hordeum vulgare subsp. vulgare] >gi|326514354|dbj|BAJ96164.1| predicted protein [Hordeum vulgare subsp. vulgare]	BAJ95447	0.0	81	574318	409	333
NGB_64124_c1_seq3	peptide transporter ptr2-like	1910	gi|357113240|ref|XP_003558412.1|PREDICTED: peptide transporter PTR2-like [Brachypodium distachyon]	XP_003558412	0.0	97	1042.34	532	519
NGB_64151_c0_seq3	predicted protein	885	gi|326533266|dbj|BAJ93605.1|predicted protein [Hordeum vulgare subsp. vulgare]	BAJ93605	9.70761e-73	97	243432	122	119
NGB_64158_c0_seq1	dihydrosphingosine 1-phosphate phosphatase -like	1786	gi|474226630|gb|EMS59474.1|Sphingosine-1-phosphate phosphatase 1 [Triticum urartu]	EMS59474	0.0	91	685641	387	353
NGB_64160_c3_seq3	chaperone protein dnaj	765	gi|326517653|dbj|BAK03745.1|predicted protein [Hordeum vulgare subsp. vulgare]	BAK03745	1.29525e-37	85	152525	137	117
NGB_64163_c0_seq16	serine threonine protein kinase	1416	gi|357157121|ref|XP_003577692.1|PREDICTED: cysteine-rich receptor-like protein kinase 25-like [Brachypodium distachyon]	XP_003577692	0.0	89	537339	313	281
NGB_64163_c0_seq33	serine threonine protein kinase	1356	gi|474227302|gb|EMS59493.1|Cysteine-rich receptor-like protein kinase 6 [Triticum urartu]	EMS59493	4.93105e-136	79	419853	297	237
NGB_64163_c0_seq36	serine threonine protein kinase	2389	gi|475594888|gb|EMT22847.1|Cysteine-rich receptor-like protein kinase 10 [Aegilops tauschii]	EMT22847	9.29167e-171	86	521161	335	290
NGB_64163_c0_seq42	cysteine-rich receptor-like protein kinase 6	1694	gi|475594888|gb|EMT22847.1|Cysteine-rich receptor-like protein kinase 10 [Aegilops tauschii]	EMT22847	5.38748e-97	86	323553	197	170
NGB_64163_c0_seq48	serine threonine protein kinase	1471	gi|357157121|ref|XP_003577692.1|PREDICTED: cysteine-rich receptor-like protein kinase 25-like [Brachypodium distachyon]	XP_003577692	1.27112e-80	74	277715	214	159
NGB_64163_c0_seq61	serine threonine protein kinase	1865	gi|357157121|ref|XP_003577692.1|PREDICTED: cysteine-rich receptor-like protein kinase 25-like [Brachypodium distachyon]	XP_003577692	3.88578e-79	74	277715	214	159
NGB_64181_c2_seq1	pir7b protein	1194	gi|326526781|dbj|BAK00779.1|predicted protein [Hordeum vulgare subsp. vulgare]	BAK00779	8.99755e-123	87	380178	264	230
NGB_64199_c0_seq4	eukaryotic translation initiation factor 3 subunit e-like	1641	gi|475522252|gb|EMT06719.1|hypothetical protein F775_27177 [Aegilops tauschii]	EMT06719	0.0	92	801201	450	418
NGB_64235_c0_seq1	phosphosulfolactate synthase-related protein	1278	gi|326503792|dbj|BAK02682.1|predicted protein [Hordeum vulgare subsp. vulgare] >gi|326514410|dbj|BAJ96192.1| predicted protein [Hordeum vulgare subsp. vulgare]	BAK02682	0.0	95	525783	295	283
NGB_64265_c1_seq2	f-box lrr-repeat protein at3g28410-like	1517	gi|475490566|gb|EMT03505.1|hypothetical protein F775_18326 [Aegilops tauschii]	EMT03505	2.65984e-114	66	369007	378	251
NGB_64269_c0_seq1	cytochrome p450 89a2	1630	gi|474189524|gb|EMS58082.1|Cytochrome P450 89A2 [Triticum urartu]	EMS58082	0.0	79	577015	417	333
NGB_64274_c0_seq2	nucleoside diphosphate kinase 3	1336	gi|475501458|gb|EMT04330.1|Nucleoside diphosphate kinase 4, chloroplastic [Aegilops tauschii]	EMT04330	1.09775e-111	95	357451	187	179
NGB_64283_c0_seq1	cryptochrome 1a	2323	gi|357149707|ref|XP_003575205.1|PREDICTED: cryptochrome-1-like [Brachypodium distachyon]	XP_003575205	0.0	93	1129.39	635	594
NGB_64307_c0_seq1	probable anion transporter chloroplastic-like	1108	gi|357133449|ref|XP_003568337.1|PREDICTED: probable anion transporter 2, chloroplastic-like [Brachypodium distachyon]	XP_003568337	0.0	97	578.17	311	303
NGB_64316_c0_seq1	protein	1142	gi|357135290|ref|XP_003569243.1|PREDICTED: uncharacterized protein LOC100843768 isoform 1 [Brachypodium distachyon] >gi|357135292|ref|XP_003569244.1| PREDICTED: uncharacterized protein LOC100843768 isoform 2 [Brachypodium distachyon]	XP_003569243	4.90729e-82	89	276559	199	178
NGB_64351_c0_seq3	calcium-binding protein 39-like	1302	gi|357121711|ref|XP_003562561.1|PREDICTED: calcium-binding protein 39-like [Brachypodium distachyon]	XP_003562561	0.0	96	645195	336	324
NGB_64352_c1_seq5	tyrosine-specific transport	2177	gi|357121592|ref|XP_003562502.1|PREDICTED: tyrosine-specific transport protein-like [Brachypodium distachyon]	XP_003562502	5.50653e-128	98	314694	166	163
NGB_64360_c0_seq1	glucose-6-phosphate phosphate translocator 2	1474	gi|357116748|ref|XP_003560140.1|PREDICTED: glucose-6-phosphate/phosphate translocator 2, chloroplastic-like [Brachypodium distachyon]	XP_003560140	0.0	92	588571	376	346
NGB_64364_c0_seq2	udp-glycosyltransferase 76c2-like	1495	gi|357111095|ref|XP_003557350.1|PREDICTED: UDP-glycosyltransferase 76C2-like [Brachypodium distachyon]	XP_003557350	0.0	89	771155	462	414
NGB_64383_c0_seq2	signal recognition particle receptor subunit beta-like	1157	gi|357126854|ref|XP_003565102.1|PREDICTED: signal recognition particle receptor subunit beta-like [Brachypodium distachyon]	XP_003565102	4.42557e-152	96	454136	256	248
NGB_64396_c0_seq1	hi0933-like expressed	1810	gi|326511455|dbj|BAJ87741.1|predicted protein [Hordeum vulgare subsp. vulgare] >gi|326518298|dbj|BAJ88178.1| predicted protein [Hordeum vulgare subsp. vulgare]	BAJ87741	0.0	95	844343	483	462
NGB_64441_c0_seq3	Os05g0462000	612	gi|115464331|ref|NP_001055765.1|Os05g0462000 [Oryza sativa Japonica Group] >gi|47900330|gb|AAT39177.1| unknown protein [Oryza sativa Japonica Group] >gi|47900354|gb|AAT39184.1| unknown protein [Oryza sativa Japonica Group] >gi|113579316|dbj|BAF17679.1| Os05g0462000 [Oryza sativa Japonica Group] >gi|222631863|gb|EEE63995.1| hypothetical protein OsJ_18824 [Oryza sativa Japonica Group]	NP_001055765	4.86119e-37	93	147902	76	71
NGB_64442_c2_seq2	pathogenicity protein path531-like protein	980	gi|357163375|ref|XP_003579712.1|PREDICTED: HVA22-like protein i-like [Brachypodium distachyon]	XP_003579712	5.99531e-107	97	334339	174	170
NGB_64444_c0_seq1	monothiol glutaredoxin- chloroplastic-like	1337	gi|475590596|gb|EMT21519.1|Monothiol glutaredoxin-S12, chloroplastic [Aegilops tauschii]	EMT21519	1.76976e-151	96	456062	231	224
NGB_64445_c0_seq1	er lumen protein retaining receptor	1334	gi|357159639|ref|XP_003578511.1|PREDICTED: putative ER lumen protein retaining receptor C28H8.4-like [Brachypodium distachyon]	XP_003578511	0.0	98	540421	272	268
NGB_64450_c0_seq1	probable e3 ubiquitin-protein ligase ari8-like	2365	gi|115477573|ref|NP_001062382.1|Os08g0540300 [Oryza sativa Japonica Group] >gi|38636670|dbj|BAD03091.1| putative ariadne [Oryza sativa Japonica Group] >gi|50725684|dbj|BAD33150.1| putative ariadne [Oryza sativa Japonica Group] >gi|113624351|dbj|BAF24296.1| Os08g0540300 [Oryza sativa Japonica Group] >gi|222640949|gb|EEE69081.1| hypothetical protein OsJ_28120 [Oryza sativa Japonica Group]	NP_001062382	0.0	88	885174	528	469
NGB_64462_c1_seq2	transcription factor bhlh92	2333	gi|475571144|gb|EMT16186.1|Transcription factor bHLH92 [Aegilops tauschii]	EMT16186	1.88057e-88	74	304294	274	205
NGB_64462_c1_seq3	transcription factor bhlh92	1485	gi|326524191|dbj|BAJ97106.1|predicted protein [Hordeum vulgare subsp. vulgare]	BAJ97106	7.31922e-106	79	341658	294	234
NGB_64465_c0_seq3	hypothetical protein SORBIDRAFT_03g022135	2867	gi|242053131|ref|XP_002455711.1|hypothetical protein SORBIDRAFT_03g022135 [Sorghum bicolor] >gi|241927686|gb|EES00831.1| hypothetical protein SORBIDRAFT_03g022135 [Sorghum bicolor]	XP_002455711	1.05757e-33	49	164851	284	141
NGB_64501_c0_seq7	predicted protein	3620	gi|326502524|dbj|BAJ95325.1|predicted protein [Hordeum vulgare subsp. vulgare]	BAJ95325	1.23313e-06	66	770258	78	52
NGB_64507_c0_seq3	integrin-linked protein kinase-like protein	1188	gi|326531274|dbj|BAK04988.1|predicted protein [Hordeum vulgare subsp. vulgare]	BAK04988	0.0	95	583563	305	290
NGB_64507_c1_seq1	integrin-linked protein kinase-like protein	1668	gi|326531274|dbj|BAK04988.1|predicted protein [Hordeum vulgare subsp. vulgare]	BAK04988	0.0	93	827.78	445	417
NGB_64516_c0_seq2	pentatricopeptide repeat-containing protein at3g46870-like	1056	gi|115434634|ref|NP_001042075.1|Os01g0158100 [Oryza sativa Japonica Group] >gi|9757668|dbj|BAB08187.1| unnamed protein product [Oryza sativa Japonica Group] >gi|15528644|dbj|BAB64665.1| Tha8 -like [Oryza sativa Japonica Group] >gi|113531606|dbj|BAF03989.1| Os01g0158100 [Oryza sativa Japonica Group] >gi|125569105|gb|EAZ10620.1| hypothetical protein OsJ_00452 [Oryza sativa Japonica Group]	NP_001042075	1.62267e-53	82	201.06	225	186
NGB_64524_c0_seq4	deoxycytidine kinase	3218	gi|474432156|gb|EMS68044.1|Deoxycytidine kinase [Triticum urartu]	EMS68044	0.0	96	818535	427	412
NGB_64549_c0_seq2	aldose reductase	479	gi|115441039|ref|NP_001044799.1|Os01g0847700 [Oryza sativa Japonica Group] >gi|113534330|dbj|BAF06713.1| Os01g0847700, partial [Oryza sativa Japonica Group]	NP_001044799	1.25963e-70	91	239.58	135	123
NGB_64569_c0_seq5	hypersensitive-induced response protein	1239	gi|357153791|ref|XP_003576567.1|PREDICTED: hypersensitive-induced response protein 1-like [Brachypodium distachyon]	XP_003576567	0.0	96	583948	303	291
NGB_64580_c0_seq1	probable receptor-like protein kinase at5g47070-like	1607	gi|326531578|dbj|BAJ97793.1|predicted protein [Hordeum vulgare subsp. vulgare]	BAJ97793	0.0	87	686411	454	395
NGB_64590_c1_seq2	heat-shock protein	739	gi|25987073|gb|AAN74536.1|chloroplast low molecular weight heat shock protein HSP26.8 [Agrostis stolonifera var. palustris]	AAN74536	5.34557e-103	95	323168	185	177
NGB_64590_c2_seq1	heat-shock protein	733	gi|25987073|gb|AAN74536.1|chloroplast low molecular weight heat shock protein HSP26.8 [Agrostis stolonifera var. palustris]	AAN74536	3.32467e-104	95	325865	186	178
NGB_64605_c0_seq1	protein phosphatase 2c family protein	1306	gi|326505114|dbj|BAK02944.1|predicted protein [Hordeum vulgare subsp. vulgare]	BAK02944	2.27776e-161	91	483026	343	313
NGB_64614_c0_seq1	rossmann-fold nad -binding domain-containing protein	1385	gi|326523637|dbj|BAJ92989.1|predicted protein [Hordeum vulgare subsp. vulgare]	BAJ92989	0.0	90	560836	316	287
NGB_64631_c0_seq2	vacuolar atp synthase subunit c	1619	gi|253721993|gb|ACT34062.1|vacuolar ATP synthetase subunit C [Aegilops tauschii]	ACT34062	0.0	97	691419	383	373
NGB_64637_c0_seq1	abc transporter i family member chloroplastic-like	1349	gi|474391854|gb|EMS65397.1|ABC transporter I family member 6, chloroplastic [Triticum urartu]	EMS65397	4.59262e-167	100	496893	248	248
NGB_64688_c0_seq3	casein kinase i isoform delta-like protein	1636	gi|326488475|dbj|BAJ93906.1|predicted protein [Hordeum vulgare subsp. vulgare]	BAJ93906	3.3428e-13	77	928189	68	53
NGB_64699_c0_seq1	gtp-dependent nucleic acid-binding	1649	gi|357113186|ref|XP_003558385.1|PREDICTED: GTP-dependent nucleic acid-binding protein engD-like [Brachypodium distachyon]	XP_003558385	0.0	95	793882	433	413
NGB_64707_c0_seq7	#NAME?	4678	gi|125553006|gb|EAY98715.1|hypothetical protein OsI_20647 [Oryza sativa Indica Group] >gi|222632248|gb|EEE64380.1| hypothetical protein OsJ_19222 [Oryza sativa Japonica Group]	EAY98715	1.52855e-27	72	133.65	105	76
NGB_64707_c0_seq30	#NAME?	4613	gi|125553006|gb|EAY98715.1|hypothetical protein OsI_20647 [Oryza sativa Indica Group] >gi|222632248|gb|EEE64380.1| hypothetical protein OsJ_19222 [Oryza sativa Japonica Group]	EAY98715	1.5048e-28	72	133.65	105	76
NGB_64710_c0_seq4	plant-specific domain tigr01589 family protein	291	gi|357112829|ref|XP_003558209.1|PREDICTED: uncharacterized protein LOC100821340 [Brachypodium distachyon]	XP_003558209	6.98128e-30	100	124.79	58	58
NGB_64720_c0_seq3	beta-glucosidase 32-like	1905	gi|357154268|ref|XP_003576726.1|PREDICTED: beta-glucosidase 32-like [Brachypodium distachyon]	XP_003576726	0.0	83	599356	396	332
NGB_64767_c1_seq7	tpa: thaumatin domain family protein	1592	gi|326521294|dbj|BAJ96850.1|predicted protein [Hordeum vulgare subsp. vulgare]	BAJ96850	1.1264e-149	76	453751	342	262
NGB_64782_c1_seq1	sr-rich pre-mrna splicing activator	490	gi|326518646|dbj|BAJ88352.1|predicted protein [Hordeum vulgare subsp. vulgare]	BAJ88352	1.02944e-40	82	165622	146	120
NGB_64783_c0_seq7	dna (cytosine-5)-methyltransferase 1	2934	gi|357140240|ref|XP_003571678.1|PREDICTED: DNA (cytosine-5)-methyltransferase 3-like [Brachypodium distachyon]	XP_003571678	0.0	92	1040.41	623	577
NGB_64787_c0_seq3	mitogen-activated protein kinase kinase kinase a-like	607	gi|326496639|dbj|BAJ98346.1|predicted protein [Hordeum vulgare subsp. vulgare]	BAJ98346	1.02334e-83	88	278485	173	153
NGB_64811_c1_seq1	gata transcription factor 25	1154	gi|357115590|ref|XP_003559571.1|PREDICTED: GATA transcription factor 24-like [Brachypodium distachyon]	XP_003559571	8.17671e-96	91	262307	145	133
NGB_64818_c0_seq1	indole-3-glycerol phosphate chloroplastic	1477	gi|475619171|gb|EMT30679.1|Indole-3-glycerol phosphate synthase, chloroplastic [Aegilops tauschii]	EMT30679	0.0	95	598201	321	308
NGB_64827_c1_seq3	uridylate kinase	1889	gi|326528033|dbj|BAJ89068.1|predicted protein [Hordeum vulgare subsp. vulgare]	BAJ89068	4.05818e-119	94	377096	213	202
NGB_64827_c1_seq4	uridylate kinase	1117	gi|326528033|dbj|BAJ89068.1|predicted protein [Hordeum vulgare subsp. vulgare]	BAJ89068	9.51578e-123	94	377096	213	202
NGB_64827_c1_seq7	uridylate kinase	751	gi|357121870|ref|XP_003562640.1|PREDICTED: uridylate kinase-like [Brachypodium distachyon]	XP_003562640	1.51342e-55	95	201.06	109	104
NGB_64880_c1_seq1	kda class iv heat shock protein	864	gi|474290042|gb|EMS61250.1|hypothetical protein TRIUR3_23889 [Triticum urartu]	EMS61250	1.69427e-73	93	248.44	175	164
NGB_64926_c1_seq3	membrane protein	2503	gi|475583920|gb|EMT19621.1|Rhomboid family member 1 [Aegilops tauschii]	EMT19621	5.63305e-59	97	228024	181	177
NGB_64936_c0_seq1	chaperonin 20	1140	gi|357138222|ref|XP_003570696.1|PREDICTED: 20 kDa chaperonin, chloroplastic-like [Brachypodium distachyon]	XP_003570696	4.32143e-116	88	362073	253	223
NGB_64941_c0_seq1	ctd small phosphatase-like protein 2-like	1335	gi|326519640|dbj|BAK00193.1|predicted protein [Hordeum vulgare subsp. vulgare] >gi|326529107|dbj|BAK00947.1| predicted protein [Hordeum vulgare subsp. vulgare]	BAK00193	1.05108e-135	89	416387	294	263
NGB_64945_c0_seq1	dihydrosphingosine 1-phosphate phosphatase -like	1792	gi|474226630|gb|EMS59474.1|Sphingosine-1-phosphate phosphatase 1 [Triticum urartu]	EMS59474	0.0	91	685641	387	353
NGB_64953_c0_seq1	wall-associated receptor kinase 5	1227	gi|472900130|gb|EMS35638.1|Wall-associated receptor kinase 5 [Triticum urartu]	EMS35638	1.50393e-135	62	433721	430	269
NGB_64953_c0_seq4	wall-associated receptor kinase 5	2331	gi|474402869|gb|EMS66187.1|Wall-associated receptor kinase 5 [Triticum urartu]	EMS66187	0.0	71	636336	547	390
NGB_64953_c0_seq12	wall-associated receptor kinase 5	3213	gi|474402869|gb|EMS66187.1|Wall-associated receptor kinase 5 [Triticum urartu]	EMS66187	0.0	74	1182.93	951	706
NGB_64953_c0_seq25	wall-associated receptor kinase 5	2434	gi|474402869|gb|EMS66187.1|Wall-associated receptor kinase 5 [Triticum urartu]	EMS66187	0.0	71	636336	547	390
NGB_64953_c0_seq26	wall-associated receptor kinase 5	2242	gi|474402869|gb|EMS66187.1|Wall-associated receptor kinase 5 [Triticum urartu]	EMS66187	0.0	70	653284	582	408
NGB_64987_c0_seq3	protein mei2-like 4-like	1099	gi|475591617|gb|EMT21815.1|Meiosis protein mei2 [Aegilops tauschii]	EMT21815	5.20631e-165	93	510375	280	262
NGB_64991_c0_seq1	auxin efflux carrier-like protein	1966	gi|326492411|dbj|BAK01989.1|predicted protein [Hordeum vulgare subsp. vulgare]	BAK01989	0.0	95	779245	422	402
NGB_64991_c0_seq10	auxin efflux carrier family protein	1131	gi|326492411|dbj|BAK01989.1|predicted protein [Hordeum vulgare subsp. vulgare]	BAK01989	2.31833e-162	93	486108	269	251
NGB_64996_c1_seq1	superkiller viralicidic activity 2-like 2-like	3374	gi|357110946|ref|XP_003557276.1|PREDICTED: superkiller viralicidic activity 2-like 2-like [Brachypodium distachyon]	XP_003557276	0.0	96	1864.35	995	961
NGB_64998_c0_seq2	cysteine proteinase precursor	414	gi|475572136|gb|EMT16425.1|Cysteine proteinase 1 [Aegilops tauschii]	EMT16425	4.34212e-33	90	142.51	83	75
NGB_65030_c1_seq5	hypothetical protein F775_01259	2107	gi|475556308|gb|EMT12622.1|hypothetical protein F775_01259 [Aegilops tauschii]	EMT12622	5.6631e-50	72	194897	165	119
NGB_65033_c0_seq4	protein	968	gi|326512064|dbj|BAJ96013.1|predicted protein [Hordeum vulgare subsp. vulgare]	BAJ96013	8.16154e-140	89	436417	249	222
NGB_65033_c0_seq5	PREDICTED: uncharacterized protein LOC100823798	1758	gi|357148641|ref|XP_003574842.1|PREDICTED: uncharacterized protein LOC100823798 [Brachypodium distachyon]	XP_003574842	4.44483e-83	89	268.47	159	142
NGB_65034_c3_seq3	ring finger protein 5	1883	gi|475595271|gb|EMT22981.1|RING finger protein 5 [Aegilops tauschii]	EMT22981	3.92085e-163	78	500.36	453	357
NGB_65042_c0_seq1	preprotein translocase seca-like protein	1165	gi|475609595|gb|EMT27428.1|Protein translocase subunit secA [Aegilops tauschii]	EMT27428	5.95412e-141	96	449899	229	220
NGB_65042_c2_seq2	preprotein translocase seca-like protein	1159	gi|475609595|gb|EMT27428.1|Protein translocase subunit secA [Aegilops tauschii]	EMT27428	5.73848e-141	96	449899	229	220
NGB_65072_c0_seq1	cytochrome b6	1994	gi|11466819|ref|NP_039415.1|cytochrome b6 [Oryza sativa Japonica Group] >gi|50234001|ref|YP_052779.1| cytochrome b6 [Oryza nivara] >gi|374249296|ref|YP_005088039.1| petB gene product [Leersia tisserantii] >gi|374249649|ref|YP_005089176.1| petB gene product [Rhynchoryza subulata] >gi|117818|sp|P12123.1|CYB6_ORYSJ RecName: Full=Cytochrome b6 >gi|38605633|sp|P60161.1|CYB6_HORVU RecName: Full=Cytochr…	NP_039415	3.56895e-131	100	409453	202	202
NGB_65112_c0_seq19	pith domain-containing protein 1-like	1245	gi|474296787|gb|EMS61476.1|hypothetical protein TRIUR3_32614 [Triticum urartu]	EMS61476	8.0244e-139	98	417157	204	201
NGB_65119_c0_seq3	hypersensitive-induced response protein	865	gi|357153791|ref|XP_003576567.1|PREDICTED: hypersensitive-induced response protein 1-like [Brachypodium distachyon]	XP_003576567	6.13106e-174	95	509605	264	253
NGB_65164_c0_seq1	galactosylgalactosylxylosylprotein 3-beta-glucuronosyltransferase 1	1317	gi|357135913|ref|XP_003569552.1|PREDICTED: probable glucuronosyltransferase Os01g0675500-like [Brachypodium distachyon]	XP_003569552	2.88965e-164	91	494582	306	281
NGB_65166_c0_seq1	kynurenine--oxoglutarate transaminase-like	1651	gi|326507614|dbj|BAK03200.1|predicted protein [Hordeum vulgare subsp. vulgare]	BAK03200	0.0	94	686797	402	381
NGB_65181_c0_seq2	cysteine proteinase rd19a	1478	gi|357148994|ref|XP_003574963.1|PREDICTED: cysteine proteinase 1-like [Brachypodium distachyon]	XP_003574963	0.0	97	684485	350	340
NGB_65184_c0_seq5	PREDICTED: uncharacterized protein LOC100840229	1191	gi|357141284|ref|XP_003572168.1|PREDICTED: uncharacterized protein LOC100840229 [Brachypodium distachyon]	XP_003572168	9.72848e-42	55	171014	260	144
NGB_65193_c0_seq1	plastid-dividing ring protein	1428	gi|326494974|dbj|BAJ85582.1|predicted protein [Hordeum vulgare subsp. vulgare]	BAJ85582	0.0	94	652899	405	384
NGB_65213_c1_seq1	PREDICTED: uncharacterized protein LOC100833733	1253	gi|357112569|ref|XP_003558081.1|PREDICTED: uncharacterized protein LOC100833733 [Brachypodium distachyon]	XP_003558081	2.3573e-117	94	364385	246	232
NGB_65227_c0_seq1	zinc finger (c3hc4-type ring finger)	1934	gi|357123420|ref|XP_003563408.1|PREDICTED: uncharacterized protein LOC100839069 [Brachypodium distachyon]	XP_003563408	0.0	91	773081	479	437
NGB_65237_c0_seq2	polyol transporter protein 4	625	gi|326525963|dbj|BAJ93158.1|predicted protein [Hordeum vulgare subsp. vulgare]	BAJ93158	1.14218e-125	95	389037	209	200
NGB_65242_c0_seq3	gamma-glutamylcyclotransferase at3g02910-like	1139	gi|326524432|dbj|BAK00599.1|predicted protein [Hordeum vulgare subsp. vulgare]	BAK00599	6.42415e-64	82	226483	169	140
NGB_65242_c0_seq4	gamma-glutamylcyclotransferase at3g02910-like	1146	gi|326524432|dbj|BAK00599.1|predicted protein [Hordeum vulgare subsp. vulgare]	BAK00599	1.01196e-65	83	231491	173	144
NGB_65250_c1_seq3	isocitrate dehydrogenase	2069	gi|357164179|ref|XP_003579973.1|PREDICTED: isocitrate dehydrogenase [NAD] regulatory subunit 1, mitochondrial-like isoform 2 [Brachypodium distachyon]	XP_003579973	0.636888	68	577658	48	33
NGB_65299_c0_seq1	galactolipase phospholipase	1177	gi|357122624|ref|XP_003563015.1|PREDICTED: uncharacterized protein LOC100845875 [Brachypodium distachyon]	XP_003563015	9.00737e-22	85	812629	48	41
NGB_65303_c0_seq1	PREDICTED: uncharacterized protein LOC100834896	1155	gi|357128236|ref|XP_003565780.1|PREDICTED: uncharacterized protein LOC100834896 [Brachypodium distachyon]	XP_003565780	1.67002e-92	92	300827	195	180
NGB_65314_c0_seq6	cyclin-t1 family protein	1097	gi|147637668|sp|Q0E474.2|CCT11_ORYSJRecName: Full=Cyclin-T1-1; Short=CycT1;1 >gi|41052605|dbj|BAD07997.1| cyclin T2-like protein [Oryza sativa Japonica Group] >gi|125580708|gb|EAZ21639.1| hypothetical protein OsJ_05268 [Oryza sativa Japonica Group]	Q0E474	5.06412e-08	91	785666	49	45
NGB_65317_c0_seq1	calmodulin-binding transcription activator 4-like	3523	gi|475599605|gb|EMT24284.1|Calmodulin-binding transcription activator 4 [Aegilops tauschii]	EMT24284	0.0	86	1521.14	1074	929
NGB_65321_c1_seq4	nrrh1-like protein	637	gi|475598526|gb|EMT23962.1|hypothetical protein F775_26169 [Aegilops tauschii]	EMT23962	1.18806e-41	72	161.77	150	108
NGB_65339_c0_seq1	t-complex protein 1 subunit epsilon-like	2009	gi|326528601|dbj|BAJ93482.1|predicted protein [Hordeum vulgare subsp. vulgare]	BAJ93482	0.0	99	1053.89	535	533
NGB_65346_c0_seq1	nicotianamine synthase 3	1536	gi|326496679|dbj|BAJ98366.1|predicted protein [Hordeum vulgare subsp. vulgare]	BAJ98366	4.62532e-161	90	485337	329	297
NGB_65398_c0_seq2	dimethyladenosine transferase	1278	gi|357145475|ref|XP_003573655.1|PREDICTED: ribosomal RNA small subunit methyltransferase A-like [Brachypodium distachyon]	XP_003573655	9.142e-154	94	458373	293	276
NGB_65409_c1_seq1	peroxisome biogenesis protein 3-2-like isoform 2	1726	gi|326515726|dbj|BAK07109.1|predicted protein [Hordeum vulgare subsp. vulgare]	BAK07109	0.0	92	701819	383	356
NGB_65441_c0_seq5	nucleic acid-binding protein	1252	gi|326493824|dbj|BAJ85374.1|predicted protein [Hordeum vulgare subsp. vulgare]	BAJ85374	1.45956e-114	89	361303	266	237
NGB_65453_c0_seq1	dna gyrase subunit chloroplastic mitochondrial-like	2593	gi|326518120|dbj|BAK07312.1|predicted protein [Hordeum vulgare subsp. vulgare]	BAK07312	0.0	98	1278.85	662	653
NGB_65480_c0_seq1	urease accessory protein g	1207	gi|326522022|dbj|BAK04139.1|predicted protein [Hordeum vulgare subsp. vulgare]	BAK04139	1.3969e-167	98	495352	247	244
NGB_65518_c0_seq1	protein srg1	1651	gi|326530097|dbj|BAK08328.1|predicted protein [Hordeum vulgare subsp. vulgare]	BAK08328	0.0	94	659833	355	337
NGB_65559_c0_seq4	bes1 bzr1 homolog protein 4-like	1487	gi|357127079|ref|XP_003565213.1|PREDICTED: BES1/BZR1 homolog protein 4-like [Brachypodium distachyon]	XP_003565213	2.12727e-152	94	462996	311	293
NGB_65564_c1_seq7	protein phosphatase 2c 42	1328	gi|475616728|gb|EMT29863.1|Putative protein phosphatase 2C 21 [Aegilops tauschii]	EMT29863	4.52545e-52	71	203756	190	135
NGB_65591_c0_seq2	dof zinc finger protein	2292	gi|475536612|gb|EMT08945.1|Dof zinc finger protein [Aegilops tauschii]	EMT08945	0.0	84	773081	562	474
NGB_65591_c2_seq3	pentatricopeptide repeat-containing protein chloroplastic-like	2259	gi|326522967|dbj|BAJ88529.1|predicted protein [Hordeum vulgare subsp. vulgare]	BAJ88529	0.0	89	902123	538	479
NGB_65591_c2_seq4	iaa17-auxin-responsive aux iaa family member	1318	gi|326502708|dbj|BAJ98982.1|predicted protein [Hordeum vulgare subsp. vulgare]	BAJ98982	3.43192e-113	96	356681	245	237
NGB_65599_c0_seq2	28 kda chloroplastic-like	1244	gi|326497679|dbj|BAK05929.1|predicted protein [Hordeum vulgare subsp. vulgare]	BAK05929	5.63051e-114	76	360533	317	242
NGB_65601_c0_seq2	carboxyl-terminal-processing protease	1767	gi|19774135|gb|AAL99044.1|AF487526_1D1 protease-like protein precursor [Triticum aestivum]	AAL99044	0.0	94	443736	239	227
NGB_65601_c0_seq3	carboxyl-terminal-processing protease	1785	gi|19774135|gb|AAL99044.1|AF487526_1D1 protease-like protein precursor [Triticum aestivum]	AAL99044	0.0	96	446432	235	226
NGB_65609_c1_seq2	at hook motif family protein	2006	gi|475602406|gb|EMT25123.1|hypothetical protein F775_30243 [Aegilops tauschii]	EMT25123	1.04858e-167	76	511146	411	316
NGB_65613_c0_seq2	subtilisin-like protease	854	gi|474239016|gb|EMS59706.1|Subtilisin-like protease [Triticum urartu]	EMS59706	6.08793e-152	92	459144	284	263
NGB_65616_c0_seq2	mitochondrial glycoprotein	1100	gi|357133786|ref|XP_003568504.1|PREDICTED: uncharacterized protein At2g39795, mitochondrial-like [Brachypodium distachyon]	XP_003568504	6.97897e-89	81	292738	272	222
NGB_65616_c0_seq3	mitochondrial glycoprotein	1173	gi|357133786|ref|XP_003568504.1|PREDICTED: uncharacterized protein At2g39795, mitochondrial-like [Brachypodium distachyon]	XP_003568504	1.58533e-88	81	292738	272	222
NGB_65648_c0_seq1	zim motif family protein	756	gi|115481836|ref|NP_001064511.1|Os10g0391400 [Oryza sativa Japonica Group] >gi|31431844|gb|AAP53563.1| ZIM motif family protein, expressed [Oryza sativa Japonica Group] >gi|113639120|dbj|BAF26425.1| Os10g0391400 [Oryza sativa Japonica Group] >gi|125531775|gb|EAY78340.1| hypothetical protein OsI_33426 [Oryza sativa Indica Group] >gi|215765953|dbj|BAG98181.1| unnamed protein product [Oryza sativa J…	NP_001064511	0.000500723	68	62003	107	73
NGB_65661_c0_seq2	tpa: calmodulin-binding family protein	1639	gi|115473549|ref|NP_001060373.1|Os07g0633400 [Oryza sativa Japonica Group] >gi|22093823|dbj|BAC07110.1| unknown protein [Oryza sativa Japonica Group] >gi|22296385|dbj|BAC10154.1| unknown protein [Oryza sativa Japonica Group] >gi|113611909|dbj|BAF22287.1| Os07g0633400 [Oryza sativa Japonica Group]	NP_001060373	0.0	82	708368	521	431
NGB_65671_c0_seq2	lysosomal beta glucosidase-like	1384	gi|357133451|ref|XP_003568338.1|PREDICTED: lysosomal beta glucosidase-like [Brachypodium distachyon]	XP_003568338	3.43364e-144	94	376711	212	200
NGB_65671_c0_seq8	lysosomal beta glucosidase	1616	gi|326492610|dbj|BAJ90161.1|predicted protein [Hordeum vulgare subsp. vulgare] >gi|326502242|dbj|BAJ95184.1| predicted protein [Hordeum vulgare subsp. vulgare]	BAJ90161	0.0	88	880937	520	462
NGB_65671_c0_seq14	beta-d-glucan exohydrolase-like protein	2237	gi|326492610|dbj|BAJ90161.1|predicted protein [Hordeum vulgare subsp. vulgare] >gi|326502242|dbj|BAJ95184.1| predicted protein [Hordeum vulgare subsp. vulgare]	BAJ90161	0.0	93	858596	488	455
NGB_65717_c0_seq1	mitochondrial glycoprotein	1125	gi|357133786|ref|XP_003568504.1|PREDICTED: uncharacterized protein At2g39795, mitochondrial-like [Brachypodium distachyon]	XP_003568504	5.9024e-88	88	288115	198	175
NGB_65721_c0_seq1	1-deoxyxylulose 5-phosphate synthase	1571	gi|357111282|ref|XP_003557443.1|PREDICTED: probable 1-deoxy-D-xylulose-5-phosphate synthase, chloroplastic-like [Brachypodium distachyon]	XP_003557443	0.0	97	768074	394	383
NGB_65721_c1_seq1	1-deoxyxylulose 5-phosphate synthase	1571	gi|357111282|ref|XP_003557443.1|PREDICTED: probable 1-deoxy-D-xylulose-5-phosphate synthase, chloroplastic-like [Brachypodium distachyon]	XP_003557443	0.0	97	768074	394	383
NGB_65738_c0_seq2	2-oxoisovalerate dehydrogenase alpha mitochondrial expressed	1813	gi|283806367|dbj|BAI66425.1|2-oxoisovalerate dehydrogenase [Triticum aestivum]	BAI66425	0.0	93	796964	450	421
NGB_65750_c0_seq1	phosphoribosyl-atp pyrophosphohydrolase at-ie	1317	gi|357130914|ref|XP_003567089.1|PREDICTED: histidine biosynthesis bifunctional protein hisIE, chloroplastic-like [Brachypodium distachyon]	XP_003567089	0.0	91	541576	298	273
NGB_65758_c0_seq4	o-acyltransferase wsd1	3598	gi|357136637|ref|XP_003569910.1|PREDICTED: uncharacterized protein LOC100840007 [Brachypodium distachyon]	XP_003569910	0.0	92	888256	551	512
NGB_65782_c0_seq1	zim motif family protein	758	gi|115481836|ref|NP_001064511.1|Os10g0391400 [Oryza sativa Japonica Group] >gi|31431844|gb|AAP53563.1| ZIM motif family protein, expressed [Oryza sativa Japonica Group] >gi|113639120|dbj|BAF26425.1| Os10g0391400 [Oryza sativa Japonica Group] >gi|125531775|gb|EAY78340.1| hypothetical protein OsI_33426 [Oryza sativa Indica Group] >gi|215765953|dbj|BAG98181.1| unnamed protein product [Oryza sativa J…	NP_001064511	0.000498992	69	62003	107	74
NGB_65882_c0_seq4	calcineurin b-like protein 3	1003	gi|474174837|gb|EMS57734.1|Calcineurin B-like protein 2 [Triticum urartu] >gi|475562682|gb|EMT14105.1| Calcineurin B-like protein 2 [Aegilops tauschii]	EMS57734	1.51771e-119	97	367466	189	185
NGB_65882_c0_seq9	calcineurin b-like protein 3	1018	gi|474174837|gb|EMS57734.1|Calcineurin B-like protein 2 [Triticum urartu] >gi|475562682|gb|EMT14105.1| Calcineurin B-like protein 2 [Aegilops tauschii]	EMS57734	1.61475e-119	97	367466	189	185
NGB_65882_c0_seq10	calcineurin b-like protein 3	1363	gi|326507776|dbj|BAJ86631.1|predicted protein [Hordeum vulgare subsp. vulgare] >gi|343480308|gb|AEM44699.1| calcineurin B-like protein 2 [Hordeum vulgare subsp. spontaneum] >gi|343480310|gb|AEM44700.1| calcineurin B-like protein 2 [Hordeum vulgare subsp. spontaneum] >gi|379995950|gb|AFD23458.1| calcineurin B-like protein 3 [Hordeum brevisubulatum]	BAJ86631	1.58831e-146	98	441425	225	221
NGB_65919_c0_seq4	lactoylglutathione lyase	1288	gi|242056229|ref|XP_002457260.1|hypothetical protein SORBIDRAFT_03g004330 [Sorghum bicolor] >gi|241929235|gb|EES02380.1| hypothetical protein SORBIDRAFT_03g004330 [Sorghum bicolor]	XP_002457260	1.98834e-85	72	284648	235	170
NGB_65930_c0_seq5	hypothetical protein TRIUR3_30853	1356	gi|474113455|gb|EMS55736.1|hypothetical protein TRIUR3_30853 [Triticum urartu]	EMS55736	0.0	88	531946	323	285
NGB_65930_c5_seq1	l-type lectin-domain containing receptor kinase -like	2485	gi|475546902|gb|EMT10774.1|hypothetical protein F775_06822 [Aegilops tauschii]	EMT10774	7.89378e-125	89	406757	243	217
NGB_65931_c1_seq3	serine threonine-protein kinase receptor	1665	gi|475549795|gb|EMT11316.1|Putative serine/threonine-protein kinase receptor [Aegilops tauschii]	EMT11316	0.0	85	822002	515	442
NGB_65947_c0_seq2	calcineurin b-like protein 10	1434	gi|326504902|dbj|BAK06742.1|predicted protein [Hordeum vulgare subsp. vulgare]	BAK06742	4.10245e-143	90	435261	269	243
NGB_65969_c0_seq1	tld domain-containing protein kiaa1609 homolog	1872	gi|326502574|dbj|BAJ95350.1|predicted protein [Hordeum vulgare subsp. vulgare]	BAJ95350	0.0	94	753821	401	380
NGB_65974_c0_seq2	mitogen-activated protein kinase kinase kinase a-like	733	gi|357130788|ref|XP_003567028.1|PREDICTED: mitogen-activated protein kinase kinase kinase A-like [Brachypodium distachyon]	XP_003567028	9.11306e-81	79	274248	248	197
NGB_65974_c1_seq18	mitogen-activated protein kinase kinase kinase a-like	793	gi|326493950|dbj|BAJ85437.1|predicted protein [Hordeum vulgare subsp. vulgare]	BAJ85437	1.4315e-105	76	334724	274	209
NGB_65978_c0_seq1	early nodulin-like protein 2	1088	gi|62861393|gb|AAY16798.1|early salt stress and cold acclimation-induced protein 2-1 [Lophopyrum elongatum]	AAY16798	2.09854e-46	89	183726	106	95
NGB_65985_c0_seq1	transcription elongation regulator 1-like	2994	gi|326496611|dbj|BAJ98332.1|predicted protein [Hordeum vulgare subsp. vulgare]	BAJ98332	0.0	84	689493	461	391
NGB_65993_c0_seq2	sc3 protein	1362	gi|357137136|ref|XP_003570157.1|PREDICTED: secretory carrier-associated membrane protein 5-like [Brachypodium distachyon]	XP_003570157	1.23133e-163	94	486878	274	260
NGB_65993_c0_seq4	sc3 protein	1375	gi|357137136|ref|XP_003570157.1|PREDICTED: secretory carrier-associated membrane protein 5-like [Brachypodium distachyon]	XP_003570157	1.47544e-163	94	486878	274	260
NGB_66002_c0_seq37	protein kinase domain containing expressed	3023	gi|77549326|gb|ABA92123.1|Protein kinase domain containing protein, expressed [Oryza sativa Japonica Group]	ABA92123	1.57851e-158	58	509.22	697	411
NGB_66012_c0_seq2	otu domain-containing protein at3g57810-like	1549	gi|326507068|dbj|BAJ95611.1|predicted protein [Hordeum vulgare subsp. vulgare]	BAJ95611	7.29331e-142	85	435261	310	264
NGB_66039_c0_seq25	protein kinase domain containing expressed	3504	gi|77549326|gb|ABA92123.1|Protein kinase domain containing protein, expressed [Oryza sativa Japonica Group]	ABA92123	9.55762e-149	59	488034	661	390
NGB_66047_c0_seq1	gdsl esterase lipase at1g09390-like	1296	gi|392937518|gb|AFM93776.1|putative lipolytic protein, partial [Deschampsia antarctica]	AFM93776	0.0	96	529635	283	274
NGB_66056_c1_seq3	heat shock cognate 70 kda	1198	gi|123650|sp|P09189.1|HSP7C_PETHYRecName: Full=Heat shock cognate 70 kDa protein >gi|20557|emb|CAA30018.1| heat shock protein 70 [Petunia x hybrida]	P09189	1.44885e-139	93	437187	296	278
NGB_66056_c2_seq1	heat shock protein 70	234	gi|357125805|ref|XP_003564580.1|PREDICTED: heat shock cognate 70 kDa protein-like [Brachypodium distachyon]	XP_003564580	1.87127e-24	98	119013	78	77
NGB_66069_c0_seq1	beta-amylase	1440	gi|4138596|emb|CAA76131.1|beta-amylase [Triticum aestivum]	CAA76131	0.0	85	763451	461	395
NGB_66086_c4_seq37	disease resistance protein rpm1	4318	gi|218199522|gb|EEC81949.1|hypothetical protein OsI_25826 [Oryza sativa Indica Group]	EEC81949	5.04875e-133	53	459529	985	531
NGB_66092_c0_seq1	harpin inducing protein	1073	gi|474398700|gb|EMS65880.1|Putative syntaxin-24 [Triticum urartu]	EMS65880	1.20729e-82	84	276944	200	168
NGB_66095_c0_seq2	amidase 1-like	1745	gi|357166870|ref|XP_003580892.1|PREDICTED: glutamyl-tRNA(Gln) amidotransferase subunit A-like [Brachypodium distachyon]	XP_003580892	0.0	87	602438	442	385
NGB_66105_c0_seq1	probable f-actin-capping protein subunit beta-like	1262	gi|357112031|ref|XP_003557813.1|PREDICTED: probable F-actin-capping protein subunit beta-like isoform 1 [Brachypodium distachyon]	XP_003557813	9.23355e-159	97	472241	252	245
NGB_66115_c0_seq2	mitogen-activated protein kinase 10-like	1103	gi|357135621|ref|XP_003569407.1|PREDICTED: mitogen-activated protein kinase 10-like [Brachypodium distachyon]	XP_003569407	3.82842e-152	100	465692	234	234
NGB_66138_c0_seq1	probable nucleolar protein 5-2-like	1723	gi|357112075|ref|XP_003557835.1|PREDICTED: probable nucleolar protein 5-2-like [Brachypodium distachyon]	XP_003557835	0.0	91	842417	507	466
NGB_66175_c0_seq1	fructose- -	1662	gi|326487334|dbj|BAJ89651.1|predicted protein [Hordeum vulgare subsp. vulgare]	BAJ89651	0.0	97	676396	344	337
NGB_66177_c0_seq6	tpa: fkbp-like peptidyl-prolyl cis-trans isomerase family protein	1311	gi|357167288|ref|XP_003581090.1|PREDICTED: probable FKBP-type peptidyl-prolyl cis-trans isomerase 7, chloroplastic-like [Brachypodium distachyon]	XP_003581090	4.91368e-108	93	343969	208	195
NGB_66194_c0_seq2	vacuolar proton-inorganic pyrophosphatase	2762	gi|18274925|sp|Q06572.2|AVP_HORVURecName: Full=Pyrophosphate-energized vacuolar membrane proton pump; AltName: Full=Pyrophosphate-energized inorganic pyrophosphatase; Short=H(+)-PPase >gi|6012172|dbj|BAA02717.2| inorganic pyrophosphatase [Hordeum vulgare subsp. vulgare]	Q06572	0.0	96	1384.01	760	736
NGB_66198_c0_seq1	dna-binding protein mnb1b	920	gi|357123079|ref|XP_003563240.1|PREDICTED: DNA-binding protein MNB1B-like [Brachypodium distachyon]	XP_003563240	2.62288e-45	92	174481	98	91
NGB_66219_c0_seq2	sc3 protein	1365	gi|357137136|ref|XP_003570157.1|PREDICTED: secretory carrier-associated membrane protein 5-like [Brachypodium distachyon]	XP_003570157	7.56509e-164	94	487649	274	260
NGB_66240_c1_seq2	protein kti12 homolog	1411	gi|242047166|ref|XP_002461329.1|hypothetical protein SORBIDRAFT_02g001010 [Sorghum bicolor] >gi|241924706|gb|EER97850.1| hypothetical protein SORBIDRAFT_02g001010 [Sorghum bicolor]	XP_002461329	2.5617e-174	96	513072	300	290
NGB_66252_c0_seq1	probable rna 3 -terminal phosphate cyclase-like	1611	gi|357122703|ref|XP_003563054.1|PREDICTED: probable RNA 3'-terminal phosphate cyclase-like protein-like [Brachypodium distachyon]	XP_003563054	0.0	94	650973	376	356
NGB_66267_c0_seq1	vacuolar processing enzyme 4	1353	gi|194352742|emb|CAQ00099.1|legumain [Hordeum vulgare subsp. vulgare] >gi|313660972|emb|CBX26641.1| vacuolar processing enzyme 3 [Hordeum vulgare subsp. vulgare]	CAQ00099	0.0	96	766148	394	381
NGB_66288_c0_seq2	leucine rich repeat family expressed	1511	gi|326528177|dbj|BAJ89140.1|predicted protein [Hordeum vulgare subsp. vulgare]	BAJ89140	0.0	94	597816	364	345
NGB_66299_c0_seq1	ribosomal rna assembly protein mis3-like	1564	gi|475594046|gb|EMT22584.1|hypothetical protein F775_26799 [Aegilops tauschii]	EMT22584	0.0	96	562377	362	348
NGB_66321_c0_seq1	guanine nucleotide-binding protein subunit beta-like protein 1 homolog	1567	gi|357110655|ref|XP_003557132.1|PREDICTED: guanine nucleotide-binding protein subunit beta-like protein 1 homolog [Brachypodium distachyon]	XP_003557132	0.0	88	673315	398	351
NGB_66337_c1_seq19	predicted protein	2335	gi|326495078|dbj|BAJ85635.1|predicted protein [Hordeum vulgare subsp. vulgare]	BAJ85635	23.5716	66	458246	45	30
NGB_66341_c0_seq7	gdt1-like protein chloroplastic-like	1215	gi|326516568|dbj|BAJ92439.1|predicted protein [Hordeum vulgare subsp. vulgare]	BAJ92439	2.43264e-128	99	397897	210	209
NGB_66346_c0_seq1	anionic trypsin-2-like	783	gi|6755893|ref|NP_035776.1|trypsin 4 precursor [Mus musculus] >gi|2358085|gb|AAB69056.1| trypsinogen 8 [Mus musculus] >gi|4239965|dbj|BAA74761.1| pancreatic trypsin [Mus musculus] >gi|12833488|dbj|BAB22542.1| unnamed protein product [Mus musculus] >gi|12843002|dbj|BAB25821.1| unnamed protein product [Mus musculus] >gi|38511693|gb|AAH61135.1| Trypsin 4 [Mus musculus] >gi|148681590|gb|EDL13537.1| m…	NP_035776	3.61975e-162	100	473781	230	230
NGB_66362_c0_seq1	mitogen-activated protein kinase 10-like	1100	gi|357135621|ref|XP_003569407.1|PREDICTED: mitogen-activated protein kinase 10-like [Brachypodium distachyon]	XP_003569407	3.68731e-152	100	465692	234	234
NGB_66378_c0_seq2	receptor-like protein kinase herk 1	3174	gi|347803290|gb|AEP23078.1|hypothetical protein [Lolium perenne]	AEP23078	0.0	96	1555.42	826	798
NGB_66380_c0_seq2	ethylene-responsive transcription factor erf025-like	1451	gi|357137012|ref|XP_003570096.1|PREDICTED: ethylene-responsive transcription factor ERF025-like [Brachypodium distachyon]	XP_003570096	1.66416e-38	75	162925	211	159
NGB_66380_c1_seq2	ethylene-responsive transcription factor erf025-like	1437	gi|357137012|ref|XP_003570096.1|PREDICTED: ethylene-responsive transcription factor ERF025-like [Brachypodium distachyon]	XP_003570096	1.7339e-39	74	162925	211	158
NGB_66397_c1_seq1	disease resistance protein rga1	1271	gi|326501248|dbj|BAJ98855.1|predicted protein [Hordeum vulgare subsp. vulgare]	BAJ98855	2.07711e-50	78	201.06	216	169
NGB_66397_c1_seq8	disease resistance protein rga1	1289	gi|326501248|dbj|BAJ98855.1|predicted protein [Hordeum vulgare subsp. vulgare]	BAJ98855	7.51099e-47	76	191.43	218	167
NGB_66398_c0_seq8	pepper esterase	1413	gi|326498409|dbj|BAJ98632.1|predicted protein [Hordeum vulgare subsp. vulgare]	BAJ98632	6.54338e-148	83	451055	332	277
NGB_66398_c1_seq5	pepper esterase	1421	gi|326498409|dbj|BAJ98632.1|predicted protein [Hordeum vulgare subsp. vulgare]	BAJ98632	5.40795e-148	83	451.44	332	277
NGB_66416_c0_seq1	armadillo beta-catenin-like repeat-containing protein	987	gi|357119506|ref|XP_003561480.1|PREDICTED: uncharacterized protein LOC100841601 [Brachypodium distachyon]	XP_003561480	3.42187e-104	93	329331	179	167
NGB_66431_c1_seq1	growth inhibition and differentiation-related protein 88	1497	gi|326512742|dbj|BAK03278.1|predicted protein [Hordeum vulgare subsp. vulgare]	BAK03278	2.96549e-166	86	499204	378	328
NGB_66447_c0_seq4	mip nip subfamily	1981	gi|146325013|sp|Q0IWF3.2|NIP31_ORYSJRecName: Full=Aquaporin NIP3-1; AltName: Full=NOD26-like intrinsic protein 3-1; AltName: Full=OsNIP3;1 >gi|110289400|gb|ABG66185.1| aquaporin NIP5.1, putative, expressed [Oryza sativa Japonica Group]	Q0IWF3	4.67727e-160	96	486878	291	280
NGB_66507_c0_seq2	plasma membrane-type calcium atpase	2394	gi|357113525|ref|XP_003558553.1|PREDICTED: calcium-transporting ATPase 2, plasma membrane-type-like [Brachypodium distachyon]	XP_003558553	0.0	98	1477.23	778	763
NGB_66522_c0_seq1	oxysterol-binding protein 4c-like	1505	gi|357148504|ref|XP_003574790.1|PREDICTED: oxysterol-binding protein-related protein 4C-like [Brachypodium distachyon]	XP_003574790	0.0	93	646351	372	349
NGB_66522_c1_seq5	oxysterol-binding protein 4c-like	1509	gi|357148504|ref|XP_003574790.1|PREDICTED: oxysterol-binding protein-related protein 4C-like [Brachypodium distachyon]	XP_003574790	0.0	94	650588	375	353
NGB_66540_c0_seq6	nac1 transcription factor	1145	gi|357111127|ref|XP_003557366.1|PREDICTED: NAC domain-containing protein 67-like [Brachypodium distachyon]	XP_003557366	1.5915e-141	81	425246	288	235
NGB_66540_c0_seq7	nac1 transcription factor	1279	gi|357111127|ref|XP_003557366.1|PREDICTED: NAC domain-containing protein 67-like [Brachypodium distachyon]	XP_003557366	6.5499e-139	80	420624	286	229
NGB_66548_c0_seq9	elicitor-inducible cytochrome p450	837	gi|222641667|gb|EEE69799.1|hypothetical protein OsJ_29527 [Oryza sativa Japonica Group]	EEE69799	2.2692e-101	88	318161	186	165
NGB_66561_c0_seq1	jacalin-like lectin domain containing expressed	1272	gi|310877436|gb|ADP37001.1|jacalin-related lectin 1 [Triticum aestivum]	ADP37001	1.00964e-63	60	230.72	305	186
NGB_66566_c0_seq5	sugar transporter erd6-like 6-like	2007	gi|357132390|ref|XP_003567813.1|PREDICTED: sugar transporter ERD6-like 4-like isoform 1 [Brachypodium distachyon]	XP_003567813	0.0	96	853588	485	466
NGB_66573_c0_seq1	tubby-like f-box protein 14-like	1579	gi|357160777|ref|XP_003578872.1|PREDICTED: tubby-like F-box protein 14-like [Brachypodium distachyon]	XP_003578872	0.0	94	711064	415	392
NGB_66576_c0_seq1	microtubule-associated protein	2190	gi|475490008|gb|EMT03465.1|TBC1 domain family member 5-A-like protein [Aegilops tauschii]	EMT03465	0.0	90	1006.13	633	573
NGB_66596_c0_seq5	membrane attack complex component perforin complement c9	2394	gi|357126920|ref|XP_003565135.1|PREDICTED: uncharacterized protein LOC100826955 isoform 1 [Brachypodium distachyon]	XP_003565135	0.0	95	1144.41	597	572
NGB_66596_c0_seq25	macpf domain-containing protein at4g24290-like	5453	gi|357126922|ref|XP_003565136.1|PREDICTED: uncharacterized protein LOC100826955 isoform 2 [Brachypodium distachyon]	XP_003565136	0.0	97	635.95	319	311
NGB_66615_c0_seq1	predicted protein	1245	gi|326528047|dbj|BAJ89075.1|predicted protein [Hordeum vulgare subsp. vulgare] >gi|326533254|dbj|BAJ93599.1| predicted protein [Hordeum vulgare subsp. vulgare]	BAJ89075	4.91728e-168	85	496893	307	261
NGB_66635_c0_seq13	beta chain	1782	gi|357131545|ref|XP_003567397.1|PREDICTED: tubulin beta-4 chain-like [Brachypodium distachyon]	XP_003567397	0.0	100	863218	426	426
NGB_66645_c1_seq1	protein	1865	gi|326510371|dbj|BAJ87402.1|predicted protein [Hordeum vulgare subsp. vulgare] >gi|326510659|dbj|BAJ87546.1| predicted protein [Hordeum vulgare subsp. vulgare] >gi|326521070|dbj|BAJ96738.1| predicted protein [Hordeum vulgare subsp. vulgare]	BAJ87402	0.0	86	775007	631	545
NGB_66650_c0_seq1	heat shock protein 90	484	gi|357166294|ref|XP_003580663.1|PREDICTED: heat shock protein 83-like [Brachypodium distachyon]	XP_003580663	6.47853e-32	100	143665	70	70
NGB_66651_c0_seq6	chloride channel	2794	gi|326521020|dbj|BAJ92873.1|predicted protein [Hordeum vulgare subsp. vulgare]	BAJ92873	0.0	94	1212.21	802	758
NGB_66651_c1_seq4	chloride channel	2916	gi|326521020|dbj|BAJ92873.1|predicted protein [Hordeum vulgare subsp. vulgare]	BAJ92873	0.0	94	1219.53	802	758
NGB_66670_c0_seq1	cysteine proteinase inhibitor 8	693	gi|261889458|gb|ACY06329.1|cystatin precursor [Dactylis glomerata]	ACY06329	4.06891e-08	63	724034	80	51
NGB_66670_c0_seq2	cysteine proteinase inhibitor 8	704	gi|261889458|gb|ACY06329.1|cystatin precursor [Dactylis glomerata]	ACY06329	9.77349e-08	62	712478	80	50
NGB_66695_c1_seq1	sec14 cytosolic factor-like	1000	gi|357143311|ref|XP_003572877.1|PREDICTED: motile sperm domain-containing protein 2-like [Brachypodium distachyon]	XP_003572877	1.17082e-65	95	231491	118	113
NGB_66715_c1_seq11	Os07g0522900	3035	gi|115472433|ref|NP_001059815.1|Os07g0522900 [Oryza sativa Japonica Group] >gi|113611351|dbj|BAF21729.1| Os07g0522900, partial [Oryza sativa Japonica Group]	NP_001059815	25.7692	80	512174	40	32
NGB_66733_c0_seq8	serine threonine-protein kinase-like protein ccr3	2516	gi|326504288|dbj|BAJ90976.1|predicted protein [Hordeum vulgare subsp. vulgare]	BAJ90976	0.0	75	692575	601	455
NGB_66750_c1_seq2	protein	1663	gi|357138135|ref|XP_003570653.1|PREDICTED: uncharacterized protein LOC100834009 [Brachypodium distachyon]	XP_003570653	2.01979e-145	68	453366	488	332
NGB_66762_c0_seq1	pdi-like protein	1624	gi|299469396|emb|CBG91916.1|putative PDI-like protein [Triticum aestivum]	CBG91916	0.0	92	695271	422	390
NGB_66768_c0_seq5	wrky transcription factor 70	1223	gi|473907662|gb|EMS49450.1|putative WRKY transcription factor 70 [Triticum urartu]	EMS49450	2.65041e-75	75	259996	262	198
NGB_66773_c0_seq1	anionic trypsin-2-like	761	gi|6755893|ref|NP_035776.1|trypsin 4 precursor [Mus musculus] >gi|2358085|gb|AAB69056.1| trypsinogen 8 [Mus musculus] >gi|4239965|dbj|BAA74761.1| pancreatic trypsin [Mus musculus] >gi|12833488|dbj|BAB22542.1| unnamed protein product [Mus musculus] >gi|12843002|dbj|BAB25821.1| unnamed protein product [Mus musculus] >gi|38511693|gb|AAH61135.1| Trypsin 4 [Mus musculus] >gi|148681590|gb|EDL13537.1| m…	NP_035776	2.01637e-162	100	474167	230	230
NGB_66773_c0_seq2	anionic trypsin-2-like	789	gi|6678439|ref|NP_033456.1|anionic trypsin-2 precursor [Mus musculus] >gi|136428|sp|P07146.1|TRY2_MOUSE RecName: Full=Anionic trypsin-2; AltName: Full=Anionic trypsin II; AltName: Full=Pretrypsinogen II; AltName: Full=Serine protease 2; Flags: Precursor >gi|54919|emb|CAA28243.1| unnamed protein product [Mus musculus] >gi|2358119|gb|AAB69089.1| trypsinogen 20 [Mus musculus] >gi|4239961|dbj|BAA7475…	NP_033456	3.98605e-163	100	476478	231	231
NGB_66774_c0_seq1	nogo-b receptor-like	1298	gi|357113597|ref|XP_003558589.1|PREDICTED: nogo-B receptor-like [Brachypodium distachyon]	XP_003558589	2.2034e-125	82	386341	251	206
NGB_66774_c0_seq6	nogo-b receptor-like	1586	gi|475474249|gb|EMT02523.1|Nogo-B receptor [Aegilops tauschii]	EMT02523	4.01214e-73	79	259996	170	135
NGB_66791_c0_seq2	cyclic nucleotide-gated ion channel 4	2429	gi|66933062|gb|AAY58304.1|cyclic nucleotide-gated ion channel 4 [Hordeum vulgare subsp. vulgare]	AAY58304	0.0	89	1056.97	673	599
NGB_66798_c1_seq2	f-box protein afr-like	1519	gi|326528495|dbj|BAJ93429.1|predicted protein [Hordeum vulgare subsp. vulgare]	BAJ93429	6.99228e-71	91	254603	232	212
NGB_66806_c0_seq1	probable fructokinase-1-like	2358	gi|357121193|ref|XP_003562305.1|PREDICTED: probable fructokinase-1-like [Brachypodium distachyon]	XP_003562305	0.0	84	754977	580	488
NGB_66807_c0_seq1	mate efflux family protein	2192	gi|357165354|ref|XP_003580355.1|PREDICTED: MATE efflux family protein 9-like [Brachypodium distachyon]	XP_003580355	0.0	89	863988	584	522
NGB_66807_c1_seq1	mate efflux family protein	2158	gi|357165354|ref|XP_003580355.1|PREDICTED: MATE efflux family protein 9-like [Brachypodium distachyon]	XP_003580355	0.0	89	863988	584	522
NGB_66813_c0_seq3	histone deacetylase hdt2	1367	gi|109716218|gb|ABG43091.1|histone deacetylase HDAC2 [Triticum aestivum]	ABG43091	9.60884e-88	79	294278	313	248
NGB_66820_c1_seq8	tpa: leucine-rich repeat transmembrane protein kinase family protein	3436	gi|414586113|tpg|DAA36684.1|TPA: putative leucine-rich repeat transmembrane protein kinase family protein [Zea mays]	DAA36684	7.70643e-05	44	720182	180	80
NGB_66820_c1_seq22	tpa: leucine-rich repeat transmembrane protein kinase family protein	3510	gi|414586113|tpg|DAA36684.1|TPA: putative leucine-rich repeat transmembrane protein kinase family protein [Zea mays]	DAA36684	7.92874e-05	44	720182	180	80
NGB_66820_c2_seq17	tpa: leucine-rich repeat transmembrane protein kinase family protein	2965	gi|414586113|tpg|DAA36684.1|TPA: putative leucine-rich repeat transmembrane protein kinase family protein [Zea mays]	DAA36684	6.31925e-05	44	720182	180	80
NGB_66835_c0_seq2	phenylalanyl-trna synthetase beta chain	2211	gi|357151940|ref|XP_003575955.1|PREDICTED: probable phenylalanyl-tRNA synthetase beta chain-like [Brachypodium distachyon]	XP_003575955	0.0	95	1106.28	594	568
NGB_66854_c0_seq2	predicted protein	1185	gi|326528047|dbj|BAJ89075.1|predicted protein [Hordeum vulgare subsp. vulgare] >gi|326533254|dbj|BAJ93599.1| predicted protein [Hordeum vulgare subsp. vulgare]	BAJ89075	2.40517e-170	86	501901	305	264
NGB_66855_c0_seq2	l-allo-threonine aldolase	1434	gi|357164692|ref|XP_003580135.1|PREDICTED: L-allo-threonine aldolase-like [Brachypodium distachyon]	XP_003580135	0.0	97	671003	374	364
NGB_66874_c0_seq2	transcription factor asg4-like	1109	gi|326499902|dbj|BAJ90786.1|predicted protein [Hordeum vulgare subsp. vulgare]	BAJ90786	1.3378e-88	71	287.73	249	179
NGB_66878_c0_seq2	elmo domain-containing protein 2	1451	gi|326518400|dbj|BAJ88229.1|predicted protein [Hordeum vulgare subsp. vulgare]	BAJ88229	8.94132e-175	97	516153	269	262
NGB_66883_c1_seq4	cell division protein aaa atpase family	819	gi|326506736|dbj|BAJ91409.1|predicted protein [Hordeum vulgare subsp. vulgare] >gi|326511041|dbj|BAJ91868.1| predicted protein [Hordeum vulgare subsp. vulgare]	BAJ91409	4.8109e-80	85	271937	180	153
NGB_66884_c0_seq5	ran-binding protein 10-like	1658	gi|357149528|ref|XP_003575143.1|PREDICTED: ran-binding protein 10-like [Brachypodium distachyon]	XP_003575143	3.64077e-139	98	435647	216	212
NGB_66884_c0_seq12	ran-binding protein 10-like	1567	gi|357149528|ref|XP_003575143.1|PREDICTED: ran-binding protein 10-like [Brachypodium distachyon]	XP_003575143	1.33649e-139	98	435647	216	212
NGB_66907_c0_seq1	mip nip subfamily	2003	gi|146325013|sp|Q0IWF3.2|NIP31_ORYSJRecName: Full=Aquaporin NIP3-1; AltName: Full=NOD26-like intrinsic protein 3-1; AltName: Full=OsNIP3;1 >gi|110289400|gb|ABG66185.1| aquaporin NIP5.1, putative, expressed [Oryza sativa Japonica Group]	Q0IWF3	6.05246e-160	96	486878	291	280
NGB_66914_c0_seq1	smr (small related) domain-containing protein	1780	gi|475537357|gb|EMT09060.1|hypothetical protein F775_30346 [Aegilops tauschii]	EMT09060	0.0	80	547354	423	342
NGB_66919_c0_seq1	acyl-protein thioesterase 1	1109	gi|357162584|ref|XP_003579457.1|PREDICTED: acyl-protein thioesterase 1-like [Brachypodium distachyon]	XP_003579457	1.56212e-121	90	375555	219	198
NGB_66927_c0_seq1	u3 small nucleolar rna-associated protein 15 homolog	1855	gi|357111129|ref|XP_003557367.1|PREDICTED: U3 small nucleolar RNA-associated protein 15 homolog [Brachypodium distachyon]	XP_003557367	0.0	92	937947	533	494
NGB_66932_c0_seq1	protein chromosomal-like	1767	gi|357141547|ref|XP_003572263.1|PREDICTED: probable S-acyltransferase At2g14255-like [Brachypodium distachyon]	XP_003572263	0.0	96	878241	472	454
NGB_66934_c1_seq2	l-gulonolactone oxidase	2031	gi|326496959|dbj|BAJ98506.1|predicted protein [Hordeum vulgare subsp. vulgare]	BAJ98506	0.0	93	908286	557	522
NGB_66959_c0_seq3	acc oxidase	1222	gi|326526921|dbj|BAK00849.1|predicted protein [Hordeum vulgare subsp. vulgare] >gi|397740902|gb|AFO63020.1| ACC oxidase [Hordeum vulgare]	BAK00849	0.0	97	600512	310	301
NGB_66982_c0_seq1	chaperone protein dnaj 16-like	2045	gi|326513964|dbj|BAJ92132.1|predicted protein [Hordeum vulgare subsp. vulgare]	BAJ92132	0.0	94	753436	439	416
NGB_66995_c0_seq1	acidic endochitinase-like	1051	gi|326534384|dbj|BAJ89542.1|predicted protein [Hordeum vulgare subsp. vulgare]	BAJ89542	7.80362e-134	86	407912	278	240
NGB_67034_c0_seq2	dna binding like	1288	gi|475613259|gb|EMT28703.1|hypothetical protein F775_52582 [Aegilops tauschii]	EMT28703	1.09021e-92	82	305834	305	252
NGB_67034_c0_seq3	transcription factor bhlh35-like	1373	gi|474022436|gb|EMS52912.1|hypothetical protein TRIUR3_34636 [Triticum urartu]	EMS52912	0.0157762	86	60077	38	33
NGB_67034_c1_seq1	dna binding like	1256	gi|475613259|gb|EMT28703.1|hypothetical protein F775_52582 [Aegilops tauschii]	EMT28703	3.8027e-94	81	306605	307	251
NGB_67034_c1_seq2	transcription factor bhlh35	2132	gi|475613259|gb|EMT28703.1|hypothetical protein F775_52582 [Aegilops tauschii]	EMT28703	1.21937e-69	80	253832	275	221
NGB_67034_c1_seq3	dna binding like	1277	gi|475613259|gb|EMT28703.1|hypothetical protein F775_52582 [Aegilops tauschii]	EMT28703	4.75894e-93	81	306605	307	251
NGB_67034_c1_seq4	transcription factor bhlh35-like	1110	gi|474022436|gb|EMS52912.1|hypothetical protein TRIUR3_34636 [Triticum urartu]	EMS52912	0.0110837	86	60077	38	33
NGB_67035_c0_seq3	protein	2595	gi|326491793|dbj|BAJ98121.1|predicted protein [Hordeum vulgare subsp. vulgare]	BAJ98121	0.0	93	1414.05	787	739
NGB_67074_c0_seq1	at1g36320 f7f23_4	1464	gi|357135107|ref|XP_003569153.1|PREDICTED: uncharacterized protein At4g37920, chloroplastic-like [Brachypodium distachyon]	XP_003569153	0.0	96	614764	325	314
NGB_67097_c0_seq2	membrane related protein	1484	gi|357165195|ref|XP_003580301.1|PREDICTED: uncharacterized protein LOC100841092 [Brachypodium distachyon]	XP_003580301	2.04019e-170	88	511146	327	288
NGB_67108_c0_seq1	vacuolar processing enzyme 4	1355	gi|194352742|emb|CAQ00099.1|legumain [Hordeum vulgare subsp. vulgare] >gi|313660972|emb|CBX26641.1| vacuolar processing enzyme 3 [Hordeum vulgare subsp. vulgare]	CAQ00099	0.0	96	766918	392	380
NGB_67113_c0_seq4	cyclin family expressed	2016	gi|474363538|gb|EMS63395.1|hypothetical protein TRIUR3_17335 [Triticum urartu]	EMS63395	0.0	83	754592	488	409
NGB_67113_c1_seq2	cyclin family expressed	2009	gi|474363538|gb|EMS63395.1|hypothetical protein TRIUR3_17335 [Triticum urartu]	EMS63395	0.0	93	869381	486	455
NGB_67116_c0_seq13	skp1-like protein 1b	867	gi|40644754|emb|CAE53885.1|putative SKP1 protein [Triticum aestivum]	CAE53885	1.81919e-68	91	234187	174	160
NGB_67117_c0_seq6	aspartyl protease family protein	1911	gi|357159746|ref|XP_003578546.1|PREDICTED: aspartic proteinase-like protein 1-like [Brachypodium distachyon]	XP_003578546	0.0	84	630172	387	328
NGB_67121_c0_seq6	predicted protein	1703	gi|326491725|dbj|BAJ94340.1|predicted protein [Hordeum vulgare subsp. vulgare]	BAJ94340	2.36608e-05	67	685514	64	43
NGB_67130_c0_seq4	4-coumarate: ligase	1875	gi|7188339|gb|AAF37734.1|AF052223_14-coumarate--CoA ligase 4CL3 [Lolium perenne]	AAF37734	0.0	99	1038.48	541	540
NGB_67130_c0_seq5	4-coumarate: ligase	2064	gi|7188339|gb|AAF37734.1|AF052223_14-coumarate--CoA ligase 4CL3 [Lolium perenne]	AAF37734	0.0	99	1038.48	541	540
NGB_67131_c0_seq5	bel1-like homeodomain protein 6	3117	gi|326516982|dbj|BAJ96483.1|predicted protein [Hordeum vulgare subsp. vulgare]	BAJ96483	0.0	89	994571	647	577
NGB_67150_c2_seq4	hat family dimerisation domain containing expressed	2941	gi|413934103|gb|AFW68654.1|hypothetical protein ZEAMMB73_794674 [Zea mays]	AFW68654	4.01653e-149	77	485337	389	301
NGB_67174_c0_seq2	erd7 protein	1228	gi|357117128|ref|XP_003560326.1|PREDICTED: uncharacterized protein LOC100826709 [Brachypodium distachyon]	XP_003560326	3.8221e-132	92	407527	262	243
NGB_67174_c0_seq4	erd7 protein	1759	gi|474103592|gb|EMS55362.1|hypothetical protein TRIUR3_02144 [Triticum urartu]	EMS55362	1.54231e-31	92	139043	99	92
NGB_67177_c0_seq4	protein thij	1874	gi|357148097|ref|XP_003574626.1|PREDICTED: uncharacterized protein LOC100835749 isoform 1 [Brachypodium distachyon]	XP_003574626	0.0	89	684485	435	391
NGB_67183_c0_seq2	5 -amp-activated protein kinase-like protein	1751	gi|357115578|ref|XP_003559565.1|PREDICTED: uncharacterized protein LOC100823517 [Brachypodium distachyon]	XP_003559565	0.0	80	580867	456	368
NGB_67191_c0_seq15	upf0614 c14orf102-like protein	2089	gi|475608804|gb|EMT27154.1|UPF0614 C14orf102-like protein [Aegilops tauschii]	EMT27154	0.0229239	89	635438	39	35
NGB_67191_c0_seq19	upf0614 c14orf102-like protein	1989	gi|475608804|gb|EMT27154.1|UPF0614 C14orf102-like protein [Aegilops tauschii]	EMT27154	0.0211441	89	635438	39	35
NGB_67198_c1_seq2	methionyl-trna expressed	1493	gi|326519092|dbj|BAJ96545.1|predicted protein [Hordeum vulgare subsp. vulgare]	BAJ96545	0.0	95	938332	497	474
NGB_67202_c0_seq1	glycerol-3-phosphate acyltransferase 5	1525	gi|326496372|dbj|BAJ94648.1|predicted protein [Hordeum vulgare subsp. vulgare] >gi|326524099|dbj|BAJ97060.1| predicted protein [Hordeum vulgare subsp. vulgare]	BAJ94648	0.0	91	578941	371	339
NGB_67202_c1_seq1	glycerol-3-phosphate acyltransferase 5	1523	gi|326496372|dbj|BAJ94648.1|predicted protein [Hordeum vulgare subsp. vulgare] >gi|326524099|dbj|BAJ97060.1| predicted protein [Hordeum vulgare subsp. vulgare]	BAJ94648	0.0	91	577015	370	338
NGB_67204_c0_seq4	predicted protein	2062	gi|326515288|dbj|BAK03557.1|predicted protein [Hordeum vulgare subsp. vulgare]	BAK03557	0.0	95	793497	420	402
NGB_67205_c0_seq1	tubby-like f-box protein 14-like	1589	gi|357160777|ref|XP_003578872.1|PREDICTED: tubby-like F-box protein 14-like [Brachypodium distachyon]	XP_003578872	0.0	94	711064	415	392
NGB_67205_c0_seq2	tubby-like f-box protein 14-like	1519	gi|357160777|ref|XP_003578872.1|PREDICTED: tubby-like F-box protein 14-like [Brachypodium distachyon]	XP_003578872	0.0	94	711064	415	392
NGB_67213_c0_seq1	triacylglycerol lipase like protein	1255	gi|326515554|dbj|BAK07023.1|predicted protein [Hordeum vulgare subsp. vulgare] >gi|326519620|dbj|BAK00183.1| predicted protein [Hordeum vulgare subsp. vulgare]	BAK07023	0.0	87	553132	339	297
NGB_67220_c1_seq1	ap2 domain containing protein	961	gi|84795240|gb|ABC65856.1|ethylene-responsive factor-like transcription factor ERFL2b [Triticum aestivum]	ABC65856	1.16067e-29	78	136346	144	113
NGB_67228_c0_seq4	sugar transporter	1978	gi|357142061|ref|XP_003572446.1|PREDICTED: probable plastidic glucose transporter 3-like [Brachypodium distachyon]	XP_003572446	0.0	96	856.67	483	464
NGB_67243_c0_seq3	hydrolase-like protein	1607	gi|475515332|gb|EMT05833.1|hypothetical protein F775_06870 [Aegilops tauschii]	EMT05833	3.27142e-172	82	518464	320	264
NGB_67267_c1_seq9	beta- partial	595	gi|403329774|gb|AFR42184.1|beta-tubulin, partial [Populus trichocarpa]	AFR42184	7.14468e-39	100	154451	73	73
NGB_67269_c0_seq1	hypothetical protein F775_52707	3080	gi|475617046|gb|EMT29971.1|hypothetical protein F775_52707 [Aegilops tauschii]	EMT29971	0.0	60	711449	957	576
NGB_67276_c0_seq1	acc oxidase	1440	gi|326526921|dbj|BAK00849.1|predicted protein [Hordeum vulgare subsp. vulgare] >gi|397740902|gb|AFO63020.1| ACC oxidase [Hordeum vulgare]	BAK00849	0.0	93	572007	308	289
NGB_67276_c0_seq2	acc oxidase	1221	gi|326526921|dbj|BAK00849.1|predicted protein [Hordeum vulgare subsp. vulgare] >gi|397740902|gb|AFO63020.1| ACC oxidase [Hordeum vulgare]	BAK00849	0.0	96	599356	310	300
NGB_67276_c0_seq3	acc oxidase	1253	gi|326526921|dbj|BAK00849.1|predicted protein [Hordeum vulgare subsp. vulgare] >gi|397740902|gb|AFO63020.1| ACC oxidase [Hordeum vulgare]	BAK00849	0.0	96	598201	310	300
NGB_67310_c0_seq6	nf-x1-type zinc finger protein nfxl1-like	630	gi|357124623|ref|XP_003563997.1|PREDICTED: NF-X1-type zinc finger protein NFXL1-like [Brachypodium distachyon]	XP_003563997	1.05707e-35	62	157918	159	100
NGB_67310_c0_seq7	nf-x1-type zinc finger protein nfxl1-like	3661	gi|475540376|gb|EMT09587.1|Transcriptional repressor NF-X1 [Aegilops tauschii]	EMT09587	1.0571e-155	81	507294	339	276
NGB_67324_c0_seq3	nac domain-containing protein 74	2175	gi|289551912|gb|ADD10614.1|NAC-domain transcription factor [Triticum aestivum]	ADD10614	0.0	83	730709	493	411
NGB_67324_c1_seq1	nac domain-containing protein 74	2185	gi|289551912|gb|ADD10614.1|NAC-domain transcription factor [Triticum aestivum]	ADD10614	0.0	83	732635	493	411
NGB_67332_c0_seq5	rna recognition motif family expressed	1434	gi|474216345|gb|EMS59082.1|Uncharacterized RNA-binding protein C25G10.01 [Triticum urartu]	EMS59082	3.35617e-70	59	260381	358	214
NGB_67332_c0_seq16	rna recognition motif family expressed	1553	gi|326532684|dbj|BAJ89187.1|predicted protein [Hordeum vulgare subsp. vulgare]	BAJ89187	9.01771e-39	97	161384	82	80
NGB_67332_c0_seq20	rna recognition motif family expressed	1419	gi|474216345|gb|EMS59082.1|Uncharacterized RNA-binding protein C25G10.01 [Triticum urartu]	EMS59082	2.92174e-70	59	260381	358	214
NGB_67332_c0_seq29	rna recognition motif family expressed	564	gi|357120144|ref|XP_003561789.1|PREDICTED: uncharacterized protein LOC100835076 [Brachypodium distachyon]	XP_003561789	1.83002e-62	74	220705	209	155
NGB_67332_c1_seq6	rna recognition motif family expressed	1340	gi|357120144|ref|XP_003561789.1|PREDICTED: uncharacterized protein LOC100835076 [Brachypodium distachyon]	XP_003561789	6.99039e-57	85	215312	185	158
NGB_67347_c1_seq10	ribonuclease j-like	4705	gi|475554909|gb|EMT12329.1|Ribonuclease J [Aegilops tauschii]	EMT12329	0.0	96	1571.21	837	804
NGB_67347_c1_seq12	ribonuclease j-like	3024	gi|475554909|gb|EMT12329.1|Ribonuclease J [Aegilops tauschii]	EMT12329	0.0	91	1483.39	837	770
NGB_67347_c1_seq15	choline kinase	1947	gi|326528423|dbj|BAJ93400.1|predicted protein [Hordeum vulgare subsp. vulgare]	BAJ93400	0.0	93	627091	359	335
NGB_67347_c1_seq30	ribonuclease j-like	3423	gi|475554909|gb|EMT12329.1|Ribonuclease J [Aegilops tauschii]	EMT12329	0.0	96	1571.21	837	804
NGB_67347_c1_seq32	choline ethanolamine kinase	3513	gi|357132372|ref|XP_003567804.1|PREDICTED: pentatricopeptide repeat-containing protein At4g01030, mitochondrial-like [Brachypodium distachyon]	XP_003567804	0.0	92	887871	503	465
NGB_67347_c1_seq37	ribonuclease j-like	4594	gi|475554909|gb|EMT12329.1|Ribonuclease J [Aegilops tauschii]	EMT12329	0.0	91	1483.39	837	770
NGB_67347_c1_seq43	choline ethanolamine kinase	2382	gi|326528423|dbj|BAJ93400.1|predicted protein [Hordeum vulgare subsp. vulgare]	BAJ93400	1.43522e-130	92	417542	240	223
NGB_67355_c0_seq2	subtilisin-like protease-like	1840	gi|326495034|dbj|BAJ85613.1|predicted protein [Hordeum vulgare subsp. vulgare]	BAJ85613	0.0	94	884019	551	520
NGB_67363_c0_seq4	ala-interacting subunit 2	1468	gi|357112700|ref|XP_003558145.1|PREDICTED: putative ALA-interacting subunit 2-like [Brachypodium distachyon]	XP_003558145	0.0	96	602438	327	317
NGB_67365_c0_seq1	plastidic atp adp transporter	1371	gi|357135709|ref|XP_003569451.1|PREDICTED: ADP,ATP carrier protein 1, chloroplastic-like [Brachypodium distachyon]	XP_003569451	0.0	95	743806	430	409
NGB_67368_c1_seq11	ulp1 protease c-terminal catalytic domain containing expressed	2181	gi|297598318|ref|NP_001045387.2|Os01g0946800 [Oryza sativa Japonica Group] >gi|255674068|dbj|BAF07301.2| Os01g0946800 [Oryza sativa Japonica Group]	NP_001045387	1.03627e-36	59	167162	219	131
NGB_67371_c1_seq5	ribosomal protein l3	1448	gi|475546838|gb|EMT10766.1|60S ribosomal protein L3 [Aegilops tauschii]	EMT10766	0.0	98	776548	395	391
NGB_67387_c0_seq1	protein	1528	gi|326503598|dbj|BAJ86305.1|predicted protein [Hordeum vulgare subsp. vulgare]	BAJ86305	3.47367e-102	88	335.88	202	179
NGB_67410_c1_seq4	ettin-like auxin response factor	4440	gi|357135881|ref|XP_003569536.1|PREDICTED: auxin response factor 2-like [Brachypodium distachyon]	XP_003569536	1.00311e-06	55	789518	110	61
NGB_67411_c1_seq9	ef hand family expressed	3029	gi|326489547|dbj|BAK01754.1|predicted protein [Hordeum vulgare subsp. vulgare]	BAK01754	9.2424e-36	76	160999	113	87
NGB_67415_c0_seq2	pfkb-type carbohydrate kinase family protein	1493	gi|326497985|dbj|BAJ94855.1|predicted protein [Hordeum vulgare subsp. vulgare] >gi|326499770|dbj|BAJ86196.1| predicted protein [Hordeum vulgare subsp. vulgare] >gi|326518748|dbj|BAJ92535.1| predicted protein [Hordeum vulgare subsp. vulgare]	BAJ94855	0.0	97	642114	342	333
NGB_67417_c0_seq1	peptide transporter ptr2-like	2111	gi|115451777|ref|NP_001049489.1|Os03g0235900 [Oryza sativa Japonica Group] >gi|108707042|gb|ABF94837.1| POT family protein, expressed [Oryza sativa Japonica Group] >gi|108707044|gb|ABF94839.1| POT family protein, expressed [Oryza sativa Japonica Group] >gi|113547960|dbj|BAF11403.1| Os03g0235900 [Oryza sativa Japonica Group]	NP_001049489	0.0	85	858981	560	479
NGB_67433_c1_seq4	ap2 domain-containing protein	1165	gi|393010391|gb|AFN02502.1|salinity inducible transcription factor ERF4 [Triticum aestivum]	AFN02502	1.04473e-11	83	862705	77	64
NGB_67433_c1_seq5	ap2 domain containing protein	1253	gi|84795240|gb|ABC65856.1|ethylene-responsive factor-like transcription factor ERFL2b [Triticum aestivum]	ABC65856	5.25091e-29	77	136732	144	112
NGB_67438_c0_seq1	probable methyltransferase pmt26-like	2010	gi|357126216|ref|XP_003564784.1|PREDICTED: probable methyltransferase PMT26-like [Brachypodium distachyon]	XP_003564784	0.0	96	1073.92	555	538
NGB_67468_c2_seq10	cysteine-rich receptor-like protein kinase 25	1534	gi|474226902|gb|EMS59484.1|Cysteine-rich receptor-like protein kinase 25 [Triticum urartu]	EMS59484	49.8924	56	400466	44	25
NGB_67471_c0_seq2	tpa: aldo keto reductase family protein	1328	gi|326496747|dbj|BAJ98400.1|predicted protein [Hordeum vulgare subsp. vulgare]	BAJ98400	0.0	94	600127	338	321
NGB_67471_c1_seq3	tpa: aldo keto reductase family protein	1334	gi|326496747|dbj|BAJ98400.1|predicted protein [Hordeum vulgare subsp. vulgare]	BAJ98400	0.0	94	600127	338	321
NGB_67517_c1_seq2	carbohydrate transporter sugar porter transporter	2085	gi|326491783|dbj|BAJ94369.1|predicted protein [Hordeum vulgare subsp. vulgare]	BAJ94369	0.0	95	787719	490	467
NGB_67546_c0_seq2	sucrose:sucrose 1-fructosyltransferase	876	gi|166063918|dbj|BAF99807.1|sucrose:sucrose fructosyltransferase [Lolium perenne]	BAF99807	4.28382e-99	97	328561	172	168
NGB_67546_c0_seq3	sucrose:sucrose 1-fructosyltransferase	2313	gi|20153218|gb|AAM13671.1|AF492836_1fructan:fructan 6G-fructosyltransferase [Lolium perenne]	AAM13671	0.0	99	1216.45	635	633
NGB_67546_c0_seq4	sucrose:fructan 6-fructosyltransferase	2289	gi|20162477|gb|AAM14603.1|AF494041_1fructan 6-fructosyltransferase [Lolium perenne] >gi|89357522|gb|ABD72593.1| fructosyltransferase FTb [Lolium perenne]	AAM14603	0.0	99	1155.2	623	622
NGB_67559_c0_seq1	PREDICTED: uncharacterized protein LOC100842634	1438	gi|357126336|ref|XP_003564844.1|PREDICTED: uncharacterized protein LOC100842634 [Brachypodium distachyon]	XP_003564844	3.3895e-48	79	184111	158	126
NGB_67559_c0_seq2	PREDICTED: uncharacterized protein LOC100842634	1207	gi|357126336|ref|XP_003564844.1|PREDICTED: uncharacterized protein LOC100842634 [Brachypodium distachyon]	XP_003564844	6.27564e-48	79	184111	158	126
NGB_67559_c1_seq2	predicted protein	1374	gi|326526735|dbj|BAK00756.1|predicted protein [Hordeum vulgare subsp. vulgare]	BAK00756	1.01406e-49	82	190274	137	113
NGB_67563_c0_seq4	aspartate aminotransferase	1817	gi|357137439|ref|XP_003570308.1|PREDICTED: aspartate aminotransferase, chloroplastic-like [Brachypodium distachyon]	XP_003570308	0.0	97	868611	437	427
NGB_67569_c0_seq15	u-box domain-containing protein 35	1222	gi|475570755|gb|EMT16103.1|U-box domain-containing protein 35 [Aegilops tauschii]	EMT16103	1.42435e-29	67	145591	143	96
NGB_67586_c0_seq4	bel1-like homeodomain protein 6	3085	gi|326516982|dbj|BAJ96483.1|predicted protein [Hordeum vulgare subsp. vulgare]	BAJ96483	0.0	89	994571	647	577
NGB_67594_c0_seq2	n6-adenosine-methyltransferase mt-a70-like protein	4233	gi|475511499|gb|EMT05396.1|hypothetical protein F775_06610 [Aegilops tauschii]	EMT05396	0.0	90	1353.58	849	770
NGB_67627_c0_seq2	methionyl-trna formyltransferase	1394	gi|475527328|gb|EMT07438.1|Methionyl-tRNA formyltransferase [Aegilops tauschii]	EMT07438	0.0	97	628632	360	350
NGB_67655_c0_seq2	glutamyl-trna amidotransferase subunit a-like	2503	gi|357152085|ref|XP_003576005.1|PREDICTED: glutamyl-tRNA(Gln) amidotransferase subunit A-like [Brachypodium distachyon]	XP_003576005	0.0	89	959518	588	524
NGB_67657_c0_seq5	5 -amp-activated protein kinase-like protein	1847	gi|357115578|ref|XP_003559565.1|PREDICTED: uncharacterized protein LOC100823517 [Brachypodium distachyon]	XP_003559565	0.0	81	581252	456	372
NGB_67658_c1_seq1	hypothetical protein TRIUR3_09624	1450	gi|474188572|gb|EMS58008.1|hypothetical protein TRIUR3_09624 [Triticum urartu]	EMS58008	7.70235e-21	50	120939	282	141
NGB_67668_c0_seq4	zinc transporter	1188	gi|357111864|ref|XP_003557730.1|PREDICTED: zinc transporter 2-like isoform 1 [Brachypodium distachyon]	XP_003557730	4.85597e-168	86	499204	362	313
NGB_67718_c0_seq1	trehalose-phosphate phosphatase-like	1870	gi|357147739|ref|XP_003574465.1|PREDICTED: uncharacterized glycosyl hydrolase Rv2006/MT2062-like [Brachypodium distachyon]	XP_003574465	1.46185e-128	85	285034	214	183
NGB_67718_c0_seq2	trehalose-phosphate phosphatase	1583	gi|326516002|dbj|BAJ88024.1|predicted protein [Hordeum vulgare subsp. vulgare]	BAJ88024	0.0	91	608216	366	335
NGB_67718_c0_seq6	trehalose-phosphate phosphatase	1751	gi|326516002|dbj|BAJ88024.1|predicted protein [Hordeum vulgare subsp. vulgare]	BAJ88024	0.0	78	558525	422	330
NGB_67720_c0_seq2	ubiquitin-conjugating enzyme spm2	903	gi|357157747|ref|XP_003577901.1|PREDICTED: ubiquitin-conjugating enzyme E2 variant 1C-like [Brachypodium distachyon]	XP_003577901	2.18065e-91	98	291967	146	144
NGB_67722_c0_seq1	cation efflux family protein	1619	gi|475466593|gb|EMT02206.1|Putative metal tolerance protein C3 [Aegilops tauschii]	EMT02206	0.0	92	671389	383	355
NGB_67723_c1_seq15	duf231 domain containing family protein	1913	gi|357115946|ref|XP_003559746.1|PREDICTED: uncharacterized protein LOC100837935 [Brachypodium distachyon]	XP_003559746	0.0	79	650973	472	375
NGB_67723_c2_seq3	duf231 domain containing family protein	1919	gi|357115946|ref|XP_003559746.1|PREDICTED: uncharacterized protein LOC100837935 [Brachypodium distachyon]	XP_003559746	0.0	79	650973	472	375
NGB_67723_c2_seq9	tpa: duf231 domain containing family protein	2089	gi|357115946|ref|XP_003559746.1|PREDICTED: uncharacterized protein LOC100837935 [Brachypodium distachyon]	XP_003559746	0.0	84	608601	371	313
NGB_67725_c0_seq2	aspartic proteinase	1999	gi|357131833|ref|XP_003567538.1|PREDICTED: aspartic proteinase-like [Brachypodium distachyon]	XP_003567538	0.0	94	882863	503	475
NGB_67736_c0_seq4	erd7 protein	1492	gi|115469986|ref|NP_001058592.1|Os06g0717100 [Oryza sativa Japonica Group] >gi|18855022|gb|AAL79714.1|AC091774_5 putative senescence-associated protein [Oryza sativa Japonica Group] >gi|53791793|dbj|BAD53587.1| putative ERD7 protein [Oryza sativa Japonica Group] >gi|54291040|dbj|BAD61717.1| putative ERD7 protein [Oryza sativa Japonica Group] >gi|113596632|dbj|BAF20506.1| Os06g0717100 [Oryza sativ…	NP_001058592	0.0	89	530791	343	306
NGB_67744_c0_seq1	bes1 bzr1 homolog protein 4-like	1481	gi|357127079|ref|XP_003565213.1|PREDICTED: BES1/BZR1 homolog protein 4-like [Brachypodium distachyon]	XP_003565213	1.98364e-152	94	462996	311	293
NGB_67750_c0_seq7	transposon mutator sub-class	1553	gi|357168091|ref|XP_003581478.1|PREDICTED: serine/threonine-protein phosphatase 7 long form homolog [Brachypodium distachyon]	XP_003581478	1.45283e-26	48	137502	227	110
NGB_67750_c0_seq13	transposon mutator sub-class	1663	gi|357168091|ref|XP_003581478.1|PREDICTED: serine/threonine-protein phosphatase 7 long form homolog [Brachypodium distachyon]	XP_003581478	2.23949e-26	48	137502	227	110
NGB_67765_c0_seq2	long chain acyl- synthetase 4-like	2468	gi|357135767|ref|XP_003569480.1|PREDICTED: long chain acyl-CoA synthetase 4-like [Brachypodium distachyon]	XP_003569480	0.0	98	1314.29	655	643
NGB_67768_c0_seq1	senescence-associated protein	2302	gi|357142963|ref|XP_003572753.1|PREDICTED: uncharacterized protein LOC100826460 isoform 1 [Brachypodium distachyon]	XP_003572753	0.0	90	637106	401	363
NGB_67781_c1_seq1	uncharacterized loc101221010	1628	gi|475491669|gb|EMT03586.1|hypothetical protein F775_52517 [Aegilops tauschii]	EMT03586	0.0	89	879011	556	500
NGB_67788_c0_seq4	nodule-specific protein	1217	gi|326501898|dbj|BAK06441.1|predicted protein [Hordeum vulgare subsp. vulgare]	BAK06441	1.56849e-149	84	457988	311	263
NGB_67800_c1_seq1	retrotransposon unclassified	838	gi|475614112|gb|EMT28989.1|LRR receptor-like serine/threonine-protein kinase GSO2 [Aegilops tauschii]	EMT28989	6.40551e-07	71	69707	57	41
NGB_67809_c0_seq1	cysteine-rich receptor-like protein kinase 19	2562	gi|357117796|ref|XP_003560648.1|PREDICTED: uncharacterized protein LOC100829658 [Brachypodium distachyon]	XP_003560648	0.0	80	1154.43	784	633
NGB_67810_c1_seq46	shrunken seed protein	1685	gi|115443905|ref|NP_001045732.1|Os02g0123200 [Oryza sativa Japonica Group] >gi|113535263|dbj|BAF07646.1| Os02g0123200 [Oryza sativa Japonica Group] >gi|215686869|dbj|BAG89719.1| unnamed protein product [Oryza sativa Japonica Group]	NP_001045732	8.73995e-20	57	112464	179	103
NGB_67820_c0_seq1	zinc finger protein 512b-like	2092	gi|193620175|ref|XP_001944564.1|PREDICTED: hypothetical protein LOC100167736 [Acyrthosiphon pisum]	XP_001944564	0.0	85	577.4	699	600
NGB_67820_c1_seq2	zinc finger protein 512b-like	1994	gi|328720474|ref|XP_001948126.2|PREDICTED: hypothetical protein LOC100162620 [Acyrthosiphon pisum]	XP_001948126	1.44451e-145	88	461.07	628	554
NGB_67821_c1_seq2	tpr domain containing protein	1633	gi|357120208|ref|XP_003561821.1|PREDICTED: protein TANC2-like [Brachypodium distachyon]	XP_003561821	0.0	81	731865	480	390
NGB_67825_c3_seq6	nf-x1-type zinc finger protein nfxl1-like	4363	gi|475540376|gb|EMT09587.1|Transcriptional repressor NF-X1 [Aegilops tauschii]	EMT09587	1.25608e-152	81	507294	339	276
NGB_67825_c3_seq12	nf-x1-type zinc finger protein nfxl1-like	734	gi|475540376|gb|EMT09587.1|Transcriptional repressor NF-X1 [Aegilops tauschii]	EMT09587	1.09832e-99	90	330872	244	221
NGB_67839_c0_seq2	beta-glucosidase 5-like isoform 1	1915	gi|473937117|gb|EMS50198.1|Beta-glucosidase 5 [Triticum urartu]	EMS50198	0.0	81	794267	525	430
NGB_67839_c0_seq5	hydroxyisourate hydrolase	691	gi|474393585|gb|EMS65557.1|Beta-glucosidase 5 [Triticum urartu]	EMS65557	4.09689e-42	92	172555	99	92
NGB_67839_c0_seq6	beta-glucosidase 5	2034	gi|475527894|gb|EMT07547.1|Hydroxyisourate hydrolase [Aegilops tauschii]	EMT07547	0.0	92	635.18	347	321
NGB_67839_c0_seq7	beta-glucosidase 5-like isoform 1	2115	gi|475527894|gb|EMT07547.1|Hydroxyisourate hydrolase [Aegilops tauschii]	EMT07547	0.0	85	620542	374	320
NGB_67839_c0_seq9	beta-glucosidase 5	2000	gi|473937117|gb|EMS50198.1|Beta-glucosidase 5 [Triticum urartu]	EMS50198	0.0	86	877085	533	460
NGB_67839_c1_seq4	beta-glucosidase 5-like isoform 1	593	gi|475527894|gb|EMT07547.1|Hydroxyisourate hydrolase [Aegilops tauschii]	EMT07547	2.33132e-99	91	320087	176	161
NGB_67839_c1_seq5	beta-glucosidase 5-like isoform 2	1303	gi|473937117|gb|EMS50198.1|Beta-glucosidase 5 [Triticum urartu]	EMS50198	0.0	82	550436	363	299
NGB_67839_c1_seq8	beta-glucosidase 5-like isoform 2	972	gi|357126648|ref|XP_003564999.1|PREDICTED: beta-glucosidase 5-like isoform 2 [Brachypodium distachyon]	XP_003564999	2.91249e-56	85	213386	147	126
NGB_67847_c0_seq2	gdsl esterase lipase	1093	gi|475463571|gb|EMT02129.1|GDSL esterase/lipase [Aegilops tauschii]	EMT02129	4.12994e-109	86	346665	235	203
NGB_67847_c1_seq2	gdsl esterase lipase	903	gi|475555386|gb|EMT12420.1|GDSL esterase/lipase [Aegilops tauschii]	EMT12420	8.33323e-110	81	348206	252	205
NGB_67848_c1_seq1	polyamine oxidase 2	3289	gi|474216667|gb|EMS59123.1|putative polyamine oxidase 2 [Triticum urartu]	EMS59123	0.0	98	931398	478	473
NGB_67848_c1_seq2	polyamine oxidase 2	2027	gi|474216667|gb|EMS59123.1|putative polyamine oxidase 2 [Triticum urartu]	EMS59123	0.0	98	936406	481	475
NGB_67848_c1_seq3	polyamine oxidase 2	3071	gi|474216667|gb|EMS59123.1|putative polyamine oxidase 2 [Triticum urartu]	EMS59123	0.0	98	931398	478	473
NGB_67848_c1_seq4	polyamine oxidase 2	2123	gi|474216667|gb|EMS59123.1|putative polyamine oxidase 2 [Triticum urartu]	EMS59123	0.0	98	931784	478	473
NGB_67852_c0_seq5	myb dna-binding domain superfamily protein	2205	gi|326499484|dbj|BAJ86053.1|predicted protein [Hordeum vulgare subsp. vulgare]	BAJ86053	4.86488e-115	93	372859	235	220
NGB_67864_c1_seq18	dof zinc finger protein	2296	gi|475536612|gb|EMT08945.1|Dof zinc finger protein [Aegilops tauschii]	EMT08945	0.0	84	773081	562	474
NGB_67864_c1_seq26	dof zinc finger protein	2171	gi|475536612|gb|EMT08945.1|Dof zinc finger protein [Aegilops tauschii]	EMT08945	0.0	84	773081	562	474
NGB_67907_c0_seq7	ethylene-responsive element binding protein 2	836	gi|115448875|ref|NP_001048217.1|Os02g0764700 [Oryza sativa Japonica Group] >gi|46805729|dbj|BAD17116.1| AP2 domain-containing transcription factor-like [Oryza sativa Japonica Group] >gi|113537748|dbj|BAF10131.1| Os02g0764700 [Oryza sativa Japonica Group] >gi|125583794|gb|EAZ24725.1| hypothetical protein OsJ_08495 [Oryza sativa Japonica Group] >gi|215741476|dbj|BAG97971.1| unnamed protein product …	NP_001048217	9.3147e-33	54	140969	196	107
NGB_67907_c0_seq8	ethylene-responsive element binding protein 2	440	gi|326507496|dbj|BAK03141.1|predicted protein [Hordeum vulgare subsp. vulgare]	BAK03141	1.52613e-15	74	924337	117	87
NGB_67907_c0_seq11	ethylene-responsive element binding protein 2	525	gi|326499063|dbj|BAK06022.1|predicted protein [Hordeum vulgare subsp. vulgare]	BAK06022	3.56981e-15	77	935893	109	84
NGB_67907_c1_seq8	ethylene-responsive element binding protein 2	622	gi|326499063|dbj|BAK06022.1|predicted protein [Hordeum vulgare subsp. vulgare]	BAK06022	1.06077e-14	73	932041	88	65
NGB_67907_c1_seq9	ethylene-responsive element binding protein 2	834	gi|326499063|dbj|BAK06022.1|predicted protein [Hordeum vulgare subsp. vulgare]	BAK06022	8.90453e-16	74	974413	112	83
NGB_67936_c0_seq1	protein ssuh2 homolog	1715	gi|357134179|ref|XP_003568695.1|PREDICTED: uncharacterized protein C3orf32-like isoform 1 [Brachypodium distachyon]	XP_003568695	0.0	91	751.51	458	421
NGB_67936_c1_seq2	protein ssuh2 homolog	1543	gi|357134179|ref|XP_003568695.1|PREDICTED: uncharacterized protein C3orf32-like isoform 1 [Brachypodium distachyon]	XP_003568695	0.0	91	733021	458	418
NGB_67944_c0_seq3	casein kinase family protein	436	gi|115437752|ref|NP_001043372.1|Os01g0570500 [Oryza sativa Japonica Group] >gi|52077493|dbj|BAD45137.1| putative protein kinase ADK1 [Oryza sativa Japonica Group] >gi|113532903|dbj|BAF05286.1| Os01g0570500 [Oryza sativa Japonica Group] >gi|215767145|dbj|BAG99373.1| unnamed protein product [Oryza sativa Japonica Group] >gi|222618701|gb|EEE54833.1| hypothetical protein OsJ_02280 [Oryza sativa Japon…	NP_001043372	1.9985e-82	95	271166	145	138
NGB_67945_c0_seq1	ap2 domain containing protein	529	gi|326518784|dbj|BAJ92553.1|predicted protein [Hordeum vulgare subsp. vulgare]	BAJ92553	1.11086e-12	72	866557	114	83
NGB_67945_c0_seq2	ap2 domain containing protein	516	gi|326518784|dbj|BAJ92553.1|predicted protein [Hordeum vulgare subsp. vulgare]	BAJ92553	2.78365e-13	72	881965	112	81
NGB_67960_c0_seq2	formin-like protein 14-like	2419	gi|414870284|tpg|DAA48841.1|TPA: hypothetical protein ZEAMMB73_157414 [Zea mays]	DAA48841	0.0	95	781941	414	395
NGB_67973_c0_seq1	dna repair helicase xpb1-like	2847	gi|357136004|ref|XP_003569596.1|PREDICTED: DNA repair helicase XPB2-like [Brachypodium distachyon]	XP_003569596	0.0	97	1436.01	755	735
NGB_68003_c0_seq1	phi-1-like phosphate-induced protein	1282	gi|326508780|dbj|BAJ95912.1|predicted protein [Hordeum vulgare subsp. vulgare]	BAJ95912	8.15148e-160	92	478019	297	275
NGB_68019_c0_seq1	chlorophyll a-b binding chloroplastic	629	gi|475614190|gb|EMT29002.1|Chlorophyll a-b binding protein, chloroplastic [Aegilops tauschii]	EMT29002	2.60011e-98	98	310457	156	154
NGB_68019_c0_seq9	chlorophyll a-b binding chloroplastic	591	gi|475614190|gb|EMT29002.1|Chlorophyll a-b binding protein, chloroplastic [Aegilops tauschii]	EMT29002	3.95007e-100	98	314309	158	156
NGB_68019_c0_seq17	chlorophyll a-b binding chloroplastic	711	gi|475614190|gb|EMT29002.1|Chlorophyll a-b binding protein, chloroplastic [Aegilops tauschii]	EMT29002	1.4514e-131	98	393.66	201	198
NGB_68019_c0_seq19	chlorophyll a-b binding protein 2	512	gi|473965828|gb|EMS51257.1|Chlorophyll a-b binding protein 1, chloroplastic [Triticum urartu]	EMS51257	2.83551e-89	97	286574	146	143
NGB_68038_c0_seq3	kinesin-related protein 4	818	gi|474330311|gb|EMS62599.1|Kinesin-related protein 4 [Triticum urartu]	EMS62599	4.55588e-136	88	439113	274	243
NGB_68042_c0_seq2	lipase family expressed	2365	gi|357157290|ref|XP_003577748.1|PREDICTED: uncharacterized protein LOC100824537 [Brachypodium distachyon]	XP_003577748	0.0	86	895.96	601	517
NGB_68048_c0_seq1	alkaline alpha galactosidase i	1288	gi|326495826|dbj|BAJ90535.1|predicted protein [Hordeum vulgare subsp. vulgare]	BAJ90535	0.0	93	749584	407	382
NGB_68052_c0_seq1	mitogen-activated protein kinase 10-like	1625	gi|326495252|dbj|BAJ85722.1|predicted protein [Hordeum vulgare subsp. vulgare]	BAJ85722	0.0	94	662914	386	364
NGB_68063_c0_seq8	group xv phospholipase a2	1456	gi|475582485|gb|EMT19145.1|Group XV phospholipase A2 [Aegilops tauschii]	EMT19145	0.0	77	534258	403	312
NGB_68065_c3_seq1	chlorophyll a b binding protein	216	gi|475598488|gb|EMT23952.1|Chlorophyll a-b binding protein 1B, chloroplastic [Aegilops tauschii]	EMT23952	3.17413e-08	81	700922	49	40
NGB_68067_c0_seq1	aldose reductase	1368	gi|475539371|gb|EMT09404.1|Aldose reductase [Aegilops tauschii]	EMT09404	0.0	90	552747	312	282
NGB_68067_c0_seq2	aldose reductase	1339	gi|475539371|gb|EMT09404.1|Aldose reductase [Aegilops tauschii]	EMT09404	0.0	90	552747	312	282
NGB_68069_c1_seq11	uncharacterized loc101205217	2275	gi|475611937|gb|EMT28255.1|hypothetical protein F775_04023 [Aegilops tauschii]	EMT28255	0.0	92	1048.88	586	540
NGB_68076_c0_seq6	sucrose-phosphatase 3	1135	gi|326528917|dbj|BAJ97480.1|predicted protein [Hordeum vulgare subsp. vulgare]	BAJ97480	2.61309e-168	92	501516	275	253
NGB_68090_c0_seq2	gpn-loop gtpase 3-like	1390	gi|326488239|dbj|BAJ93788.1|predicted protein [Hordeum vulgare subsp. vulgare] >gi|326498721|dbj|BAK02346.1| predicted protein [Hordeum vulgare subsp. vulgare]	BAJ93788	0.0	98	530.02	267	264
NGB_68100_c0_seq1	narrow leaf 1	1774	gi|357165942|ref|XP_003580546.1|PREDICTED: uncharacterized protein LOC100839778 [Brachypodium distachyon]	XP_003580546	0.0	93	1072.0	590	552
NGB_68101_c1_seq3	probable lrr receptor-like serine threonine-protein kinase at1g56130-like	1097	gi|357118589|ref|XP_003561034.1|PREDICTED: probable LRR receptor-like serine/threonine-protein kinase At1g56130-like [Brachypodium distachyon]	XP_003561034	2.30985e-130	80	410223	315	254
NGB_68103_c0_seq13	lipase class 3-like protein	3569	gi|242052765|ref|XP_002455528.1|hypothetical protein SORBIDRAFT_03g012710 [Sorghum bicolor] >gi|241927503|gb|EES00648.1| hypothetical protein SORBIDRAFT_03g012710 [Sorghum bicolor]	XP_002455528	7.99755	82	56225	39	32
NGB_68107_c1_seq46	wd-40 repeat protein	4843	gi|357165616|ref|XP_003580440.1|PREDICTED: anaphase-promoting complex subunit cdc20-like [Brachypodium distachyon]	XP_003580440	1.56475	60	585362	66	40
NGB_68115_c0_seq1	haloacid dehalogenase-like hydrolase domain-containing protein	1893	gi|326488921|dbj|BAJ98072.1|predicted protein [Hordeum vulgare subsp. vulgare]	BAJ98072	0.0	95	850121	489	467
NGB_68117_c0_seq11	pir7b protein	3690	gi|326512058|dbj|BAJ96010.1|predicted protein [Hordeum vulgare subsp. vulgare]	BAJ96010	5.20558e-135	91	437573	271	249
NGB_68123_c0_seq10	serine threonine-protein kinase nak	1651	gi|326488423|dbj|BAJ93880.1|predicted protein [Hordeum vulgare subsp. vulgare]	BAJ93880	0.0	94	587.8	336	317
NGB_68139_c0_seq1	nodulin family protein	2183	gi|326523799|dbj|BAJ93070.1|predicted protein [Hordeum vulgare subsp. vulgare]	BAJ93070	0.0	90	730709	559	505
NGB_68156_c0_seq16	cuticular protein 36	656	gi|288558754|ref|NP_001165741.1|cuticular protein 36 [Acyrthosiphon pisum]	NP_001165741	2.35775e-33	98	140584	102	100
NGB_68158_c1_seq1	uncharacterized membrane protein at3g27390-like	2731	gi|357164253|ref|XP_003579996.1|PREDICTED: uncharacterized membrane protein At3g27390-like [Brachypodium distachyon]	XP_003579996	0.0	94	1045.42	589	558
NGB_68170_c0_seq1	PREDICTED: uncharacterized protein LOC100845849	1521	gi|357158233|ref|XP_003578060.1|PREDICTED: uncharacterized protein LOC100845849 [Brachypodium distachyon]	XP_003578060	4.15771e-75	85	258455	174	149
NGB_68172_c0_seq1	heparanase-like protein 1-like	2130	gi|326490325|dbj|BAJ84826.1|predicted protein [Hordeum vulgare subsp. vulgare]	BAJ84826	0.0	97	1009.98	519	507
NGB_68172_c0_seq2	tpa: heparanase-like protein 2	2161	gi|326490325|dbj|BAJ84826.1|predicted protein [Hordeum vulgare subsp. vulgare]	BAJ84826	0.0	97	1008.82	519	507
NGB_68180_c0_seq2	protein srg1	1428	gi|73811197|gb|AAZ86535.1|2OG-Fe(II) oxygenase [Lolium perenne]	AAZ86535	0.0	93	624009	352	329
NGB_68198_c0_seq2	abc transporter b family member 4	3894	gi|475610540|gb|EMT27767.1|ABC transporter B family member 4 [Aegilops tauschii]	EMT27767	0.0	93	2227.98	1280	1193
NGB_68201_c0_seq1	pifa transposase	1447	gi|357139336|ref|XP_003571238.1|PREDICTED: uncharacterized protein LOC100836964 [Brachypodium distachyon]	XP_003571238	3.59433e-85	77	287345	264	205
NGB_68202_c0_seq1	cenp-e-like kinetochore protein	2191	gi|475540271|gb|EMT09570.1|hypothetical protein F775_30229 [Aegilops tauschii]	EMT09570	0.0	86	883634	637	552
NGB_68202_c1_seq1	cenp-e-like kinetochore protein	2281	gi|475540271|gb|EMT09570.1|hypothetical protein F775_30229 [Aegilops tauschii]	EMT09570	0.0	86	886715	637	554
NGB_68219_c0_seq1	dead-box atp-dependent rna helicase 18-like	2178	gi|357134923|ref|XP_003569064.1|PREDICTED: DEAD-box ATP-dependent RNA helicase 18-like [Brachypodium distachyon]	XP_003569064	0.0	93	1077.0	632	592
NGB_68243_c1_seq3	calcium-transporting atpase plasma membrane-type-like	4361	gi|357165526|ref|XP_003580413.1|PREDICTED: calcium-transporting ATPase 8, plasma membrane-type-like [Brachypodium distachyon]	XP_003580413	0.0	96	1856.26	1036	996
NGB_68251_c0_seq1	transmembrane 9 superfamily member 4	839	gi|475584843|gb|EMT19887.1|Transmembrane 9 superfamily member 4 [Aegilops tauschii]	EMT19887	1.14377e-115	96	370933	196	190
NGB_68263_c0_seq1	stromal 70 kda heat shock-related chloroplastic-like	2510	gi|357134135|ref|XP_003568673.1|PREDICTED: stromal 70 kDa heat shock-related protein, chloroplastic-like [Brachypodium distachyon]	XP_003568673	0.0	96	1241.87	672	649
NGB_68298_c2_seq3	PREDICTED: uncharacterized protein LOC100830485	2307	gi|357120119|ref|XP_003561777.1|PREDICTED: uncharacterized protein LOC100830485 [Brachypodium distachyon]	XP_003561777	0.0	90	1035.79	652	591
NGB_68312_c0_seq14	ring-h2 finger protein atl2l	949	gi|326514044|dbj|BAJ92172.1|predicted protein [Hordeum vulgare subsp. vulgare]	BAJ92172	1.69361e-48	73	182.57	158	116
NGB_68312_c1_seq2	ring-h2 finger protein atl2l	879	gi|326514044|dbj|BAJ92172.1|predicted protein [Hordeum vulgare subsp. vulgare]	BAJ92172	1.08489e-48	73	182.57	155	114
NGB_68325_c0_seq12	isocitrate dehydrogenase	1640	gi|326488645|dbj|BAJ97934.1|predicted protein [Hordeum vulgare subsp. vulgare]	BAJ97934	0.0	98	661759	350	346
NGB_68335_c0_seq5	sulfur-rich thionin-like protein	727	gi|1323746|gb|AAC49286.1|sulfur-rich/thionin-like protein [Triticum aestivum]	AAC49286	3.29976e-26	82	120939	98	81
NGB_68335_c0_seq7	sulfur-rich thionin-like protein	675	gi|1323746|gb|AAC49286.1|sulfur-rich/thionin-like protein [Triticum aestivum]	AAC49286	5.50689e-25	81	117087	98	80
NGB_68335_c0_seq8	sulfur-rich thionin-like protein	689	gi|1323746|gb|AAC49286.1|sulfur-rich/thionin-like protein [Triticum aestivum]	AAC49286	2.10266e-25	81	118242	98	80
NGB_68335_c1_seq1	sulfur-rich thionin-like protein	708	gi|1323746|gb|AAC49286.1|sulfur-rich/thionin-like protein [Triticum aestivum]	AAC49286	1.17238e-19	73	103219	99	73
NGB_68335_c1_seq3	sulfur-rich thionin-like protein	685	gi|1323746|gb|AAC49286.1|sulfur-rich/thionin-like protein [Triticum aestivum]	AAC49286	1.00678e-19	73	103219	99	73
NGB_68336_c0_seq3	protein srg1	1566	gi|73811197|gb|AAZ86535.1|2OG-Fe(II) oxygenase [Lolium perenne]	AAZ86535	0.0	82	608216	404	332
NGB_68360_c1_seq1	probable isoaspartyl peptidase l-asparaginase 4-like	1732	gi|474323736|gb|EMS62373.1|putative isoaspartyl peptidase/L-asparaginase 4 [Triticum urartu]	EMS62373	5.22559e-125	91	394815	259	237
NGB_68369_c0_seq11	wrky transcription factor 70	1100	gi|475584802|gb|EMT19878.1|Putative WRKY transcription factor 70 [Aegilops tauschii]	EMT19878	2.396e-43	64	170629	276	177
NGB_68369_c0_seq12	wrky transcription factor 70	1121	gi|475584802|gb|EMT19878.1|Putative WRKY transcription factor 70 [Aegilops tauschii]	EMT19878	1.5845e-68	65	239195	279	182
NGB_68391_c0_seq28	cop9 signalosome complex subunit 5	2000	gi|310833348|gb|ADP30958.1|COP9 constitutive photomorphogenic-like protein subunit 5 [Penaeus monodon]	ADP30958	3.99074e-35	89	102064	55	49
NGB_68391_c0_seq45	cop9 signalosome complex subunit 5	2412	gi|312282715|dbj|BAJ34223.1|unnamed protein product [Thellungiella halophila]	BAJ34223	2.60795e-33	84	959005	53	45
NGB_68420_c0_seq2	65-kda microtubule-associated protein 3-like	2566	gi|357135973|ref|XP_003569581.1|PREDICTED: 65-kDa microtubule-associated protein 3-like [Brachypodium distachyon]	XP_003569581	0.0	93	1137.87	692	648
NGB_68423_c0_seq2	quinone-oxidoreductase-like chloroplastic	1373	gi|326506848|dbj|BAJ91465.1|predicted protein [Hordeum vulgare subsp. vulgare]	BAJ91465	0.0	94	528094	322	305
NGB_68429_c2_seq12	tpa: apyrase family protein	945	gi|326527741|dbj|BAK08145.1|predicted protein [Hordeum vulgare subsp. vulgare]	BAK08145	7.2899e-57	93	206453	162	151
NGB_68430_c1_seq3	calcium binding atopy-related autoantigen 1	2200	gi|473909949|gb|EMS49497.1|Calcium uptake protein 1, mitochondrial [Triticum urartu]	EMS49497	2.91039e-137	96	434491	226	218
NGB_68445_c0_seq1	duf231 domain containing family protein	1737	gi|357124133|ref|XP_003563760.1|PREDICTED: uncharacterized protein LOC100845369 isoform 1 [Brachypodium distachyon]	XP_003563760	0.0	88	775007	447	395
NGB_68452_c1_seq3	wall-associated receptor kinase 5	1005	gi|475500922|gb|EMT04286.1|Wall-associated receptor kinase 1 [Aegilops tauschii]	EMT04286	1.40786e-62	62	237654	287	180
NGB_68478_c0_seq5	probable n -dimethylguanosine trna methyltransferase 1-like	2141	gi|357112898|ref|XP_003558242.1|PREDICTED: probable N(2),N(2)-dimethylguanosine tRNA methyltransferase 1-like [Brachypodium distachyon]	XP_003558242	0.0	88	1026.16	603	534
NGB_68519_c0_seq8	mads box interactor-like	1612	gi|357144009|ref|XP_003573134.1|PREDICTED: uncharacterized protein LOC100833711, partial [Brachypodium distachyon]	XP_003573134	8.97621e-104	84	335.88	216	182
[truncated: 1,028 more rows]
