# Supplementary material for: Changes in Lolium perenne transcriptome during cold acclimation in two genotypes adapted to different climatic conditions
Source: BMC Plant Biol. 2015 Oct 17;15:250. doi: 10.1186/s12870-015-0643-x (PMC4609083; doi:10.1186/s12870-015-0643-x)
Supplement: Additional file 7: — Major biological processes of differentially expressed transcripts in ‘Veyo’ genotype of perennial ryegrass ( Lolium perenne L.) during cold acclimation identified by the DAVID tool. (XLSX 15 kb) [file 12870_2015_643_MOESM7_ESM.xlsx]

## Sheet: Addtional file 7
Additional file 7. Major biological processes of differentially expressed transcripts in 'Veyo' genotype of perennial ryegrass (Lolium perenne L.) during cold acclimation identified by the DAVID tool.
Category	Term	Count	%	PValue	Genes	List Total	Pop Hits	Pop Total	Fold Enrichment	Bonferroni	Benjamini	FDR
GOTERM_BP_FAT	GO:0045454~cell redox homeostasis	10	0.6353240152477764	1.40032e+12	Q0JD42, P55142, Q9FR35, Q5QLR2, Q69SA9, Q75M08, Q0J3L4, Q6Z7L3, Q851R5, Q8H2V6	151	109	8363	5081110638556410	0.03939504356265289	0.03939504356265289	0.18570104880493155
GOTERM_BP_FAT	GO:0019725~cellular homeostasis	10	0.6353240152477764	2.25134e+12	Q0JD42, P55142, Q9FR35, Q5QLR2, Q69SA9, Q75M08, Q0J3L4, Q6Z7L3, Q851R5, Q8H2V6	151	116	8363	4774491893126280	0.06257699694681895	0.03179392531693903	0.2984011876437931
GOTERM_BP_FAT	GO:0031047~gene silencing by RNA	6	0.3811944091486658	2.36537e+12	Q6K972, A7LFZ6, Q6EU14, Q9SDG8, Q6H6C3, Q7XTS4	151	32	8363	1.03845e+16	0.06564073951916138	0.022377252880192877	0.3134941520247514
GOTERM_BP_FAT	GO:0042592~homeostatic process	10	0.6353240152477764	3.28818e+11	Q0JD42, P55142, Q9FR35, Q5QLR2, Q69SA9, Q75M08, Q0J3L4, Q6Z7L3, Q851R5, Q8H2V6	151	122	8363	4.53968e+16	0.09006874574240431	0.023320334922075747	0.43555107471605625
GOTERM_BP_FAT	GO:0045229~external encapsulating structure organization	10	0.6353240152477764	3.28818e+11	Q69XV9, Q7XUD0, Q6AT26, Q6YWK8, Q6AU53, Q6H3Z9, Q6ZGU9, Q651X6, Q9LD07, Q336T5	151	122	8363	4.53968e+16	0.09006874574240431	0.023320334922075747	0.43555107471605625
GOTERM_BP_FAT	GO:0007047~cell wall organization	10	0.6353240152477764	3.28818e+11	Q69XV9, Q7XUD0, Q6AT26, Q6YWK8, Q6AU53, Q6H3Z9, Q6ZGU9, Q651X6, Q9LD07, Q336T5	151	122	8363	4.53968e+16	0.09006874574240431	0.023320334922075747	0.43555107471605625
GOTERM_BP_FAT	GO:0016458~gene silencing	6	0.3811944091486658	4.17995e+11	Q6K972, A7LFZ6, Q6EU14, Q9SDG8, Q6H6C3, Q7XTS4	151	36	8363	9230684326710810	0.11307035936673204	0.023712263991685023	0.5533720845490642
GOTERM_BP_FAT	GO:0006350~transcription	23	1.46125e+16	8.06939e+11	Q0JKI9, Q2R374, Q5Z6A4, Q5VRD1, Q69VG1, Q6Z9C8, Q6AUR2, Q0JKG7, Q0DBL6, Q8LI34, Q338B0, Q0D4T4, Q9LGU7, Q5W6R4, Q10N34, Q689G6, Q8S7W9, Q851W5, Q689G9, Q652B0, Q5W670, Q6YXY2, Q84MN7	151	591	8363	2155388218419780	0.20680402852442747	0.037878137550095836	1.06574e+16
GOTERM_BP_FAT	GO:0010629~negative regulation of gene expression	6	0.3811944091486658	8.65144e+11	Q6K972, A7LFZ6, Q6EU14, Q9SDG8, Q6H6C3, Q7XTS4	151	42	8363	79120151371807	0.2199550950366389	0.03486400082375962	1.1422e+16
GOTERM_BP_FAT	GO:0007049~cell cycle	7	0.44472681067344344	0.0016529659571907827	Q0J4I1, Q2R374, Q7XDH8, Q0D9C7, Q0JNK6, Q6Z6G5, Q0E474	151	71	8363	5460404812983860	0.3779866645606982	0.057622383875914895	2171819234293290
GOTERM_BP_FAT	GO:0010605~negative regulation of macromolecule metabolic process	6	0.3811944091486658	0.002492388241841027	Q6K972, A7LFZ6, Q6EU14, Q9SDG8, Q6H6C3, Q7XTS4	151	53	8363	6269898787954510	0.5113986373325341	0.07649466596705434	3.25795e+16
GOTERM_BP_FAT	GO:0010033~response to organic substance	8	0.5082592121982211	0.0028762371369413196	Q0JKI9, Q5N942, Q5VRD1, Q9FU27, A7LFZ6, Q7XQP4, Q0JKG7, Q5W670	151	106	8363	4179932525303010	0.5624960207297547	0.07934227673251959	3750893008226950
GOTERM_BP_FAT	GO:0009628~response to abiotic stimulus	7	0.44472681067344344	0.0041137030551579	Q67X83, Q84Q77, Q9FDX8, Q5N942, Q7XQP4, Q7XUW5, Q6K7E9	151	85	8363	456104402025711	0.6936624999704151	0.10196983698534579	5324282510237080
GOTERM_BP_FAT	GO:0006397~mRNA processing	5	0.3176620076238882	0.004569381508750019	Q6K833, Q6YYA3, Q6ZK48, Q109G2, Q7XMK8	151	38	8363	7.28738e+16	0.7313693318144565	0.10374904240753546	5897643580098180
GOTERM_BP_FAT	GO:0009408~response to heat	4	0.25412960609911056	0.005934751057458739	Q67X83, Q84Q77, Q7XUW5, Q6K7E9	151	21	8363	1.05494e+16	0.8188351506521566	0.12314301802501315	7596464702165020
GOTERM_BP_FAT	GO:0048511~rhythmic process	3	0.1905972045743329	0.0063258663006376375	Q10N34, Q689G6, Q689G9	151	7	8363	237360454115421	0.8381831826521597	0.12198549693772831	8077846928054150
GOTERM_BP_FAT	GO:0009266~response to temperature stimulus	4	0.25412960609911056	0.006782533039412263	Q67X83, Q84Q77, Q7XUW5, Q6K7E9	151	22	8363	1.00698e+16	0.8581830843514795	0.1220929518362206	8636974723077990
GOTERM_BP_FAT	GO:0016071~mRNA metabolic process	5	0.3176620076238882	0.008374329979134305	Q6K833, Q6YYA3, Q6ZK48, Q109G2, Q7XMK8	151	45	8363	6.15379e+16	0.9105032361367804	0.14002077823879455	1.05614e+16
GOTERM_BP_FAT	GO:0009719~response to endogenous stimulus	7	0.44472681067344344	0.009444993909294963	Q0JKI9, Q5N942, Q5VRD1, Q9FU27, Q7XQP4, Q0JKG7, Q5W670	151	101	8363	3.8385e+16	0.9343616905568732	0.14803643382189247	1.18347e+16
GOTERM_BP_FAT	GO:0022402~cell cycle process	4	0.25412960609911056	0.009740689853004471	Q0J4I1, Q7XDH8, Q0D9C7, Q6Z6G5	151	25	8363	8861456953642380	0.9397517940405095	0.14450176527312675	1.21834e+16
GOTERM_BP_FAT	GO:0007242~intracellular signaling cascade	9	0.5717916137229987	0.015079383844932695	P40393, Q0JKI9, Q5N942, Q5VRD1, Q9FU27, Q7XQP4, P51823, Q0JKG7, Q5W670	151	179	8363	2784675718672530	0.9872311299657702	0.20507928585604263	1.82634e+16
GOTERM_BP_FAT	GO:0010608~posttranscriptional regulation of gene expression	4	0.25412960609911056	0.01611161496709356	Q6YYA3, A7LFZ6, Q109G2, Q7XMK8	151	30	8363	7384547461368650	0.9905495113114249	0.20791331411873126	1.93931e+16
GOTERM_BP_FAT	GO:0009755~hormone-mediated signaling	6	0.3811944091486658	0.017251490370834458	Q0JKI9, Q5N942, Q5VRD1, Q7XQP4, Q0JKG7, Q5W670	151	84	8363	395600756859035	0.9932240991748498	0.21166153710480973	2.06239e+16
GOTERM_BP_FAT	GO:0032870~cellular response to hormone stimulus	6	0.3811944091486658	0.017251490370834458	Q0JKI9, Q5N942, Q5VRD1, Q7XQP4, Q0JKG7, Q5W670	151	84	8363	395600756859035	0.9932240991748498	0.21166153710480973	2.06239e+16
GOTERM_BP_FAT	GO:0051301~cell division	5	0.3176620076238882	0.019952988622356966	Q0J4I1, Q0D9C7, Q0JNK6, Q6Z6G5, Q0E474	151	58	8363	4774491893126280	0.9969248749522053	0.23120253156434445	2.34716e+16
GOTERM_BP_FAT	GO:0006355~regulation of transcription, DNA-dependent	20	1.27065e+16	0.02180972148476528	Q0JKI9, Q5VRD1, Q69VG1, Q5Z6A4, Q6Z9C8, Q6AUR2, Q0DBL6, Q338B0, Q0D4T4, Q5W6R4, Q10N34, Q689G6, Q8S7W9, Q851W5, Q689G9, Q652B0, Q5W670, Q2QYY8, Q6YXY2, Q84MN7	151	646	8363	1.71468e+16	0.9982155710321681	0.24054863322820697	2.53737e+16
GOTERM_BP_FAT	GO:0006396~RNA processing	9	0.5717916137229987	0.0226417773996331	Q6K833, Q6YYA3, Q6Z6G6, Q6ZK48, Q10I26, A7LFZ6, Q109G2, Q7XMK8, Q8H4D4	151	193	8363	2582678516281780	0.9986022409984454	0.23956923477282677	2.62119e+16
GOTERM_BP_FAT	GO:0051252~regulation of RNA metabolic process	20	1.27065e+16	0.022766494596636537	Q0JKI9, Q5VRD1, Q69VG1, Q5Z6A4, Q6Z9C8, Q6AUR2, Q0DBL6, Q338B0, Q0D4T4, Q5W6R4, Q10N34, Q689G6, Q8S7W9, Q851W5, Q689G9, Q652B0, Q5W670, Q2QYY8, Q6YXY2, Q84MN7	151	649	8363	1.70675e+16	0.9986525083088434	0.2323185548578518	2.63367e+16
GOTERM_BP_FAT	GO:0000160~two-component signal transduction system (phosphorelay)	4	0.25412960609911056	0.026216844947330533	Q10N34, Q689G6, Q689G9, Q2QYY8	151	36	8363	6.15379e+16	0.9995117211135033	0.2541678936072078	2.9715e+16
GOTERM_BP_FAT	GO:0000280~nuclear division	3	0.1905972045743329	0.03252965356977221	Q0J4I1, Q0D9C7, Q6Z6G5	151	16	8363	1.03845e+16	0.9999244891886073	0.29638729676522946	3552776227388500
GOTERM_BP_FAT	GO:0007067~mitosis	3	0.1905972045743329	0.03252965356977221	Q0J4I1, Q0D9C7, Q6Z6G5	151	16	8363	1.03845e+16	0.9999244891886073	0.29638729676522946	3552776227388500
GOTERM_BP_FAT	GO:0000087~M phase of mitotic cell cycle	3	0.1905972045743329	0.03252965356977221	Q0J4I1, Q0D9C7, Q6Z6G5	151	16	8363	1.03845e+16	0.9999244891886073	0.29638729676522946	3552776227388500
GOTERM_BP_FAT	GO:0000278~mitotic cell cycle	3	0.1905972045743329	0.03252965356977221	Q0J4I1, Q0D9C7, Q6Z6G5	151	16	8363	1.03845e+16	0.9999244891886073	0.29638729676522946	3552776227388500
GOTERM_BP_FAT	GO:0009725~response to hormone stimulus	6	0.3811944091486658	0.033587005133694135	Q0JKI9, Q5N942, Q5VRD1, Q7XQP4, Q0JKG7, Q5W670	151	100	8363	3323046357615890	0.9999448288009619	0.29543948496196415	3.64567e+16
GOTERM_BP_FAT	GO:0006470~protein amino acid dephosphorylation	5	0.3176620076238882	0.03500416073744829	Q67UP9, A3A8W2, Q6ETK3, Q6L5H6, Q5SMK6	151	69	8363	4013341011613390	0.9999637922519815	0.29716201556514044	3768242581552580
GOTERM_BP_FAT	GO:0016311~dephosphorylation	5	0.3176620076238882	0.04174743761624087	Q67UP9, A3A8W2, Q6ETK3, Q6L5H6, Q5SMK6	151	73	8363	3.79343e+16	0.9999951609856328	0.33499451043191275	4322081959293710
GOTERM_BP_FAT	GO:0048285~organelle fission	3	0.1905972045743329	0.049168904397537225	Q0J4I1, Q0D9C7, Q6Z6G5	151	20	8363	8307615894039730	0.9999994804001786	0.37298252480282	4878793504586590
