# Supplementary material for: Changes in Lolium perenne transcriptome during cold acclimation in two genotypes adapted to different climatic conditions
Source: BMC Plant Biol. 2015 Oct 17;15:250. doi: 10.1186/s12870-015-0643-x (PMC4609083; doi:10.1186/s12870-015-0643-x)
Supplement: Additional file 8: — Major biological processes of differentially expressed transcripts in ‘Falster’ genotype of perennial ryegrass ( Lolium perenne L.) during cold acclimation identified by the DAVID tool. (XLSX 14 kb) [file 12870_2015_643_MOESM8_ESM.xlsx]

## Sheet: Additional file 8
Additional file 8. Major biological processes of differentially expressed transcripts in 'Falster' genotype of perennial ryegrass (Lolium perenne L.) during cold acclimation identified by the DAVID tool.
Category	Term	Count	%	PValue	Genes	List Total	Pop Hits	Pop Total	Fold Enrichment	Bonferroni	Benjamini	FDR
GOTERM_BP_FAT	GO:0010033~response to organic substance	11	0.5164319248826291	3.8271e+10	Q0JKI9, Q8LQ74, Q75H77, Q7XVM8, Q0DGS1, Q9LG86, Q7XQP4, P31673, Q6Z2W3, Q0JCZ4, Q6I581	164	106	8363	529182006442706	0.010886040534863861	0.010886040534863861	0.05075691885483291
GOTERM_BP_FAT	GO:0009725~response to hormone stimulus	10	0.4694835680751174	1.35859e+11	Q0JKI9, Q8LQ74, Q75H77, Q7XVM8, Q0DGS1, Q9LG86, Q7XQP4, Q6Z2W3, Q0JCZ4, Q6I581	164	100	8363	5099390243902430	0.03811300209449531	0.019241621037319634	0.18007497555216911
GOTERM_BP_FAT	GO:0009719~response to endogenous stimulus	10	0.4694835680751174	1.46695e+12	Q0JKI9, Q8LQ74, Q75H77, Q7XVM8, Q0DGS1, Q9LG86, Q7XQP4, Q6Z2W3, Q0JCZ4, Q6I581	164	101	8363	5048901231586570	0.041089683878253624	0.013888560404965888	0.1944241895835419
GOTERM_BP_FAT	GO:0009755~hormone-mediated signaling	9	0.42253521126760557	2.17457e+12	Q0JKI9, Q8LQ74, Q75H77, Q7XVM8, Q0DGS1, Q9LG86, Q7XQP4, Q6Z2W3, Q0JCZ4	164	84	8363	5463632404181180	0.060304506597456786	0.015429575156609698	0.288085067608157
GOTERM_BP_FAT	GO:0032870~cellular response to hormone stimulus	9	0.42253521126760557	2.17457e+12	Q0JKI9, Q8LQ74, Q75H77, Q7XVM8, Q0DGS1, Q9LG86, Q7XQP4, Q6Z2W3, Q0JCZ4	164	84	8363	5463632404181180	0.060304506597456786	0.015429575156609698	0.288085067608157
GOTERM_BP_FAT	GO:0006350~transcription	25	1.17371e+16	4.48134e+11	Q2QM59, Q0DLD3, Q6EP49, Q64MA1, Q8LQ74, Q9LG86, Q0DGS1, Q851W4, Q689G9, Q84MN7, Q8H7Y6, Q0JKI9, Q6EP77, Q7GCL7, Q5JNA1, Q0JCZ4, Q6K7E6, Q9XJ66, Q6L4H4, Q338B0, Q7EZT1, Q6Z2W3, Q8GVE1, Q6ZA74, Q6K6S5	164	591	8363	2157102472039940	0.1203180977089543	0.025313094681379322	0.5928449530705926
GOTERM_BP_FAT	GO:0009408~response to heat	5	0.2347417840375587	6.42499e+10	Q84Q77, P31673, Q53M11, Q6K7E9, Q6Z7V2	164	21	8363	1.21414e+16	0.16790918204684713	0.030171099862202566	0.848962823282029
GOTERM_BP_FAT	GO:0009266~response to temperature stimulus	5	0.2347417840375587	7.73441e+11	Q84Q77, P31673, Q53M11, Q6K7E9, Q6Z7V2	164	22	8363	1.15895e+16	0.1985155940589406	0.031118362152638745	1.02116e+16
GOTERM_BP_FAT	GO:0009733~response to auxin stimulus	8	0.3755868544600939	7.76992e+11	Q0JKI9, Q8LQ74, Q7XVM8, Q0DGS1, Q9LG86, Q6Z2W3, Q0JCZ4, Q6I581	164	78	8363	5230143839899930	0.19932970524770066	0.02740571225633448	1.02583e+16
GOTERM_BP_FAT	GO:0045454~cell redox homeostasis	9	0.42253521126760557	0.0012566850296328478	Q0DAE4, Q2QX01, Q7F8S5, Q7XKD0, Q6Z7L3, Q851Y7, Q0E0I1, Q84P95, Q5TKD8	164	109	8363	4210505705974490	0.3020710286515742	0.0391719087540775	1654280488807130
GOTERM_BP_FAT	GO:0009628~response to abiotic stimulus	8	0.3755868544600939	0.0012957132572799345	Q84Q77, Q75H77, Q7XQP4, P31673, Q53M11, Q6I581, Q6K7E9, Q6Z7V2	164	85	8363	4799426111908170	0.3098278901870031	0.03640233148217453	1705249151614250
GOTERM_BP_FAT	GO:0009734~auxin mediated signaling pathway	7	0.32863849765258213	0.0017295794526309364	Q0JKI9, Q8LQ74, Q7XVM8, Q0DGS1, Q9LG86, Q6Z2W3, Q0JCZ4	164	66	8363	5408444198078340	0.390482728919642	0.04401016559377313	2.27021e+16
GOTERM_BP_FAT	GO:0019725~cellular homeostasis	9	0.42253521126760557	0.0018737863475218929	Q0DAE4, Q2QX01, Q7F8S5, Q7XKD0, Q6Z7L3, Q851Y7, Q0E0I1, Q84P95, Q5TKD8	164	116	8363	395642346509672	0.41515335255619445	0.0437161227407914	245732567157656
GOTERM_BP_FAT	GO:0006470~protein amino acid dephosphorylation	7	0.32863849765258213	0.002175294558084637	Q0DBU3, Q7XCJ7, A3A8W2, Q6ETK3, Q6EN45, Q5JKN1, Q94H98	164	69	8363	5173294450335800	0.463566077824056	0.04677909904821498	2.84747e+16
GOTERM_BP_FAT	GO:0042592~homeostatic process	9	0.42253521126760557	0.0025744251290093635	Q0DAE4, Q2QX01, Q7F8S5, Q7XKD0, Q6Z7L3, Q851Y7, Q0E0I1, Q84P95, Q5TKD8	164	122	8363	3761845261895240	0.5215650259473013	0.05129714281990427	3361727791617710
GOTERM_BP_FAT	GO:0016311~dephosphorylation	7	0.32863849765258213	0.002898179611380126	Q0DBU3, Q7XCJ7, A3A8W2, Q6ETK3, Q6EN45, Q5JKN1, Q94H98	164	73	8363	4889826261276310	0.5639868237196651	0.05383551832429889	3777013537196230
GOTERM_BP_FAT	GO:0006355~regulation of transcription, DNA-dependent	23	107981220657277	0.00699498231545048	Q8H7Y6, Q0JKI9, Q67UX0, Q6EP49, Q6EP77, Q64MA1, Q5JNA1, Q0JCZ4, Q6K7E6, Q0E3C3, Q338B0, Q6L4H4, Q9XJ66, Q8LQ74, Q9LG86, Q851W4, Q0DGS1, Q689G9, Q6Z2W3, Q8GVE1, Q6ZA74, Q6K6S5, Q84MN7	164	646	8363	1.81557e+16	0.8656886546855802	0.11792189180441437	889146547688846
GOTERM_BP_FAT	GO:0051252~regulation of RNA metabolic process	23	107981220657277	0.0073746734647143555	Q8H7Y6, Q0JKI9, Q67UX0, Q6EP49, Q6EP77, Q64MA1, Q5JNA1, Q0JCZ4, Q6K7E6, Q0E3C3, Q338B0, Q6L4H4, Q9XJ66, Q8LQ74, Q9LG86, Q851W4, Q0DGS1, Q689G9, Q6Z2W3, Q8GVE1, Q6ZA74, Q6K6S5, Q84MN7	164	649	8363	1807179901537070	0.8796043926233893	0.11708626477822381	9352514241121810
GOTERM_BP_FAT	GO:0001539~ciliary or flagellar motility	3	0.14084507042253522	0.009787038597855013	Q5ZCK5, Q338P8, Q8RZB5	164	8	8363	1.91227e+16	0.9399681778030232	0.14467275295290438	1.22318e+16
GOTERM_BP_FAT	GO:0048870~cell motility	3	0.14084507042253522	0.009787038597855013	Q5ZCK5, Q338P8, Q8RZB5	164	8	8363	1.91227e+16	0.9399681778030232	0.14467275295290438	1.22318e+16
GOTERM_BP_FAT	GO:0006928~cell motion	3	0.14084507042253522	0.009787038597855013	Q5ZCK5, Q338P8, Q8RZB5	164	8	8363	1.91227e+16	0.9399681778030232	0.14467275295290438	1.22318e+16
GOTERM_BP_FAT	GO:0051674~localization of cell	3	0.14084507042253522	0.009787038597855013	Q5ZCK5, Q338P8, Q8RZB5	164	8	8363	1.91227e+16	0.9399681778030232	0.14467275295290438	1.22318e+16
GOTERM_BP_FAT	GO:0030244~cellulose biosynthetic process	4	0.18779342723004694	0.02007239232788612	Q6AT26, Q6ZF85, Q8H8T0, Q84M43	164	30	8363	6799186991869910	0.9969697247249907	0.2630357422634726	2.35842e+16
GOTERM_BP_FAT	GO:0030163~protein catabolic process	10	0.4694835680751174	0.020323451751773025	P46466, Q8LQJ8, Q94DM8, Q67UX0, P46465, Q9LSU1, Q7XVM8, Q9LST6, Q9FXT9	164	208	8363	2.45163e+16	0.9971838511319017	0.254439689646465	2384352751251010
GOTERM_BP_FAT	GO:0006970~response to osmotic stress	3	0.14084507042253522	0.021920730549349832	Q75H77, Q7XQP4, Q6Z7V2	164	12	8363	1.27485e+16	0.9982340456957692	0.2605585632276428	2.54743e+16
GOTERM_BP_FAT	GO:0007242~intracellular signaling cascade	9	0.42253521126760557	0.023950567701930887	Q0JKI9, Q8LQ74, Q75H77, Q7XVM8, Q0DGS1, Q9LG86, Q7XQP4, Q6Z2W3, Q0JCZ4	164	179	8363	2.56394e+16	0.9990251482574906	0.2703181035283073	2750012115753080
GOTERM_BP_FAT	GO:0009250~glucan biosynthetic process	5	0.2347417840375587	0.024694143884985233	P15280, Q6AT26, Q6ZF85, Q8H8T0, Q84M43	164	57	8363	4473149336756520	0.9992160688489429	0.2672284400433895	2.82294e+16
GOTERM_BP_FAT	GO:0051301~cell division	5	0.2347417840375587	0.026132785559357198	Q0JIF2, Q2RAC5, Q7XSJ6, Q10D80, Q0E474	164	58	8363	4396026072329680	0.9994860425232925	0.27061756652103686	296211415745804
GOTERM_BP_FAT	GO:0033692~cellular polysaccharide biosynthetic process	5	0.2347417840375587	0.03074632408607253	P15280, Q6AT26, Q6ZF85, Q8H8T0, Q84M43	164	61	8363	4.17983e+16	0.9998678361652338	0.3004085304949047	3391776533785510
GOTERM_BP_FAT	GO:0007047~cell wall organization	7	0.32863849765258213	0.03174489540368626	Q6AT26, Q6ZF85, Q94LR4, Q8H8T0, Q6ZGU9, Q9LD07, Q84M43	164	122	8363	2925879648140740	0.9999015804352746	0.2987259836476055	3.48152e+16
GOTERM_BP_FAT	GO:0045229~external encapsulating structure organization	7	0.32863849765258213	0.03174489540368626	Q6AT26, Q6ZF85, Q94LR4, Q8H8T0, Q6ZGU9, Q9LD07, Q84M43	164	122	8363	2925879648140740	0.9999015804352746	0.2987259836476055	3.48152e+16
GOTERM_BP_FAT	GO:0018298~protein-chromophore linkage	3	0.14084507042253522	0.03357046013898595	Q67UX0, Q10HD0, P12331	164	15	8363	1.01988e+16	0.9999426311573415	0.30351153335788217	3642684755945240
GOTERM_BP_FAT	GO:0005985~sucrose metabolic process	3	0.14084507042253522	0.03357046013898595	B7F7B9, A3AZW5, P31924	164	15	8363	1.01988e+16	0.9999426311573415	0.30351153335788217	3642684755945240
GOTERM_BP_FAT	GO:0000271~polysaccharide biosynthetic process	5	0.2347417840375587	0.03581094079907895	P15280, Q6AT26, Q6ZF85, Q8H8T0, Q84M43	164	64	8363	3.9839e+16	0.9999704614642916	0.3109857923969581	3835440298554870
GOTERM_BP_FAT	GO:0034637~cellular carbohydrate biosynthetic process	6	0.28169014084507044	0.036273446043058204	P15280, A3AZW5, Q6AT26, Q6ZF85, Q8H8T0, Q84M43	164	94	8363	3.25493e+16	0.9999742490012883	0.3053732244549272	3.87455e+16
GOTERM_BP_FAT	GO:0007049~cell cycle	5	0.2347417840375587	0.049398787102137916	Q0JIF2, Q2RAC5, Q7XSJ6, Q10D80, Q0E474	164	71	8363	359111989007214	0.9999994900446775	0.38304843395109334	4893361798529080
