# Supplementary material for: Changes in Lolium perenne transcriptome during cold acclimation in two genotypes adapted to different climatic conditions
Source: BMC Plant Biol. 2015 Oct 17;15:250. doi: 10.1186/s12870-015-0643-x (PMC4609083; doi:10.1186/s12870-015-0643-x)
Supplement: Additional file 9: — Major molecular functions of differentially expressed transcripts in ‘Veyo’ genotype of perennial ryegrass ( Lolium perenne L.) during cold acclimation identified by the DAVID tool. (XLSX 12 kb) [file 12870_2015_643_MOESM9_ESM.xlsx]

## Sheet: Additional file 9
Additional file 9. Major molecular functions of differentially expressed transcripts in 'Veyo' genotype of perennial ryegrass (Lolium perenne L.) during cold acclimation identified by the DAVID tool.
Category	Term	Count	%	PValue	Genes	List Total	Pop Hits	Pop Total	Fold Enrichment	Bonferroni	Benjamini	FDR
GOTERM_MF_FAT	GO:0030145~manganese ion binding	17	1.08005e+16	4.56326e+06	Q6H7U5, Q5JJY4, Q2QM47, Q10LQ2, Q67UP9, Q6L482, Q6L5H6, Q5SMK6, Q5JLD8, Q6X4A2, Q75L42, P48489, A3A8W2, Q2QY53, Q6ETK3, A7LFZ6, Q6YZY5	161	168	10565	6640232179828450	1.00392e+10	1.00392e+10	5.80876e+09
GOTERM_MF_FAT	GO:0004721~phosphoprotein phosphatase activity	10	0.6353240152477764	1.29122e+12	Q5JJY4, Q84ZL0, P48489, Q2QM47, Q67UP9, A3A8W2, Q6ETK3, Q6L5H6, Q6L482, Q5SMK6	161	127	10565	5167017166332460	0.028008942440322704	0.01410393166435775	0.1642400772317587
GOTERM_MF_FAT	GO:0000287~magnesium ion binding	12	0.7623888182973316	3.29969e+11	Q5JJY4, Q65XK0, Q67UP9, A3A8W2, Q6ET36, Q6ZDQ1, Q6ETK3, Q6L5H6, Q6L482, A7LFZ6, Q5SMK6, P12331	161	209	10565	376771969449315	0.07003204756377335	0.023911204513058948	0.4192186407172116
GOTERM_MF_FAT	GO:0016791~phosphatase activity	10	0.6353240152477764	0.0049246778585409915	Q5JJY4, Q84ZL0, P48489, Q2QM47, Q67UP9, A3A8W2, Q6ETK3, Q6L5H6, Q6L482, Q5SMK6	161	212	10565	3.09534e+16	0.6624716221488751	0.2377848563671514	6090913253180600
GOTERM_MF_FAT	GO:0043169~cation binding	60	3.81194e+16	0.005714627952091725	Q75KU4, Q69Q02, Q5JLD8, Q75I93, Q8H016, Q9LGU7, Q9FDX8, P94029, A3A8W2, Q6ET36, Q6F334, A7LFZ6, P43279, B7F7K7, Q7XI08, Q6H7U5, Q2QM47, Q6ERW9, Q769E5, B6RGY0, Q8VXB5, Q8LI34, Q65XK0, Q7XSK2, A3BMZ5, Q9SLY8, Q10FZ7, Q8W0A1, Q6AT26, Q8RZL1, Q5JK35, Q5Z8T3, Q0JHU5, Q6YYC0, Q69SV0, Q10RB4, Q0DJC7, Q6X4A2, Q75L42, Q60DX8, Q2QY53, Q6YZY5, A3C039, Q6YXY2, Q5JJY4, Q0JC44, Q10LQ2, Q6ZK48, Q67UP9, Q9FU27,…	161	2904	10565	1.35581e+16	0.7165796537841549	0.2228833663363603	7035491897099430
GOTERM_MF_FAT	GO:0043167~ion binding	60	3.81194e+16	0.005760215657604992	Q75KU4, Q69Q02, Q5JLD8, Q75I93, Q8H016, Q9LGU7, Q9FDX8, P94029, A3A8W2, Q6ET36, Q6F334, A7LFZ6, P43279, B7F7K7, Q7XI08, Q6H7U5, Q2QM47, Q6ERW9, Q769E5, B6RGY0, Q8VXB5, Q8LI34, Q65XK0, Q7XSK2, A3BMZ5, Q9SLY8, Q10FZ7, Q8W0A1, Q6AT26, Q8RZL1, Q5JK35, Q5Z8T3, Q0JHU5, Q6YYC0, Q69SV0, Q10RB4, Q0DJC7, Q6X4A2, Q75L42, Q60DX8, Q2QY53, Q6YZY5, A3C039, Q6YXY2, Q5JJY4, Q0JC44, Q10LQ2, Q6ZK48, Q67UP9, Q9FU27,…	161	2905	10565	1.35534e+16	0.7194241920839588	0.19088850659525103	7089735036851350
GOTERM_MF_FAT	GO:0004722~protein serine/threonine phosphatase activity	5	0.3176620076238882	0.006322256431357597	Q67UP9, A3A8W2, Q6ETK3, Q6L5H6, Q5SMK6	161	49	10565	669603245024718	0.7522442350762951	0.18072072850593401	7756094900047260
GOTERM_MF_FAT	GO:0003779~actin binding	5	0.3176620076238882	0.010740260243496018	Q84ZL0, Q9AY76, Q6H7U3, Q0DLA3, Q0D519	161	57	10565	5756238422142310	0.9070448069460837	0.25692233599622494	1.28428e+16
GOTERM_MF_FAT	GO:0008092~cytoskeletal protein binding	5	0.3176620076238882	0.012805609715134694	Q84ZL0, Q9AY76, Q6H7U3, Q0DLA3, Q0D519	161	60	10565	5.46843e+16	0.9413065900749361	0.2702458162707668	1.51309e+16
GOTERM_MF_FAT	GO:0008026~ATP-dependent helicase activity	6	0.3811944091486658	0.01644924311302229	Q7Y183, Q10I26, A7LFZ6, Q0DVX2, Q109G2, Q7XMK8	161	98	10565	4017619470148300	0.9739809805976011	0.30572889204636955	1903313312391830
GOTERM_MF_FAT	GO:0070035~purine NTP-dependent helicase activity	6	0.3811944091486658	0.01644924311302229	Q7Y183, Q10I26, A7LFZ6, Q0DVX2, Q109G2, Q7XMK8	161	98	10565	4017619470148300	0.9739809805976011	0.30572889204636955	1903313312391830
GOTERM_MF_FAT	GO:0004707~MAP kinase activity	3	0.1905972045743329	0.021029807500206034	Q84UI5, Q6Z437, Q5Z859	161	15	10565	1.31242e+16	0.9906828494870332	0.34628360998961494	2.37041e+16
GOTERM_MF_FAT	GO:0003723~RNA binding	12	0.7623888182973316	0.043729727323814194	Q7Y183, P35686, Q6K833, Q6YYA3, Q6Z6G6, Q10I26, A7LFZ6, Q0DVX2, Q0JGY1, Q109G2, Q7XMK8, P49964	161	405	10565	1.94433e+16	0.9999465750479356	0.5594667648838573	4.34017e+16
GOTERM_MF_FAT	GO:0005216~ion channel activity	4	0.25412960609911056	0.050467279898295435	Q7F4F8, Q653P0, Q75LD5, Q6L5I5	161	55	10565	4772444946357980	0.9999887232060245	0.5837072035982227	4827326176620130
