# Supplementary material for: Changes in Lolium perenne transcriptome during cold acclimation in two genotypes adapted to different climatic conditions
Source: BMC Plant Biol. 2015 Oct 17;15:250. doi: 10.1186/s12870-015-0643-x (PMC4609083; doi:10.1186/s12870-015-0643-x)
Supplement: Additional file 10: — Major molecular functions of differentially expressed transcripts in ‘Falster’ genotype of perennial ryegrass ( Lolium perenne L.) during cold acclimation identified by the DAVID tool. (XLSX 11 kb) [file 12870_2015_643_MOESM10_ESM.xlsx]

## Sheet: Additional file 10
Additional file 10. Major molecular functions of differentially expressed transcripts in 'Falster' genotype of perennial ryegrass (Lolium perenne L.) during cold acclimation identified by the DAVID tool.
Category	Term	Count	%	PValue	Genes	List Total	Pop Hits	Pop Total	Fold Enrichment	Bonferroni	Benjamini	FDR
GOTERM_MF_FAT	GO:0030145~manganese ion binding	14	0.6572769953051643	5.28709e+10	Q6H7U5, Q0DBU3, Q2QMI0, Q7XCJ7, Q6L482, Q6EN45, A3C4N5, A3A8W2, Q6ETK3, Q94H98, Q10SC8, Q5JKN1, Q7XIW5, Q0JI49	180	168	10565	4891203703703700	0.001199453050626409	0.001199453050626409	0.00676385136902935
GOTERM_MF_FAT	GO:0004721~phosphoprotein phosphatase activity	12	0.5633802816901409	9.83425e+09	Q0DBU3, Q7XCJ7, A3A8W2, Q6ETK3, Q7G6K7, Q6L482, Q6EN45, A3C4N5, Q5JKN1, Q94H98, Q6ZCX3, Q6K8Z4	180	127	10565	5545931758530180	0.0022298950679174867	0.0011155697819279498	0.012580754131819027
GOTERM_MF_FAT	GO:0000287~magnesium ion binding	14	0.6572769953051643	5.43918e+11	Q0DBU3, Q0DYB1, Q7XCJ7, Q6L482, Q6EN45, P12331, Q60GC1, Q65XK0, A3AZW5, A3A8W2, Q6ETK3, Q94H98, Q10HD0, Q5JKN1	180	209	10565	3.93169e+16	0.012271367836598324	0.0041073027850556665	0.06956410400921209
GOTERM_MF_FAT	GO:0004722~protein serine/threonine phosphatase activity	7	0.32863849765258213	1.66158e+12	Q0DBU3, Q7XCJ7, A3A8W2, Q6ETK3, Q6EN45, Q5JKN1, Q94H98	180	49	10565	8384920634920630	0.03701837975483302	0.009385913069704821	0.21236649799935003
GOTERM_MF_FAT	GO:0016791~phosphatase activity	13	0.6103286384976526	2.56331e+11	Q0DBU3, Q7XCJ7, Q6L482, Q6EN45, A3C4N5, Q6ZCX3, A3AZW5, A3A8W2, Q6ETK3, Q7G6K7, Q94H98, Q5JKN1, Q6K8Z4	180	212	10565	3.59919e+16	0.05653370476566666	0.011571457283397146	0.3274431178437176
GOTERM_MF_FAT	GO:0035251~UDP-glucosyltransferase activity	5	0.2347417840375587	0.009326913200988739	B7F7B9, Q6AT26, P31924, Q6ZF85, Q84M43	180	49	10565	598922902494331	0.880822897498877	0.2984927931350916	1.12977e+16
GOTERM_MF_FAT	GO:0005509~calcium ion binding	14	0.6572769953051643	0.014143731989030656	Q5ZCK5, Q75KU4, Q338P8, Q0JC44, Q5KQN0, Q10LX4, P37834, Q75LU8, P93844, Q3HRN7, Q3HRP5, Q8RZB5, Q5ZAJ0, P53683	180	386	10565	212881404720783	0.9605826290868114	0.36993703794283017	1665989090380600
GOTERM_MF_FAT	GO:0046527~glucosyltransferase activity	5	0.2347417840375587	0.016614668077043173	B7F7B9, Q6AT26, P31924, Q6ZF85, Q84M43	180	58	10565	5059865900383140	0.977700977442324	0.3783646139109891	1.92931e+16
GOTERM_MF_FAT	GO:0015035~protein disulfide oxidoreductase activity	4	0.18779342723004694	0.03814726433047752	Q0DAE4, Q2QX01, Q7XKD0, Q851Y7	180	44	10565	5335858585858580	0.9998535637197523	0.625060699009185	3920064295591780
GOTERM_MF_FAT	GO:0015036~disulfide oxidoreductase activity	4	0.18779342723004694	0.04267440548110979	Q0DAE4, Q2QX01, Q7XKD0, Q851Y7	180	46	10565	5103864734299510	0.9999498183291405	0.628418133631439	4276178040720560
GOTERM_MF_FAT	GO:0016620~oxidoreductase activity, acting on the aldehyde or oxo group of donors, NAD or NADP as acceptor	3	0.14084507042253522	0.04855555718577237	O04226, Q67U69, Q6AV34	180	21	10565	8384920634920630	0.9999876109079052	0.6419755550514187	4710098585876380
GOTERM_MF_FAT	GO:0050373~UDP-arabinose 4-epimerase activity	2	0.09389671361502347	0.049976551093358135	Q8H0B6, Q8H930	180	3	10565	3.91296e+16	0.9999911754667017	0.6208529811994322	4.81029e+16
