# Supplementary material for: Changes in Lolium perenne transcriptome during cold acclimation in two genotypes adapted to different climatic conditions
Source: BMC Plant Biol. 2015 Oct 17;15:250. doi: 10.1186/s12870-015-0643-x (PMC4609083; doi:10.1186/s12870-015-0643-x)
Supplement: Additional file 11: — Major cellular compartments of differentially expressed transcripts in ‘Veyo’ genotype of perennial ryegrass ( Lolium perenne L.) during cold acclimation identified by the DAVID tool. (XLSX 11 kb) [file 12870_2015_643_MOESM11_ESM.xlsx]

## Sheet: Additional file 11
Additional file 11. Major cellular compartments of differentially expressed transcripts in 'Veyo' genotype of perennial ryegrass (Lolium perenne L.) during cold acclimation identified by the DAVID tool.
Category	Term	Count	%	PValue	Genes	List Total	Pop Hits	Pop Total	Fold Enrichment	Bonferroni	Benjamini	FDR
GOTERM_CC_FAT	GO:0005886~plasma membrane	9	0.5717916137229987	6.67004e+10	Q6H8D5, P40393, Q6H8D6, Q75KU4, Q6AT26, Q0JHU5, Q9AUR8, Q7XUA6, Q0JAI9	110	100	7887	6452999999999990	0.005786325022107297	0.005786325022107297	0.07206351947326439
GOTERM_CC_FAT	GO:0005576~extracellular region	13	0.8259212198221092	3.64456e+11	Q8W0A1, Q69XV9, Q7XUD0, Q0JDC5, Q0J3L4, Q10RB4, Q6H3Z9, Q0JNR2, Q336T5, Q6YZY5, Q6ZGU9, Q10J94, Q9LD07	110	273	7887	3414285714285710	0.031215893556001517	0.015731689810142058	0.393186433027759
GOTERM_CC_FAT	GO:0009507~chloroplast	12	0.7623888182973316	5.05798e+11	Q6YYA3, Q9AR38, Q69SV0, Q6ET36, Q75LD5, Q6AV34, Q8GVP6, B6RGY0, Q7XPL2, P43279, P12331, Q40677	110	243	7887	3.54074e+16	0.04306092085062574	0.014564742115193097	0.5452918109155602
GOTERM_CC_FAT	GO:0005794~Golgi apparatus	8	0.5082592121982211	0.0019033957427209169	Q6H8D5, Q6H8D6, Q6YWK8, Q9AUR8, Q6AU53, Q5JLY8, P51823, Q651X6	110	128	7887	4481249999999990	0.15274471162263092	0.040591477382462715	2038018373234180
GOTERM_CC_FAT	GO:0009898~internal side of plasma membrane	4	0.25412960609911056	0.004733268670419832	Q6H8D5, P40393, Q6H8D6, Q9AUR8	110	25	7887	11472	0.33818685900534295	0.07923865794066542	4998421738578610
GOTERM_CC_FAT	GO:0008287~protein serine/threonine phosphatase complex	5	0.3176620076238882	0.008770084383017032	Q67UP9, A3A8W2, Q6ETK3, Q6L5H6, Q5SMK6	110	59	7887	6076271186440670	0.5352997980255447	0.1199065066495647	9081034141596380
GOTERM_CC_FAT	GO:0019898~extrinsic to membrane	5	0.3176620076238882	0.015002827463474252	Q69XV9, Q7XUD0, Q6ZGU9, Q9LD07, Q336T5	110	69	7887	5195652173913040	0.7315622472341952	0.17128303838492331	1.50726e+16
GOTERM_CC_FAT	GO:0005618~cell wall	6	0.3811944091486658	0.020556100855733093	Q69XV9, Q7XUD0, Q0JDC5, Q6ZGU9, Q9LD07, Q336T5	110	114	7887	3.77368e+16	0.8358570666784768	0.20218394112186355	2010661322988940
GOTERM_CC_FAT	GO:0030312~external encapsulating structure	6	0.3811944091486658	0.024237312647144085	Q69XV9, Q7XUD0, Q0JDC5, Q6ZGU9, Q9LD07, Q336T5	110	119	7887	3615126050420160	0.8817105532429946	0.21115078069228943	2.32927e+16
GOTERM_CC_FAT	GO:0031224~intrinsic to membrane	26	1.65184e+16	0.027038773963661982	Q9FTT3, Q6AT26, Q75KU4, Q5JQD7, Q69SV0, Q653P0, Q7XUA6, Q7XRV2, Q5VQL3, Q6AU53, Q5JLY8, Q0JAI9, Q651X6, Q06397, Q94CS9, Q6H7U3, Q769E5, Q40746, Q75GA5, P12331, Q8VXB5, Q6YWK8, Q6K991, Q7XUH5, Q75LD5, Q0D519	110	1229	7887	1.51684e+16	0.907889020740423	0.21217249333870047	256396556075023
GOTERM_CC_FAT	GO:0016021~integral to membrane	25	1588310038119440	0.03497365328777458	Q9FTT3, Q6AT26, Q5JQD7, Q69SV0, Q653P0, Q7XUA6, Q7XRV2, Q5VQL3, Q6AU53, Q5JLY8, Q0JAI9, Q651X6, Q06397, Q94CS9, Q6H7U3, Q769E5, Q40746, Q75GA5, P12331, Q8VXB5, Q6YWK8, Q6K991, Q7XUH5, Q75LD5, Q0D519	110	1196	7887	1.49875e+16	0.9548239946386637	0.2453963643259558	319378480063339
GOTERM_CC_FAT	GO:0044459~plasma membrane part	4	0.25412960609911056	0.03652407138657712	Q6H8D5, P40393, Q6H8D6, Q9AUR8	110	53	7887	5411320754716980	0.9607214378099398	0.23643449833282693	3311038169042970
GOTERM_CC_FAT	GO:0000932~cytoplasmic mRNA processing body	2	0.12706480304955528	0.04089539001142242	Q109G2, Q7XMK8	110	3	7887	47.8	0.9735552098107726	0.243791511346807	3631826150553640
