# Supplementary material for: Changes in Lolium perenne transcriptome during cold acclimation in two genotypes adapted to different climatic conditions
Source: BMC Plant Biol. 2015 Oct 17;15:250. doi: 10.1186/s12870-015-0643-x (PMC4609083; doi:10.1186/s12870-015-0643-x)
Supplement: Additional file 12: — Major cellular compartments of differentially expressed transcripts in ‘Falster’ genotype of perennial ryegrass ( Lolium perenne L.) during cold acclimation identified by the DAVID tool. (XLSX 12 kb) [file 12870_2015_643_MOESM12_ESM.xlsx]

## Sheet: Additional file 12
Additional file 12. Major cellular compartments of differentially expressed transcripts in 'Falster' genotype of perennial ryegrass (Lolium perenne L.) during cold acclimation identified by the DAVID tool.
Category	Term	Count	%	PValue	Genes	List Total	Pop Hits	Pop Total	Fold Enrichment	Bonferroni	Benjamini	FDR
GOTERM_CC_FAT	GO:0005886~plasma membrane	11	0.5164319248826291	2.30924e+10	Q6H8D5, Q6H8D6, Q75KU4, Q6AT26, Q6Z8F5, Q7XKE9, Q8H8T0, Q8H5N9, Q651D5, Q6Z8K4, Q84M43	120	100	7887	7229749999999990	2.4475e+11	2.4475e+11	0.002591176229838066
GOTERM_CC_FAT	GO:0009507~chloroplast	15	0.7042253521126761	1.58215e+09	P15280, Q0J709, Q53WP9, Q7F8S5, Q5VNN5, Q851Y7, Q6AV34, Q84Q83, Q6ZG77, P12331, Q2QX01, Q0JCU7, Q10HD0, P43279, Q5NBJ3	120	243	7887	4057098765432090	0.0016756826095475352	8.38193e+11	0.01775185690742198
GOTERM_CC_FAT	GO:0008287~protein serine/threonine phosphatase complex	8	0.3755868544600939	2.65798e+11	Q0DBU3, Q7XCJ7, A3A8W2, Q6ETK3, Q6EN45, Q5JKN1, Q94H98, Q0E2P1	120	59	7887	891186440677966	0.0028135319216261445	9.38725e+11	0.029821206043456616
GOTERM_CC_FAT	GO:0000502~proteasome complex	7	0.32863849765258213	1.64868e+11	P46466, P46465, Q9LSU1, Q9LST6, Q8W425, Q9FXT9	120	55	7887	8365	0.017325579641859323	0.004359824229932863	0.1848426483489929
GOTERM_CC_FAT	GO:0031224~intrinsic to membrane	35	1643192488262910	2.09329e+12	Q75KU4, P50156, Q6AT26, Q8H0B6, Q8H5N9, Q651D5, Q8H8C7, Q5VQL3, Q5JJY5, Q5JKN1, Q6H7J6, Q5ZAJ0, Q6EPN8, P53683, Q71VM4, Q84M43, Q8LQJ8, Q9FTZ2, Q7XCJ7, Q53WP9, Q6Z8F5, Q6ZF85, Q7XUJ2, Q5KQN0, Q84Q83, P12331, Q7XN54, Q6Z8K4, Q8VXB5, Q0IWF3, Q6YWQ4, Q6K991, Q8H930, Q10HD0, Q05JG2	120	1229	7887	1.87175e+16	0.021946798354508523	0.004428407960046066	0.2346375241117027
GOTERM_CC_FAT	GO:0016021~integral to membrane	32	1.50235e+16	0.001338586631239794	P50156, Q6AT26, Q8H0B6, Q8H5N9, Q651D5, Q8H8C7, Q5VQL3, Q5JJY5, Q5JKN1, Q6H7J6, Q5ZAJ0, Q6EPN8, Q71VM4, Q84M43, Q8LQJ8, Q9FTZ2, Q7XCJ7, Q53WP9, Q6Z8F5, Q6ZF85, Q7XUJ2, Q5KQN0, Q84Q83, P12331, Q7XN54, Q8VXB5, Q0IWF3, Q6YWQ4, Q6K991, Q8H930, Q10HD0, Q05JG2	120	1196	7887	1.75853e+16	0.1323659320324978	0.023386403967776248	1491797649276180
GOTERM_CC_FAT	GO:0009288~flagellin-based flagellum	3	0.14084507042253522	0.005956465902516581	Q5ZCK5, Q338P8, Q8RZB5	120	8	7887	2.46469e+16	0.46914868110092556	0.08649608197350789	6483984176246220
GOTERM_CC_FAT	GO:0019861~flagellum	3	0.14084507042253522	0.009385851526930982	Q5ZCK5, Q338P8, Q8RZB5	120	10	7887	197175	0.6319728907629627	0.1174588255302993	1.0041e+16
GOTERM_CC_FAT	GO:0042995~cell projection	3	0.14084507042253522	0.009385851526930982	Q5ZCK5, Q338P8, Q8RZB5	120	10	7887	197175	0.6319728907629627	0.1174588255302993	1.0041e+16
GOTERM_CC_FAT	GO:0005794~Golgi apparatus	7	0.32863849765258213	0.012685017012315138	Q6H8D5, Q6H8D6, Q7XKE9, Q6ZF85, Q8H0B6, Q8H8T0, Q8H930	120	128	7887	35943359375	0.7415912973409373	0.13959922509689315	1.33462e+16
GOTERM_CC_FAT	GO:0005576~extracellular region	10	0.4694835680751174	0.021956618661831892	Q5JJV0, P0C579, Q0DAE4, Q0JR25, Q94LR4, Q6ZGU9, Q10J94, Q9LD07, Q0J360, P37834	120	273	7887	2.40751e+16	0.9049481540937574	0.20969258712141903	220514108569815
GOTERM_CC_FAT	GO:0005618~cell wall	6	0.28169014084507044	0.028719677994046185	Q5JJV0, Q94LR4, Q8H8T0, Q6ZGU9, Q9LD07, Q0J360	120	114	7887	3.45921e+16	0.9544459967053032	0.2448245412367841	278903482143832
GOTERM_CC_FAT	GO:0031968~organelle outer membrane	3	0.14084507042253522	0.03265491423208233	Q7F4F8, Q84Q83, Q6L5I5	120	19	7887	1037763157894730	0.9703768286077212	0.25417667298371904	3110163092674840
GOTERM_CC_FAT	GO:0031225~anchored to membrane	3	0.14084507042253522	0.03265491423208233	Q75KU4, P53683, Q6Z8K4	120	19	7887	1037763157894730	0.9703768286077212	0.25417667298371904	3110163092674840
GOTERM_CC_FAT	GO:0030312~external encapsulating structure	6	0.28169014084507044	0.03369682684284695	Q5JJV0, Q94LR4, Q8H8T0, Q6ZGU9, Q9LD07, Q0J360	120	119	7887	3.31387e+16	0.973574634533575	0.24383425387217028	3.19298e+16
GOTERM_CC_FAT	GO:0044459~plasma membrane part	4	0.18779342723004694	0.04547927801380604	Q6H8D5, Q6H8D6, Q7XKE9, Q8H8T0	120	53	7887	4960377358490560	0.9928013961731366	0.2970146003699533	4068409757983410
