# Supplementary material for: Changes in Lolium perenne transcriptome during cold acclimation in two genotypes adapted to different climatic conditions
Source: BMC Plant Biol. 2015 Oct 17;15:250. doi: 10.1186/s12870-015-0643-x (PMC4609083; doi:10.1186/s12870-015-0643-x)
Supplement: Additional file 13: — Major functional domains of differentially expressed proteins in ‘Veyo’ genotype of perennial ryegrass ( Lolium perenne L.) during cold acclimation identified by the DAVID tool. (XLSX 10 kb) [file 12870_2015_643_MOESM13_ESM.xlsx]

## Sheet: Additional file 13
Additional file 13. Major functional domains of differentially expressed proteins in 'Veyo' genotype of perennial ryegrass (Lolium perenne L.) during cold acclimation identified by the DAVID tool.
Category	Term	Count	%	PValue	Genes	List Total	Pop Hits	Pop Total	Fold Enrichment	Bonferroni	Benjamini	FDR
SMART	SM00220:S_TKc	16	1.01652e+16	6.28559e+08	Q6H7U5, Q6Z437, Q0DCT8, Q10LQ2, Q5Z859, Q5JLD8, Q75L42, Q6X4A2, Q5QN75, Q84UI5, Q0J4I1, Q5N942, Q2QY53, Q7XQP4, Q6ZEZ5, Q2QYY8	92	217	6051	4849529152474450	3.14275e+10	3.14275e+10	6.0539e+10
SMART	SM00415:HSF	6	0.3811944091486658	1.87145e+11	Q338B0, Q5Z6A4, Q6Z9C8, Q652B0, Q0DBL6, Q84MN7	92	23	6051	1.71578e+16	9.35297e+10	4.67758e+12	0.01802327407766091
SMART	SM00331:PP2C_SIG	7	0.44472681067344344	0.0010556926140714597	Q5JJY4, Q67UP9, A3A8W2, Q6ETK3, Q6L5H6, Q6L482, Q5SMK6	92	78	6051	5902591973244140	0.05144216145126801	0.017450122705969906	1.01216e+16
SMART	SM00332:PP2Cc	7	0.44472681067344344	0.0010556926140714597	Q5JJY4, Q67UP9, A3A8W2, Q6ETK3, Q6L5H6, Q6L482, Q5SMK6	92	78	6051	5902591973244140	0.05144216145126801	0.017450122705969906	1.01216e+16
SMART	SM00385:CYCLIN	4	0.25412960609911056	0.02795981286346562	Q2R374, Q0D9C7, Q0JNK6, Q0E474	92	44	6051	5979249011857700	0.7577794318470406	0.29845948922675747	2.39005e+16
SMART	SM00498:FH2	3	0.1905972045743329	0.02927392174481451	Q84ZL0, Q6H7U3, Q0D519	92	18	6051	1096195652173910	0.7736216717820343	0.25703737037488406	2488565244078900
