# Supplementary material for: Changes in Lolium perenne transcriptome during cold acclimation in two genotypes adapted to different climatic conditions
Source: BMC Plant Biol. 2015 Oct 17;15:250. doi: 10.1186/s12870-015-0643-x (PMC4609083; doi:10.1186/s12870-015-0643-x)
Supplement: Additional file 15: — Differentially expressed fructan-related transcripts and other transcripts potentially involved in carbon flux diversion towards fructan biosynthesis during cold acclimation in perennial ryegrass ( Lolium perenne L.). (XLSX 20 kb) [file 12870_2015_643_MOESM15_ESM.xlsx]

## Sheet: Additional file 15
Additional file 15. Differentially expressed fructan-related transcripts and other transcripts potentially involved in carbon flux diversion towards fructan biosynthesis during cold acclimation in perennial ryegrass (Lolium perenne L.).
Sequence name	Sequence desc.	Sequence length	Hit desc.	Hit ACC	E-Value	Similarity	Bit-Score	Alignment length	Positives
Fructosyltransferases
NGB_67546_c0_seq2	sucrose:sucrose 1-fructosyltransferase	876	gi|166063918|dbj|BAF99807.1|sucrose:sucrose fructosyltransferase [Lolium perenne]	BAF99807	4.28382e-99	97	328561	172	168
NGB_67546_c0_seq3	sucrose:sucrose 1-fructosyltransferase	2313	gi|20153218|gb|AAM13671.1|AF492836_1fructan:fructan 6G-fructosyltransferase [Lolium perenne]	AAM13671	0.0	99	1216.45	635	633
NGB_67546_c0_seq4	sucrose:fructan 6-fructosyltransferase	2289	gi|20162477|gb|AAM14603.1|AF494041_1fructan 6-fructosyltransferase [Lolium perenne] >gi|89357522|gb|ABD72593.1| fructosyltransferase FTb [Lolium perenne]	AAM14603	0.0	99	1155.2	623	622
NGB_70583_c0_seq6	sucrose:sucrose 1-fructosyltransferase	2536	gi|20153218|gb|AAM13671.1|AF492836_1fructan:fructan 6G-fructosyltransferase [Lolium perenne]	AAM13671	0.0	100	1245.72	645	645
NGB_70583_c0_seq12	sucrose:sucrose 1-fructosyltransferase	2325	gi|20153218|gb|AAM13671.1|AF492836_1fructan:fructan 6G-fructosyltransferase [Lolium perenne]	AAM13671	0.0	93	1079.32	637	595
NGB_70583_c0_seq9	sucrose:fructan 6-fructosyltransferase	2260	gi|20162477|gb|AAM14603.1|AF494041_1fructan 6-fructosyltransferase [Lolium perenne] >gi|89357522|gb|ABD72593.1| fructosyltransferase FTb [Lolium perenne]	AAM14603	0.0	99	1155.2	623	622
NGB_52509_c0_seq1	sucrose:sucrose 1-fructosyltransferase	667	gi|116077887|emb|CAL51272.1|putative fructan:fructan 6G-fructosyltransferase [Lolium perenne]	CAL51272	3.62719e-07	100	739442	36	36
NGB_43481_c0_seq1	beta-fructofuranosidase 1	1322	gi|71153897|gb|AAZ29516.1|fructosyltransferase-like protein [Lolium perenne]	AAZ29516	2.37503e-39	90	173326	117	106
NGB_43481_c0_seq3	beta-fructofuranosidase 1	2229	gi|71153897|gb|AAZ29516.1|fructosyltransferase-like protein [Lolium perenne]	AAZ29516	0.0	99	1044.65	512	508
NGB_71101_c0_seq7	beta-fructofuranosidase 1	3540	gi|71153897|gb|AAZ29516.1|fructosyltransferase-like protein [Lolium perenne]	AAZ29516	0.0	99	1044.65	512	508
NGB_43481_c0_seq2	beta-fructofuranosidase 1	2079	gi|71153897|gb|AAZ29516.1|fructosyltransferase-like protein [Lolium perenne]	AAZ29516	0.0	99	1214.91	610	607
Veyo_57878_c0_seq1	beta-fructofuranosidase 1	1385	gi|71153897|gb|AAZ29516.1|fructosyltransferase-like protein [Lolium perenne]	AAZ29516	0.0	99	791186	389	387
Veyo_57878_c1_seq2	beta-fructofuranosidase 1	1419	gi|71153897|gb|AAZ29516.1|fructosyltransferase-like protein [Lolium perenne]	AAZ29516	0.0	99	791956	389	387
Veyo_65152_c1_seq6	beta-fructofuranosidase 1	683	gi|71153897|gb|AAZ29516.1|fructosyltransferase-like protein [Lolium perenne]	AAZ29516	3.18585e-41	89	171785	117	105
Invertases
NGB_70583_c0_seq10	soluble acid invertase	2201	gi|26986176|emb|CAD58683.1|putative soluble acid invertase [Lolium temulentum]	CAD58683	0.0	75	681019	535	403
NGB_70583_c0_seq5	soluble acid invertase	2235	gi|26986176|emb|CAD58683.1|putative soluble acid invertase [Lolium temulentum]	CAD58683	0.0	75	682174	535	403
Veyo_65152_c1_seq8	soluble acid invertase	600	gi|71153897|gb|AAZ29516.1|fructosyltransferase-like protein [Lolium perenne]	AAZ29516	8.24538e-121	99	380563	199	198
Veyo_57112_c1_seq2	neutral alkaline invertase	2262	gi|326534030|dbj|BAJ89365.1|predicted protein [Hordeum vulgare subsp. vulgare]	BAJ89365	0.0	96	578941	289	279
Veyo_57112_c1_seq3	neutral alkaline invertase	2158	gi|326534030|dbj|BAJ89365.1|predicted protein [Hordeum vulgare subsp. vulgare]	BAJ89365	0.0	96	1092.41	557	539
Veyo_67686_c0_seq6	neutral alkaline invertase	3684	gi|357157463|ref|XP_003577807.1|PREDICTED: uncharacterized protein LOC100842899 [Brachypodium distachyon]	XP_003577807	1.46189e-69	80	267.7	184	148
Veyo_67686_c0_seq9	neutral alkaline invertase	3301	gi|357157463|ref|XP_003577807.1|PREDICTED: uncharacterized protein LOC100842899 [Brachypodium distachyon]	XP_003577807	8.07459e-70	80	267.7	184	148
Veyo_65000_c0_seq1	cell wall invertase	511	gi|433359116|dbj|BAM74037.1|cell wall invertase [Triticum aestivum]	BAM74037	5.18319e-69	86	243432	161	140
Veyo_72656_c0_seq1	cell wall invertase	1624	gi|475519402|gb|EMT06339.1|Beta-fructofuranosidase, insoluble isoenzyme 2 [Aegilops tauschii]	EMT06339	0.0	95	829321	435	417
Fructan exohydrolases
NGB_56538_c0_seq2	fructan 1-exohydrolase	2110	gi|164633073|gb|ABY64749.1|fructan 6-exohydrolase [Lolium perenne]	ABY64749	0.0	99	1141.72	563	561
NGB_69623_c0_seq2	fructan 6-exohydrolase	1146	gi|323461795|dbj|BAJ76715.1|fructan exohydrolase [Phleum pratense]	BAJ76715	1.08751e-158	91	483797	275	251
NGB_70968_c0_seq2	fructan 6-exohydrolase	2152	gi|323461795|dbj|BAJ76715.1|fructan exohydrolase [Phleum pratense]	BAJ76715	0.0	88	949888	574	506
Carbon flux diversion
NGB_61029_c0_seq27	phosphoglycerate kinase-like	2628	gi|78708732|gb|ABB47707.1|methyltransferase family protein, expressed [Oryza sativa Japonica Group]	ABB47707	0.0	81	657136	467	379
NGB_70992_c0_seq4	phosphoglycerate kinase-like	4573	gi|357140541|ref|XP_003571824.1|PREDICTED: phosphoglycerate kinase-like [Brachypodium distachyon]	XP_003571824	0.0	92	686026	403	372
NGB_70992_c0_seq38	phosphoglycerate kinase-like	3882	gi|357140541|ref|XP_003571824.1|PREDICTED: phosphoglycerate kinase-like [Brachypodium distachyon]	XP_003571824	3.69763e-164	91	534258	316	288
NGB_61331_c0_seq1	arabinose kinase	3293	gi|326490131|dbj|BAJ94139.1|predicted protein [Hordeum vulgare subsp. vulgare] >gi|326496224|dbj|BAJ94574.1| predicted protein [Hordeum vulgare subsp. vulgare]	BAJ94139	0.0	97	1941.39	989	965
NGB_70992_c0_seq23	tpa: lectin-like receptor protein kinase family protein	4611	gi|222612897|gb|EEE51029.1|hypothetical protein OsJ_31675 [Oryza sativa Japonica Group]	EEE51029	1.55855e-168	89	327791	202	181
Veyo_58466_c0_seq1	glyceraldehyde-3-phosphate dehydrogenase chloroplastic	1669	gi|326500100|dbj|BAJ90885.1|predicted protein [Hordeum vulgare subsp. vulgare] >gi|326527749|dbj|BAK08149.1| predicted protein [Hordeum vulgare subsp. vulgare]	BAJ90885	0.0	93	642884	383	358
Veyo_58466_c0_seq3	glyceraldehyde-3-phosphate dehydrogenase	1675	gi|473912215|gb|EMS49604.1|Glyceraldehyde-3-phosphate dehydrogenase B, chloroplastic [Triticum urartu]	EMS49604	0.0	98	745732	405	397
Veyo_58470_c0_seq1	glyceraldehyde-3-phosphate dehydrogenase	1972	gi|473912215|gb|EMS49604.1|Glyceraldehyde-3-phosphate dehydrogenase B, chloroplastic [Triticum urartu]	EMS49604	0.0	98	744962	405	397
Veyo_64115_c0_seq3	glyceraldehyde-3-phosphate dehydrogenase	206	gi|255540347|ref|XP_002511238.1|glyceraldehyde 3-phosphate dehydrogenase, putative [Ricinus communis] >gi|223550353|gb|EEF51840.1| glyceraldehyde 3-phosphate dehydrogenase, putative [Ricinus communis]	XP_002511238	6.16382e-12	97	770258	39	38
NGB_41629_c0_seq1	glyceraldehyde-3-phosphate dehydrogenase	1219	gi|193688110|ref|XP_001943049.1|PREDICTED: glyceraldehyde-3-phosphate dehydrogenase-like [Acyrthosiphon pisum]	XP_001943049	0.0	100	615535	318	318
Veyo_58470_c0_seq2	glyceraldehyde-3-phosphate dehydrogenase	1771	gi|326500100|dbj|BAJ90885.1|predicted protein [Hordeum vulgare subsp. vulgare] >gi|326527749|dbj|BAK08149.1| predicted protein [Hordeum vulgare subsp. vulgare]	BAJ90885	0.0	99	714531	401	400
Veyo_49534_c0_seq2	glyceraldehyde-3-phosphate cytosolic	1847	gi|357137234|ref|XP_003570206.1|PREDICTED: glyceraldehyde-3-phosphate dehydrogenase, cytosolic-like [Brachypodium distachyon]	XP_003570206	0.0	98	700279	391	386
Veyo_55125_c0_seq2	glyceraldehyde-3-phosphate cytosolic	886	gi|115469420|ref|NP_001058309.1|Os06g0666600 [Oryza sativa Japonica Group] >gi|52076528|dbj|BAD45405.1| putative glyceraldehyde-3-phosphate dehydrogenase [Oryza sativa Japonica Group] >gi|113596349|dbj|BAF20223.1| Os06g0666600 [Oryza sativa Japonica Group] >gi|125556399|gb|EAZ02005.1| hypothetical protein OsI_24036 [Oryza sativa Indica Group] >gi|215741351|dbj|BAG97846.1| unnamed protein product …	NP_001058309	1.11869e-89	97	296975	149	146
Veyo_127470_c0_seq1	transketolase 1	795	gi|326533372|dbj|BAJ93658.1|predicted protein [Hordeum vulgare subsp. vulgare]	BAJ93658	2.43317e-05	83	689366	42	35
Veyo_23077_c0_seq1	ketose-bisphosphate aldolase class-ii-like protein	589	gi|475555513|gb|EMT12443.1|Fructose-bisphosphate aldolase [Aegilops tauschii]	EMT12443	3.64587e-112	98	372089	196	194
Veyo_76458_c0_seq1	ketose-bisphosphate aldolase class-ii-like protein	1938	gi|357118191|ref|XP_003560841.1|PREDICTED: uncharacterized protein LOC100843117 [Brachypodium distachyon]	XP_003560841	0.0	91	1021.54	618	564
NGB_28014_c0_seq1	ketose-bisphosphate aldolase class-ii-like protein	592	gi|475555513|gb|EMT12443.1|Fructose-bisphosphate aldolase [Aegilops tauschii]	EMT12443	1.99924e-112	98	372859	197	195
Veyo_52067_c0_seq1	probable fructose-bisphosphate aldolase chloroplastic-like	517	gi|475625018|gb|EMT32824.1|Putative fructose-bisphosphate aldolase 3, chloroplastic [Aegilops tauschii]	EMT32824	1.84772e-40	100	164466	79	79
Veyo_51679_c0_seq1	fructose-bisphosphate aldolase	895	gi|326499908|dbj|BAJ90789.1|predicted protein [Hordeum vulgare subsp. vulgare]	BAJ90789	1.40743e-166	98	492271	245	241
Veyo_64350_c0_seq2	fructose-bisphosphate aldolase	1641	gi|326493652|dbj|BAJ85287.1|predicted protein [Hordeum vulgare subsp. vulgare] >gi|326522841|dbj|BAJ88466.1| predicted protein [Hordeum vulgare subsp. vulgare]	BAJ85287	0.0	97	672544	360	351
Veyo_64350_c1_seq1	fructose-bisphosphate aldolase	1516	gi|326493652|dbj|BAJ85287.1|predicted protein [Hordeum vulgare subsp. vulgare] >gi|326522841|dbj|BAJ88466.1| predicted protein [Hordeum vulgare subsp. vulgare]	BAJ85287	0.0	97	672544	360	351
NGB_25301_c0_seq1	fructose -bisphosphate aldolase	1309	gi|52630947|gb|AAU84937.1|putative fructose 1,6-bisphosphate aldolase [Toxoptera citricida]	AAU84937	0.0	99	754592	364	363
NGB_53093_c0_seq1	fructose-bisphosphate aldolase	1492	gi|326493652|dbj|BAJ85287.1|predicted protein [Hordeum vulgare subsp. vulgare] >gi|326522841|dbj|BAJ88466.1| predicted protein [Hordeum vulgare subsp. vulgare]	BAJ85287	0.0	97	672159	360	351
Veyo_68277_c1_seq24	6-phosphofructo-2-kinase fructose- -biphosphatase 1-like	2596	gi|357134500|ref|XP_003568855.1|PREDICTED: 6-phosphofructo-2-kinase/fructose-2,6-biphosphatase 1-like [Brachypodium distachyon]	XP_003568855	0.0	83	1124.0	732	609
Veyo_68298_c0_seq2	fructose-6-phosphate-2-kinase fructose- -bisphosphatase	2827	gi|357134500|ref|XP_003568855.1|PREDICTED: 6-phosphofructo-2-kinase/fructose-2,6-biphosphatase 1-like [Brachypodium distachyon]	XP_003568855	0.0	97	1383.62	732	711
Veyo_68298_c0_seq6	fructose-6-phosphate-2-kinase fructose- -bisphosphatase	1454	gi|326524708|dbj|BAK04290.1|predicted protein [Hordeum vulgare subsp. vulgare]	BAK04290	0.0	94	765763	408	387
NGB_29699_c0_seq2	6-phosphofructo-2-kinase fructose- -biphosphatase 1-like	2622	gi|357134500|ref|XP_003568855.1|PREDICTED: 6-phosphofructo-2-kinase/fructose-2,6-biphosphatase 1-like [Brachypodium distachyon]	XP_003568855	0.0	83	1125.15	732	609
Veyo_79419_c0_seq1	6-phosphofructokinase 2-like	1744	gi|326492478|dbj|BAK02022.1|predicted protein [Hordeum vulgare subsp. vulgare]	BAK02022	0.0	97	807749	434	421
NGB_30981_c0_seq1	6-phosphofructokinase 3-like	733	gi|326532144|dbj|BAK01448.1|predicted protein [Hordeum vulgare subsp. vulgare]	BAK01448	2.12737e-90	98	299286	150	147
NGB_82259_c0_seq1	6-phosphofructokinase 3-like	601	gi|326532144|dbj|BAK01448.1|predicted protein [Hordeum vulgare subsp. vulgare]	BAK01448	2.23655e-130	99	399823	200	198
NGB_83901_c0_seq1	6-phosphofructokinase 3-like	605	gi|326532144|dbj|BAK01448.1|predicted protein [Hordeum vulgare subsp. vulgare]	BAK01448	6.67475e-131	99	401364	201	199
Veyo_78437_c0_seq1	phosphomannomutase phosphoglucomutase-like	1521	gi|326531324|dbj|BAK05013.1|predicted protein [Hordeum vulgare subsp. vulgare]	BAK05013	0.0	96	783097	427	410
Veyo_78899_c0_seq1	phosphomannomutase phosphoglucomutase-like	1523	gi|326531324|dbj|BAK05013.1|predicted protein [Hordeum vulgare subsp. vulgare]	BAK05013	0.0	96	783097	427	410
Veyo_90277_c0_seq1	phosphomannomutase phosphoglucomutase-like	586	gi|326531324|dbj|BAK05013.1|predicted protein [Hordeum vulgare subsp. vulgare]	BAK05013	2.12733e-61	74	224942	184	137
NGB_104626_c0_seq1	phosphomannomutase phosphoglucomutase-like	1506	gi|326531324|dbj|BAK05013.1|predicted protein [Hordeum vulgare subsp. vulgare]	BAK05013	0.0	95	776548	424	407
NGB_78060_c0_seq1	sucrose-phosphate synthase	1516	gi|326487446|dbj|BAJ89707.1|predicted protein [Hordeum vulgare subsp. vulgare]	BAJ89707	0.0	98	728013	379	374
NGB_68076_c0_seq6	sucrose-phosphatase 3	1135	gi|326528917|dbj|BAJ97480.1|predicted protein [Hordeum vulgare subsp. vulgare]	BAJ97480	2.61309e-168	92	501516	275	253
Veyo_63616_c0_seq1	probable udp-n-acetylglucosamine pyrophosphorylase-like	2070	gi|357145151|ref|XP_003573543.1|PREDICTED: probable UDP-N-acetylglucosamine pyrophosphorylase-like [Brachypodium distachyon]	XP_003573543	0.0	96	901353	490	475
Veyo_78048_c0_seq1	galactose-1-phosphate uridyl transferase-like protein	1362	gi|326511110|dbj|BAJ87569.1|predicted protein [Hordeum vulgare subsp. vulgare] >gi|326517090|dbj|BAJ99911.1| predicted protein [Hordeum vulgare subsp. vulgare]	BAJ87569	0.0	92	581252	346	321
Veyo_23633_c0_seq1	udp-glucose 4-epimerase	1572	gi|61658230|gb|AAX49504.1|UDP-D-glucose epimerase 1 [Hordeum vulgare]	AAX49504	0.0	96	683.33	355	341
NGB_43301_c0_seq1	udp-galactose 4-epimerase-like protein	1835	gi|326532196|dbj|BAK01474.1|predicted protein [Hordeum vulgare subsp. vulgare]	BAK01474	0.0	95	770.0	411	393
Veyo_69166_c0_seq1	sucrose synthase 2	3788	gi|357111908|ref|XP_003557752.1|PREDICTED: sucrose synthase 1-like [Brachypodium distachyon]	XP_003557752	0.0	98	1479.15	736	724
Veyo_69166_c0_seq20	sucrose synthase 2	2886	gi|357111908|ref|XP_003557752.1|PREDICTED: sucrose synthase 1-like [Brachypodium distachyon]	XP_003557752	0.0	98	1479.15	736	724
Veyo_69166_c0_seq30	sucrose synthase 2	3298	gi|357111908|ref|XP_003557752.1|PREDICTED: sucrose synthase 1-like [Brachypodium distachyon]	XP_003557752	0.0	98	1479.15	736	724
Veyo_69178_c0_seq3	sucrose synthase 2	3759	gi|357111908|ref|XP_003557752.1|PREDICTED: sucrose synthase 1-like [Brachypodium distachyon]	XP_003557752	0.0	98	1479.15	736	724
Veyo_69178_c0_seq5	sucrose synthase 2	3777	gi|474403224|gb|EMS66266.1|Sucrose synthase 1 [Triticum urartu]	EMS66266	0.0	99	1498.8	736	731
NGB_70987_c0_seq3	sucrose synthase 2	2840	gi|357111908|ref|XP_003557752.1|PREDICTED: sucrose synthase 1-like [Brachypodium distachyon]	XP_003557752	0.0	98	1583.54	787	775
NGB_71011_c0_seq4	sucrose synthase 2	2732	gi|357111908|ref|XP_003557752.1|PREDICTED: sucrose synthase 1-like [Brachypodium distachyon]	XP_003557752	0.0	99	1400.96	687	681
Veyo_31726_c0_seq2	alpha-galactosidase-like	1499	gi|357146796|ref|XP_003574114.1|PREDICTED: alpha-galactosidase-like [Brachypodium distachyon]	XP_003574114	0.0	94	732.25	387	364
NGB_61566_c0_seq1	alpha-galactosidase	1585	gi|326508514|dbj|BAJ95779.1|predicted protein [Hordeum vulgare subsp. vulgare]	BAJ95779	0.0	96	741.88	380	365
NGB_61573_c0_seq2	alpha-galactosidase	1633	gi|326508514|dbj|BAJ95779.1|predicted protein [Hordeum vulgare subsp. vulgare]	BAJ95779	0.0	95	739954	380	364
NGB_100478_c0_seq1	alpha-xylosidase isoform 1	2164	gi|326507636|dbj|BAK03211.1|predicted protein [Hordeum vulgare subsp. vulgare]	BAK03211	0.0	93	1186.4	670	624
